# Supplementary material for: Deficiency of CFB attenuates renal tubulointerstitial damage by inhibiting ceramide synthesis in diabetic kidney disease
Source: JCI Insight. 2022 Dec 22;7(24):e156748. doi: 10.1172/jci.insight.156748 (PMC9869976; doi:10.1172/jci.insight.156748)
Supplement: Supplemental data set 1 [file jciinsight-7-156748-s046.xlsx]

## Sheet: raw
LipidIon	CalcMz	IonFormula	Rt	TopPos	ave Area	AreaScore	TopPos-RT	max m-score		QC3	QC2	QC1	D3	D2	D1	C3	C2	C1	B6	B5	B4	B3	B2	B1	A6	A5	A4	A3	A2	A1	mScore[QC3-1ul-pos	mScore[QC2-1ul-pos	mScore[QC1-1ul-pos	mScore[LPH1907-097-1ul-pos-D3	mScore[LPH1907-097-1ul-pos-D2	mScore[LPH1907-097-1ul-pos-D1	mScore[LPH1907-097-1ul-pos-C3	mScore[LPH1907-097-1ul-pos-C2	mScore[LPH1907-097-1ul-pos-C1	mScore[LPH1907-097-1ul-pos-B6	mScore[LPH1907-097-1ul-pos-B5	mScore[LPH1907-097-1ul-pos-B4	mScore[LPH1907-097-1ul-pos-B3	mScore[LPH1907-097-1ul-pos-B2	mScore[LPH1907-097-1ul-pos-B1	mScore[LPH1907-097-1ul-pos-A6	mScore[LPH1907-097-1ul-pos-A5	mScore[LPH1907-097-1ul-pos-A4	mScore[LPH1907-097-1ul-pos-A3
AEA(12:0)+H	244.227	C14 H30 O2 N1	1.77486	1.77486	481997	1	0	3.87804		549684	534965	537565	87004.9	73587.1	127533	1.60133e+06	730609	882376	1.2647e+06	507875	529544	60136.9	870199	647992	346471	179625	212752	126975	123309	127701	0	0	0	0	0	0	3.87804	0	0	3.58044	0	0	0	3.35138	0	0	0	0	0
AEA(18:0)+H	328.321	C20 H42 O2 N1	7.12562	7.12562	1.21884e+06	1	0	3.8123		1.34438e+06	1.40776e+06	1.14856e+06	1.59026e+06	915559	1.13845e+06	779844	849628	1.25079e+06	1.4185e+06	1.49692e+06	800905	943584	1.87296e+06	965627	1.29568e+06	2.46139e+06	894814	721607	829072	1.46931e+06	0	0	2.75077	0	0	0	0	0	0	3.15844	0	0	0	3.49892	0	3.0516	3.8123	0	0
AEA(18:1)+NH4	343.332	C20 H43 O2 N2	3.40286	3.40286	1.1907e+06	1	0	6.18163		4066.66	2.04177e+06	2.1246e+06	39546.5	7887.62	3.45671e+06	72768.9	22832.8	21632.5	4.16832e+06	2.009e+06	1.92612e+06	763056	2.41629e+06	9021.5	3.35317e+06	9263.41	37877.3	14161	2.49677e+06	9751.33	0	0	0	0	0	5.34465	0	0	0	6.18163	0	0	0	0	0	5.81873	0	0	0
AEA(18:2)+H	324.29	C20 H38 O2 N1	3.29662	3.29662	1.14837e+06	1	0	4.99318		1.13582e+06	1.14344e+06	1.09294e+06	881428	919468	1.68515e+06	1.52336e+06	1.28097e+06	1.83191e+06	637749	455742	607503	564232	965310	736216	722090	4.98435e+06	426333	493550	673941	1.35422e+06	0	0	2.58744	0	0	4.05641	3.87745	3.3275	4.4097	0	0	0	0	0	0	0	4.99318	0	0
AcCa(20:5)+H	446.326	C27 H44 O4 N1	2.06714	2.06714	302416	1	0	3.1827		419176	108684	404487	659779	440151	151495	35036.3	327076	128893	96608.3	61784.1	23297.2	46795.1	1.67528e+06	769253	485056	50950.2	53531.3	55915.9	33658.1	323827	0	0	0	0	0	0	0	0	0	0	0	0	0	3.1827	0	0	0	0	0
AcCa(18:3)+H	422.326	C25 H44 O4 N1	2.59686	2.59686	961238	1	0	3.7302		861233	985153	845811	885826	748649	792624	576608	569394	487161	1.59575e+06	658667	790059	993714	1.94668e+06	1.15503e+06	1.19825e+06	892676	1.08424e+06	1.18291e+06	1.07883e+06	856735	0	0	0	0	0	0	0	0	0	2.52039	0	0	0	3.7302	0	2.80262	0	0	0
AcCa(14:2)+H	368.28	C21 H38 O4 N1	1.28081	1.28081	705031	1	0	6.08992		624279	529922	565394	943399	420804	786744	495519	395142	573150	421011	74795.2	714872	949400	2.36341e+06	808319	1.0936e+06	600370	702894	293601	735909	713124	0	0	0	0	0	0	0	0	0	0	0	0	0	6.08992	0	0	0	0	0
AcCa(22:5)+H	474.358	C29 H48 O4 N1	2.07724	2.07724	1.13643e+06	1	0	6.79875		1.24576e+06	1.02296e+06	1.25139e+06	1.59589e+06	1.37167e+06	2.04256e+06	992754	560630	1.21304e+06	579711	186423	854501	1.94283e+06	1.4598e+06	1.3775e+06	1.36213e+06	911734	1.14855e+06	554156	1.02942e+06	1.16161e+06	0	0	0	4.59511	4.41075	6.17752	0	0	6.79875	0	0	0	5.93808	0	0	0	0	0	0
AcCa(22:4)+H	476.373	C29 H50 O4 N1	2.74152	2.74152	2.63898e+06	1	0	9.18317		2.86102e+06	2.71322e+06	2.89889e+06	2.32562e+06	1.84895e+06	2.22329e+06	675398	1.31517e+06	1.15064e+06	3.64168e+06	1.42349e+06	2.36565e+06	3.6899e+06	3.5184e+06	3.69184e+06	4.95775e+06	2.68287e+06	3.26655e+06	2.37056e+06	3.96417e+06	1.8335e+06	3.55974	4.00503	5.31921	2.14245	4.74764	4.29614	0	5.19554	4.48849	4.3974	6.08457	9.18317	4.80582	4.22909	0	5.38876	3.98001	3.56894	0
AcCa(22:6)+H	472.342	C29 H46 O4 N1	1.86	1.86	4.42448e+06	1	0	11.2265		5.32685e+06	4.65864e+06	4.8603e+06	5.77234e+06	7.71974e+06	4.28575e+06	5.63109e+06	6.37206e+06	1.04773e+07	944430	145132	2.33975e+06	7.07244e+06	4.64739e+06	4.18329e+06	4.03357e+06	2.13856e+06	2.86869e+06	2.38355e+06	3.13489e+06	3.91831e+06	7.21591	4.91501	5.12311	9.1055	5.56895	9.19942	11.2265	9.71371	8.85804	4.97428	0	3.91253	9.83081	9.01048	2.0179	4.88871	4.89044	8.45307	0
AcCa(24:1)+H	510.452	C31 H60 O4 N1	9.16781	9.16781	754935	1	0	11.4141		764943	728572	784696	579540	560461	825100	679029	717145	609931	850062	482219	724266	1.16247e+06	1.08617e+06	828445	930400	606194	470092	561756	864175	1.03797e+06	0	0	0	0	0	0	0	0	0	0	0	0	11.4141	0	0	0	0	0	0
AcCa(20:3)+H	450.358	C27 H48 O4 N1	2.33143	2.33143	3.33934e+06	1	0	11.6647		3.29343e+06	3.21326e+06	3.43775e+06	4.64306e+06	3.84494e+06	4.38957e+06	3.02164e+06	2.62662e+06	3.65776e+06	2.08803e+06	1.08549e+06	2.30423e+06	3.52892e+06	5.37377e+06	3.90101e+06	4.64309e+06	3.01509e+06	3.3503e+06	2.42762e+06	3.41317e+06	2.8673e+06	6.13175	6.17188	6.23496	10.0177	6.49586	7.14867	6.66463	5.35239	11.6647	6.26569	0	5.91061	7.46863	6.55373	8.26728	9.62317	6.63769	6.59641	0
AcCa(18:3)+H	422.326	C25 H44 O4 N1	1.67133	1.67133	2.26534e+06	1	0	13.5423		2.45523e+06	1.97622e+06	2.57821e+06	2.52654e+06	1.74289e+06	2.05935e+06	1.82014e+06	875140	1.50151e+06	1.39021e+06	461118	1.41568e+06	2.06551e+06	6.30133e+06	3.35406e+06	4.08164e+06	1.71159e+06	2.41432e+06	1.58628e+06	2.69562e+06	2.55963e+06	3.21155	0	4.70798	5.99579	0	0	6.16591	0	0	0	0	0	5.85778	13.5423	9.32094	9.01374	5.2417	5.71778	0
AcCa(14:1)+H	370.295	C21 H40 O4 N1	1.14838	1.14838	1.93869e+06	1	0	13.8758		2.1159e+06	3.19241e+06	3.55188e+06	340018	74635.1	2.44693e+06	952875	550573	83020.8	3.08478e+06	1.79578e+06	3.33687e+06	2.5902e+06	94887.4	2.84022e+06	295939	3.0947e+06	3.44759e+06	2.77401e+06	2.41975e+06	1.62947e+06	0	0	0	0	0	0	0	0	0	0	0	0	0	0	0	0	0	13.8758	0
AcCa(16:1)+H	398.326	C23 H44 O4 N1	2.32381	2.32381	1.52012e+06	1	0	13.9056		1.39537e+06	1.7342e+06	1.38438e+06	1.26651e+06	1.09949e+06	1.19485e+06	1.34105e+06	720462	964119	2.37269e+06	513444	1.73784e+06	1.2225e+06	3.82425e+06	1.7227e+06	179173	2.17698e+06	2.42603e+06	1.9103e+06	1.41742e+06	1.31881e+06	0	0	0	0	0	0	0	0	0	0	0	0	0	13.9056	0	0	0	12.1003	0
AcCa(15:0)+H	386.326	C22 H44 O4 N1	2.09138	2.09138	745543	1	0	16.8258		783383	818063	40431.5	130031	930660	32007.2	564463	209107	511067	545259	594208	370965	27707.8	2.80621e+06	1.26031e+06	1.71249e+06	577177	1.17113e+06	37798.6	1.30349e+06	1.23044e+06	0	0	0	0	0	0	0	0	0	0	0	0	0	16.8258	0	0	0	0	0
AcCa(12:0)+H	344.28	C19 H38 O4 N1	1.33495	1.33495	1.53724e+06	1	0	34.9077		1.70636e+06	1.28432e+06	1.65914e+06	1.08556e+06	454885	818784	101709	28907.3	167890	1.51358e+06	180870	884296	1.31873e+06	5.8379e+06	2.58524e+06	3.14866e+06	1.79173e+06	1.9953e+06	1.57009e+06	2.8716e+06	1.27645e+06	15.9871	7.14089	11.1233	0	15.8334	0	0	0	0	21.6226	0	14.4062	13.9386	34.9077	17.4785	18.9047	19.6619	11.473	0
AcCa(17:0)+H	414.358	C24 H48 O4 N1	3.28514	3.28514	1.69385e+06	1	0	23.8526		1.62134e+06	1.83513e+06	1.87978e+06	1.029e+06	1.29644e+06	1.16011e+06	721383	893835	822429	2.85103e+06	1.17793e+06	1.53573e+06	1.33595e+06	4.12578e+06	2.31267e+06	2.42048e+06	1.34537e+06	1.44597e+06	1.74069e+06	1.76509e+06	2.25481e+06	12.7351	10.3502	14.3275	0	0	0	0	0	0	22.342	0	0	0	23.8526	16.7683	15.5976	0	0	0
AcCa(22:0)+H	484.436	C29 H58 O4 N1	9.17643	9.17643	1.75178e+06	1	0	20.2054		1.84582e+06	1.86905e+06	1.75065e+06	876949	818986	1.39816e+06	856578	1.02587e+06	1.02035e+06	2.95233e+06	1.63088e+06	1.83922e+06	2.48094e+06	2.35448e+06	2.53447e+06	2.50329e+06	1.61342e+06	1.30616e+06	1.28368e+06	2.17445e+06	2.65161e+06	11.5033	9.77943	9.26759	0	0	0	0	0	0	17.0867	4.65031	10.9955	19.4546	10.2666	16.5467	20.2054	0	6.49386	0
AcCa(22:1)+H	482.42	C29 H56 O4 N1	6.99786	6.99786	2.06768e+06	1	0	16.216		1.86504e+06	1.72672e+06	2.27915e+06	1.79571e+06	2.2024e+06	2.13915e+06	1.86579e+06	2.46843e+06	1.51662e+06	2.76378e+06	2.07358e+06	2.37572e+06	2.84583e+06	3.40718e+06	1.72005e+06	2.47862e+06	1.32325e+06	1.06131e+06	1.90525e+06	1.62217e+06	1.98564e+06	10.9839	4.9116	12.7359	3.99828	8.57338	4.06891	9.44554	11.2961	0	11.9005	9.68681	10.0534	9.33228	16.216	0	10.9808	0	0	0
AcCa(12:0)+H	344.28	C19 H38 O4 N1	1.13205	1.13205	2.46285e+06	1	0	24.1312		2.18034e+06	2.96561e+06	2.52853e+06	1.77321e+06	1.02119e+06	1.43553e+06	1.15692e+06	562996	101421	3.54895e+06	748473	2.17208e+06	1.97412e+06	3.58041e+06	4.64127e+06	2.88824e+06	3.84835e+06	5.17335e+06	2.57696e+06	4.31093e+06	2.53097e+06	0	0	0	0	0	0	0	0	0	15.117	0	0	0	15.7157	23.7957	0	24.1312	23.5578	0
AcCa(22:2)+H	480.405	C29 H54 O4 N1	4.909	4.909	2.59062e+06	1	0	16.6295		2.57023e+06	2.5239e+06	2.68267e+06	3.07894e+06	3.91928e+06	2.68733e+06	1.46159e+06	2.01122e+06	1.47596e+06	2.13835e+06	1.33408e+06	2.38828e+06	2.62625e+06	5.09109e+06	2.86038e+06	4.17263e+06	1.35728e+06	1.3885e+06	1.81935e+06	2.75948e+06	4.05623e+06	10.1346	9.87796	6.89549	13.8919	10.7759	9.38539	0	0	0	3.65824	0	7.49168	6.35745	10.8013	9.64424	13.0553	0	0	0
AcCa(14:1)+H	370.295	C21 H40 O4 N1	1.45067	1.45067	3.8109e+06	1	0	39.7853		3.53801e+06	2.15609e+06	3.22412e+06	3.74266e+06	2.99517e+06	3.02035e+06	2.82977e+06	1.38224e+06	3.18023e+06	6.52565e+06	973527	2.55527e+06	3.70131e+06	1.23381e+07	2.93465e+06	5.22818e+06	2.83266e+06	4.11147e+06	2.56976e+06	5.83216e+06	4.35751e+06	0	7.82373	16.2409	20.7505	8.43173	9.33823	14.5993	7.60257	10.4403	11.7743	0	8.73947	26.8668	39.7853	12.8865	20.6723	11.3304	12.7302	0
AcCa(18:0)+H	428.373	C25 H50 O4 N1	4.56662	4.56662	4.75663e+06	1	0	41.1298		5.33118e+06	5.57206e+06	5.19268e+06	2.54481e+06	2.88267e+06	2.65898e+06	1.64911e+06	2.1828e+06	2.43245e+06	9.98604e+06	4.85935e+06	3.76574e+06	5.26527e+06	1.30673e+07	4.64812e+06	6.5073e+06	3.40545e+06	4.4121e+06	4.33529e+06	4.61843e+06	4.57214e+06	26.4119	32.7829	23.5006	14.0855	16.174	15.2932	15.6307	20.243	13.5848	41.1298	22.1902	23.391	25.1579	29.3089	16.5118	27.526	24.9669	24.6566	0
AcCa(20:0)+H	456.405	C27 H54 O4 N1	6.88986	6.88986	5.30507e+06	1	0	32.3478		5.46127e+06	5.4285e+06	5.53804e+06	3.16971e+06	3.74178e+06	4.00079e+06	3.84252e+06	4.61934e+06	3.25799e+06	8.82841e+06	5.94456e+06	6.10461e+06	6.59328e+06	7.7817e+06	6.05873e+06	6.75102e+06	4.20339e+06	4.29569e+06	5.26542e+06	4.8223e+06	5.69751e+06	28.4654	28.4532	30.7741	8.53826	19.1462	12.5184	11.9746	29.1121	18.0468	32.3478	29.2498	30.4399	31.7579	30.1397	27.9384	29.8016	11.5321	12.3469	0
AcCa(24:0)+H	512.467	C31 H62 O4 N1	11.0395	11.0395	8.07782e+06	1	0	26.7316		8.33239e+06	7.872e+06	8.67496e+06	6.33426e+06	5.49457e+06	8.42695e+06	5.4999e+06	6.32325e+06	6.8599e+06	6.80862e+06	3.7731e+06	7.14823e+06	1.35159e+07	1.36888e+07	1.06418e+07	1.11757e+07	6.26611e+06	6.94744e+06	5.15839e+06	9.35816e+06	1.13338e+07	17.2097	17.0097	25.7494	7.42115	14.3375	24.0703	13.4555	17.1968	15.1219	11.859	11.2917	16.2338	19.9483	26.6607	18.4899	26.2537	20.3817	19.902	0
AcCa(20:2)+H	452.373	C27 H50 O4 N1	3.04719	3.04719	1.07409e+07	1	0	22.7091		1.16171e+07	1.06944e+07	1.11316e+07	1.33135e+07	1.41259e+07	8.62691e+06	3.3946e+06	5.60571e+06	3.91526e+06	9.56086e+06	2.06289e+06	8.10081e+06	9.84485e+06	2.98979e+07	1.34287e+07	1.88354e+07	7.88226e+06	9.29032e+06	8.89383e+06	1.42953e+07	1.10404e+07	18.0895	19.6961	18.2944	18.5853	19.41	10.8514	15.0073	14.6752	14.8806	20.0253	9.27033	17.5992	19.4314	22.7091	20.9142	22.2435	16.1176	18.0673	0
AcCa(14:0)+H	372.311	C21 H42 O4 N1	1.74757	1.74757	1.29462e+07	1	0	47.4744		1.33879e+07	1.25388e+07	1.33848e+07	1.05674e+07	9.90933e+06	1.15288e+07	7.62155e+06	6.34348e+06	6.72726e+06	1.94339e+07	6.04939e+06	1.18303e+07	1.49698e+07	3.07494e+07	1.30412e+07	1.58139e+07	1.17712e+07	1.7203e+07	1.54468e+07	1.38718e+07	9.68033e+06	42.515	41.7012	44.0188	45.3312	40.8219	30.7709	42.0462	38.1566	35.6518	34.4602	28.2053	46.4704	32.9832	47.346	29.5181	43.1505	47.4744	33.5255	0
AcCa(16:1)+H	398.326	C23 H44 O4 N1	1.89843	1.89843	1.35735e+07	1	0	40.0359		1.31983e+07	1.31192e+07	1.35537e+07	1.27301e+07	9.17133e+06	1.02588e+07	1.33824e+07	6.74548e+06	9.7704e+06	1.79544e+07	5.20234e+06	1.1527e+07	1.53784e+07	3.67746e+07	1.32793e+07	1.68568e+07	1.26225e+07	1.833e+07	1.44467e+07	1.20828e+07	8.65859e+06	27.4135	11.1115	25.1726	30.2454	9.93457	20.1051	26.2602	12.5397	11.9224	35.2113	6.32611	31.2007	21.7348	40.0359	15.3212	33.6604	34.0948	29.1494	0
AcCa(20:1)+H	454.389	C27 H52 O4 N1	4.50948	4.50948	1.73461e+07	1	0	35.1591		1.90678e+07	1.78461e+07	1.88675e+07	1.38262e+07	1.53782e+07	1.21582e+07	8.93428e+06	1.30867e+07	9.10982e+06	2.85228e+07	1.44118e+07	1.57691e+07	1.95313e+07	4.19625e+07	1.46724e+07	2.33448e+07	1.30834e+07	1.48835e+07	2.1444e+07	1.57619e+07	1.2607e+07	24.4026	26.8324	35.0742	33.8652	26.8867	23.8182	31.3865	32.2066	20.1633	30.6843	26.385	34.7777	24.6031	35.1591	23.8368	34.6999	23.3641	31.2568	0
AcCa(20:4)+H	448.342	C27 H46 O4 N1	1.99595	1.99595	3.31283e+07	1	0	15.6992		3.36097e+07	3.20832e+07	3.50882e+07	3.22087e+07	2.80541e+07	3.44778e+07	3.42852e+07	2.17455e+07	3.40814e+07	3.03366e+07	1.21618e+07	2.88903e+07	4.69837e+07	5.10555e+07	3.95848e+07	4.35916e+07	3.15069e+07	3.17876e+07	2.73101e+07	3.78148e+07	2.90368e+07	14.8043	14.6984	14.8568	14.6265	14.7635	14.6889	14.8037	13.6538	14.4304	14.0421	13.0079	15.6992	15.2077	14.359	12.1213	14.729	15.5413	14.9091	0
AcCa(18:0)+H	428.373	C25 H50 O4 N1	4.24876	4.24876	4.98688e+07	1	0	47.7783		5.33504e+07	5.06232e+07	5.27567e+07	3.41404e+07	3.8162e+07	3.65095e+07	3.1949e+07	3.63267e+07	3.15315e+07	9.67892e+07	4.96202e+07	4.82828e+07	5.75711e+07	9.05765e+07	4.35666e+07	6.37521e+07	3.97445e+07	4.52212e+07	5.41109e+07	4.62036e+07	4.64561e+07	47.7783	47.5204	47.0752	47.6743	36.7675	46.9038	46.9309	46.538	46.6335	38.1431	47.1729	46.5226	47.4993	47.0477	37.8768	47.5961	37.7827	46.8938	0
AcCa(18:2)+H	424.342	C25 H46 O4 N1	2.05386	2.05386	6.37793e+07	1	0	25.4386		6.88976e+07	6.07592e+07	6.55638e+07	3.72777e+07	6.49622e+07	5.77852e+07	4.79158e+07	2.25848e+07	4.16447e+07	4.11444e+07	1.4609e+07	4.10955e+07	5.71568e+07	1.84149e+08	1.00107e+08	1.10433e+08	5.38011e+07	6.53173e+07	4.08878e+07	8.37289e+07	7.95462e+07	22.5404	22.8522	22.5594	22.8508	25.4386	22.1798	23.2302	22.35	25.111	19.9259	18.9795	23.1078	22.2005	23.045	21.8463	22.7391	23.4889	20.4676	0
AcCa(16:0)+H	400.342	C23 H46 O4 N1	2.58662	2.58662	8.66455e+07	1	0	48.8344		8.96474e+07	8.07526e+07	8.90706e+07	8.73859e+07	7.69969e+07	8.33987e+07	4.69093e+07	4.51051e+07	4.87523e+07	1.28585e+08	5.54793e+07	8.73348e+07	7.9123e+07	1.93973e+08	9.11011e+07	1.17407e+08	7.32398e+07	8.75778e+07	9.24942e+07	8.72722e+07	7.7951e+07	46.6478	44.2022	47.863	34.2598	47.4797	48.2866	46.1009	40.0741	46.7384	48.2322	47.0147	47.4949	47.268	48.2449	48.4885	47.6267	45.8356	46.454	0
AcCa(18:1)+H	426.358	C25 H48 O4 N1	2.80076	2.80076	1.66788e+08	1	0	46.4162		1.81166e+08	1.63987e+08	1.89662e+08	1.28571e+08	1.14374e+08	1.09974e+08	1.00431e+08	7.57632e+07	1.03649e+08	2.35834e+08	1.04013e+08	1.44429e+08	1.71867e+08	4.18069e+08	1.82425e+08	2.38464e+08	1.56586e+08	1.96876e+08	1.82265e+08	1.75223e+08	1.28925e+08	44.1811	35.739	45.8894	35.911	44.8161	45.7572	33.1639	46.4162	27.2891	45.3396	36.102	36.3448	27.2437	43.3646	32.8993	40.9449	45.5012	36.07	0
AcHexSiE(16:0)+NH4	832.702	C51 H94 O7 N1	21.2865	21.2865	671368	1	0	17.6737		546772	850131	345352	362710	0	432659	61759	0	1.55006e+06	615884	768027	92515.4	0	612369	722436	334569	5.96961e+06	182845	28495.1	342191	280348	0	0	0	0	0	0	0	0	0	0	0	0	0	0	0	0	17.6737	0	0
AcHexSiE(18:0)+NH4	860.734	C53 H98 O7 N1	22.7474	22.7474	2.06524e+06	1	0	41.059		2.05336e+06	1.90805e+06	2.08484e+06	1.38617e+06	1.05707e+06	1.83397e+06	937952	581309	1.90013e+06	1.25818e+06	1.11899e+06	1.04709e+06	1.15489e+06	1.62973e+06	1.50816e+06	1.22558e+06	1.58231e+07	876743	1.07896e+06	1.44117e+06	1.46451e+06	0	0	0	0	0	0	0	0	0	0	0	0	0	0	0	0	41.059	0	0
AcHexZyE(23:1)+H	881.723	C56 H97 O7	23.3034	23.3034	2.97139e+09	1	0	2.1487		2.93722e+09	2.7976e+09	2.8838e+09	2.24006e+09	2.91368e+09	3.35352e+09	2.46586e+09	3.50584e+09	3.05822e+09	3.13365e+09	2.45008e+09	2.65075e+09	3.49217e+09	3.2486e+09	3.1047e+09	2.68617e+09	2.9736e+09	2.57418e+09	3.00375e+09	3.33367e+09	3.59206e+09	0	0	2.02905	0	0	0	2.04483	0	0	0	0	0	0	2.0871	0	2.1487	0	0	0
BisMePA(31:0_16:0)+NH4	904.773	C52 H107 O8 N1 P1	24.0426	24.0426	4.46085e+06	1	0	3.60156		3.62385e+06	4.67587e+06	3.19186e+06	143089	622760	483888	83458.8	820210	143607	1.21776e+07	1.91855e+07	1.23801e+07	4.74386e+06	1.44314e+06	4.88456e+06	4.02155e+06	3.11629e+06	4.58752e+06	4.05234e+06	5.04263e+06	4.25416e+06	0	0	0	0	0	0	0	0	0	0	0	0	0	0	0	3.60156	0	0	0
BisMePE(16:0_16:0)+H	720.554	C39 H79 O8 N1 P1	14.8936	14.8936	6.63232e+06	1	0	16.7586		6.53599e+06	7.79611e+06	8.33263e+06	8.35478e+06	7.83576e+06	7.74377e+06	6.12957e+06	7.06265e+06	6.46953e+06	3.03945e+06	5.60554e+06	1.06461e+07	7.16496e+06	1.28833e+07	4.23204e+06	8.27552e+06	4.0413e+06	3.18294e+06	3.74651e+06	4.09577e+06	6.10458e+06	0	0	0	0	0	0	15.9187	0	0	0	0	0	0	16.7586	0	0	0	0	0
BisMePE(42:8e)+H	830.606	C49 H85 O7 N1 P1	16.7457	16.7457	1.29297e+07	1	0	2.38257		1.26636e+07	1.23192e+07	1.3377e+07	2.32386e+07	2.64414e+07	3.14308e+07	2.32582e+07	3.94168e+07	2.36262e+07	3.3389e+06	3.29171e+06	3.72397e+06	6.50607e+06	6.34948e+06	5.68448e+06	6.45454e+06	6.96686e+06	5.51146e+06	6.56967e+06	6.06619e+06	5.28877e+06	0	0	0	0	0	2.09361	2.26084	2.34979	2.38257	0	0	0	0	0	0	0	0	0	0
CL(68:2)+H	1406.01	C77 H147 O17 P2	22.8007	22.8007	4.35033e+07	1	0	25.8129		4.45636e+07	4.42694e+07	4.53438e+07	3.52228e+07	3.55458e+07	3.8995e+07	2.92249e+07	3.90122e+07	4.1815e+07	7.35598e+07	5.87689e+07	5.17071e+07	5.98502e+07	4.61465e+07	4.02535e+07	3.72595e+07	3.22063e+07	4.37212e+07	4.51432e+07	3.74403e+07	3.35212e+07	25.3551	24.7616	25.241	25.1389	25.1925	25.3942	25.3897	25.8129	25.6884	25.3497	25.3662	25.2231	25.2891	25.0812	24.8214	25.1702	25.6828	25.6331	0
CL(68:3)+H	1404	C77 H145 O17 P2	22.1795	22.1795	1.8038e+07	1	0	23.0382		1.72856e+07	1.65338e+07	1.92622e+07	2.26442e+07	2.35865e+07	2.59923e+07	1.48709e+07	1.85842e+07	1.93339e+07	2.07434e+07	1.67294e+07	1.70995e+07	2.21827e+07	1.75172e+07	1.54298e+07	1.47402e+07	1.22663e+07	1.60635e+07	1.58245e+07	1.59224e+07	1.61859e+07	22.6619	21.162	21.5447	21.9457	22.7207	22.0361	0	22.2252	21.5651	22.071	21.4658	22.5122	22.2759	22.4291	22.6442	21.3208	22.3318	22.5846	0
CL(68:4)+H	1401.98	C77 H143 O17 P2	21.1521	21.1521	4.47769e+06	1	0	18.7376		7.84296e+06	6.38926e+06	8.68222e+06	6.18187e+06	5.47509e+06	5.42194e+06	922482	3.79574e+06	5.0495e+06	5.84875e+06	4.03446e+06	5.43393e+06	4.64146e+06	3.01835e+06	2.89879e+06	2.98493e+06	2.02939e+06	3.3114e+06	4.10128e+06	5.87688e+06	90719.2	0	0	0	0	0	0	0	0	0	16.7227	0	17.7922	18.7376	0	0	0	0	0	0
CL(68:4)+H	1401.98	C77 H143 O17 P2	22.817	22.817	4.66307e+06	1	0	2.53098		4.13329e+06	4.44227e+06	4.55422e+06	7.03298e+06	5.78132e+06	8.68899e+06	6.47135e+06	8.03574e+06	6.48131e+06	3.76186e+06	3.27727e+06	3.46473e+06	5.99715e+06	2.54101e+06	3.34099e+06	2.67945e+06	2.67878e+06	4.51456e+06	4.84071e+06	3.0277e+06	2.17886e+06	0	0	0	0	0	0	0	2.53098	0	0	0	0	0	0	0	0	0	0	0
CL(68:5)+H	1399.96	C77 H141 O17 P2	20.2806	20.2806	7.94853e+06	1	0	19.1293		7.61081e+06	8.543e+06	8.21644e+06	1.09401e+07	8.7156e+06	1.18805e+07	6.24499e+06	7.39431e+06	9.48164e+06	1.12965e+07	7.97776e+06	9.11395e+06	7.97075e+06	8.61808e+06	6.23775e+06	6.82813e+06	5.14108e+06	6.08327e+06	6.02665e+06	6.36285e+06	6.23497e+06	15.0683	16.6591	16.2758	10.3367	14.9518	17.578	0	11.6717	16.0916	18.5378	12.8775	19.1293	18.7049	18.4736	17.126	15.6557	15.1027	17.4429	0
CL(68:5)+H	1399.96	C77 H141 O17 P2	21.9813	21.9813	3.15476e+06	1	0	2.33279		3.46461e+06	3.18435e+06	3.36846e+06	3.83862e+06	3.82699e+06	4.44079e+06	2.61914e+06	3.07282e+06	3.37676e+06	5.81386e+06	6.58878e+06	3.88132e+06	3.69379e+06	2.0149e+06	1.95036e+06	1.77776e+06	1.63609e+06	2.9543e+06	3.01789e+06	77830.6	1.65057e+06	0	0	0	0	0	0	0	0	0	2.01649	2.33279	0	0	0	0	0	0	0	0
CL(70:3)+H	1432.03	C79 H149 O17 P2	14.1561	14.1561	7.64174e+06	1	0	10.9466		6.72494e+06	7.73413e+06	7.99613e+06	6.83203e+06	9.6186e+06	8.29854e+06	5.05139e+06	4.55625e+06	6.22258e+06	4.33431e+06	3.6762e+06	4.18367e+06	6.61962e+06	1.13666e+07	1.02173e+07	8.34486e+06	6.2753e+06	6.83217e+06	4.83267e+06	8.4041e+06	2.23552e+07	0	0	0	0	10.9466	0	0	0	0	0	0	0	0	0	0	0	0	0	0
CL(70:3)+H	1432.03	C79 H149 O17 P2	22.859	22.859	2.86181e+07	1	0	24.1261		2.86428e+07	2.79067e+07	3.06516e+07	1.74983e+07	1.93594e+07	2.20852e+07	1.2578e+07	1.71836e+07	1.69712e+07	4.26441e+07	3.43373e+07	3.33667e+07	3.73705e+07	4.12093e+07	3.38758e+07	2.96491e+07	2.39584e+07	2.86073e+07	2.83952e+07	3.36305e+07	4.10599e+07	23.1696	22.7627	22.6488	0	0	22.3156	0	0	0	23.4814	23.2995	23.2128	23.6965	23.7567	23.5423	23.9293	23.4521	21.9099	0
CL(70:4)+H	1430.01	C79 H147 O17 P2	22.1255	22.1255	5.322e+07	1	0	24.4962		5.29797e+07	5.48799e+07	5.50316e+07	5.18375e+07	4.95333e+07	5.13881e+07	3.41147e+07	4.11102e+07	4.49008e+07	8.27131e+07	6.27686e+07	6.0518e+07	7.24717e+07	5.91624e+07	5.09785e+07	4.79917e+07	3.99303e+07	5.1882e+07	5.33237e+07	4.94039e+07	5.07004e+07	23.8752	23.0477	23.7159	23.6084	23.6689	23.6952	24.0272	23.3712	23.3433	24.1823	24.4962	23.3621	23.9599	23.5679	23.9225	22.9775	22.8202	22.818	0
CL(70:4)+H	1430.01	C79 H147 O17 P2	22.7979	22.7979	2.21363e+07	1	0	12.1381		2.59987e+07	2.1413e+07	2.18996e+07	2.01819e+07	1.83442e+07	2.3265e+07	1.83918e+07	2.47577e+07	2.48676e+07	2.76441e+07	2.77643e+07	2.426e+07	2.85481e+07	1.99917e+07	2.0184e+07	1.93365e+07	1.82655e+07	2.20306e+07	2.30346e+07	1.85291e+07	1.61548e+07	0	0	0	12.1381	0	0	12.0529	0	0	0	0	0	0	0	0	0	0	0	0
CL(70:5)+H	1428	C79 H145 O17 P2	21.1638	21.1638	4.20648e+06	1	0	22.326		3.98069e+06	729180	5.2173e+06	7.14715e+06	5.49981e+06	5.39561e+06	3.81013e+06	3.82366e+06	5.9473e+06	8.53661e+06	4.74605e+06	3.5167e+06	5.15432e+06	4.25116e+06	3.28668e+06	3.24727e+06	2.34513e+06	2.40327e+06	3.80532e+06	2.79066e+06	2.70212e+06	0	0	0	22.326	22.0389	0	0	21.2726	22.1906	0	0	0	0	0	0	0	0	0	0
CL(70:5)+H	1428	C79 H145 O17 P2	21.3173	21.3173	3.76319e+07	1	0	21.7617		3.64877e+07	3.7641e+07	3.85862e+07	3.76297e+07	4.40607e+07	4.53494e+07	3.00895e+07	3.72334e+07	3.76354e+07	5.13902e+07	3.66347e+07	3.75373e+07	4.8068e+07	3.93622e+07	3.41991e+07	3.38483e+07	2.7381e+07	3.3457e+07	3.31772e+07	3.63272e+07	3.41741e+07	21.68	20.9345	21.6587	17.6221	12.3105	21.7617	21.688	17.1379	18.1598	18.1373	21.3157	20.778	17.3897	19.2413	19.6576	19.8486	19.7675	20.685	0
CL(70:5)+H	1428	C79 H145 O17 P2	22.1828	22.1828	1.48887e+07	1	0	9.74698		1.62567e+07	1.51968e+07	1.33667e+07	1.93661e+07	2.07012e+07	2.17176e+07	1.20483e+07	1.64628e+07	1.42727e+07	1.21313e+07	1.45405e+07	1.35723e+07	1.36361e+07	1.71575e+07	1.37623e+07	1.22942e+07	1.38625e+07	1.4144e+07	1.15311e+07	1.36004e+07	1.30421e+07	0	0	0	0	0	0	0	9.74698	0	0	0	0	0	0	0	0	0	0	0
CL(70:5)+H	1428	C79 H145 O17 P2	22.7979	22.7979	6.00645e+07	1	0	7.31405		5.86895e+07	6.14338e+07	6.21239e+07	4.8261e+07	5.3485e+07	5.33172e+07	4.43677e+07	5.94692e+07	6.02911e+07	8.76994e+07	7.8853e+07	6.74889e+07	8.16932e+07	5.88189e+07	5.50233e+07	5.49028e+07	5.0655e+07	6.21808e+07	6.48616e+07	5.28574e+07	4.48821e+07	0	0	0	0	0	0	0	0	0	0	0	0	7.31405	0	0	0	0	0	0
CL(70:6)+H	1425.98	C79 H143 O17 P2	20.3953	20.3953	3.65236e+07	1	0	20.1285		3.72157e+07	3.80137e+07	3.65475e+07	4.95656e+07	4.35104e+07	5.29853e+07	3.39246e+07	4.01517e+07	4.63359e+07	4.51808e+07	3.1902e+07	3.27325e+07	3.90257e+07	3.57601e+07	2.95411e+07	3.01965e+07	2.57566e+07	2.71853e+07	2.88324e+07	3.13426e+07	3.12899e+07	18.5963	19.5134	19.1728	19.5801	19.1392	19.5631	19.2107	18.9287	18.2513	19.5089	19.05	19.3885	20.1285	19.359	19.0322	18.6409	19.1369	19.6464	0
CL(70:6)+H	1425.98	C79 H143 O17 P2	22.183	22.183	4.00876e+07	1	0	3.722		4.08211e+07	3.74985e+07	4.07762e+07	5.22961e+07	5.3603e+07	5.7037e+07	3.71449e+07	4.13873e+07	4.49275e+07	4.29522e+07	3.63062e+07	3.75146e+07	4.32735e+07	3.58207e+07	3.46602e+07	3.29665e+07	2.96488e+07	3.69538e+07	3.66856e+07	3.41358e+07	3.54307e+07	3.3343	2.21766	2.39998	3.722	3.06617	3.32853	0	3.68432	2.82076	3.05853	2.28993	3.60245	3.59872	2.33822	2.01561	0	0	2.36082	0
CL(70:7)+H	1423.96	C79 H141 O17 P2	19.5268	19.5268	2.04617e+07	1	0	22.7373		2.16943e+07	2.1334e+07	2.08173e+07	3.04616e+07	2.62637e+07	3.2436e+07	2.37378e+07	2.64316e+07	3.08373e+07	2.25636e+07	1.9438e+07	1.69933e+07	1.60377e+07	1.89738e+07	1.54814e+07	1.61884e+07	1.4335e+07	1.21561e+07	1.21436e+07	1.63362e+07	1.50342e+07	22.0941	22.1558	22.1413	22.2513	22.0524	22.0633	22.4456	22.7261	21.7835	22.0403	22.291	22.3057	21.3485	22.2748	21.9723	22.7373	21.9531	21.3087	0
CL(70:7)+H	1423.96	C79 H141 O17 P2	21.1434	21.1434	1.07773e+07	1	0	2.39261		9.45462e+06	1.05694e+07	1.10313e+07	1.39249e+07	1.27018e+07	1.3721e+07	1.46535e+07	8.62123e+06	1.10205e+07	1.63724e+07	1.53012e+07	1.12579e+07	1.47076e+07	8.98449e+06	8.00341e+06	7.52319e+06	6.5493e+06	8.13043e+06	8.84385e+06	7.7193e+06	7.23218e+06	2.34378	0	2.18346	0	0	0	0	0	0	2.06994	2.39261	2.24975	0	0	0	0	0	0	0
CL(70:7)+H	1423.96	C79 H141 O17 P2	21.3702	21.3702	3.87837e+06	1	0	3.54482		4.5136e+06	4.51867e+06	4.08741e+06	7.91601e+06	7.63412e+06	8.89761e+06	178697	6.53187e+06	4.53161e+06	2.6803e+06	208251	2.7068e+06	2.43184e+06	2.78147e+06	3.47372e+06	2.87845e+06	3.00038e+06	3.40985e+06	3.80999e+06	2.62674e+06	2.62843e+06	0	0	0	3.34002	3.54482	3.0437	0	2.76766	0	0	0	0	0	0	0	0	0	0	0
CL(70:8)+H	1421.95	C79 H139 O17 P2	20.2697	20.2697	1.66389e+07	1	0	2.09648		1.64488e+07	1.68155e+07	1.75169e+07	2.01026e+07	1.8828e+07	1.97908e+07	1.54833e+07	1.53642e+07	1.73914e+07	2.22414e+07	1.94255e+07	1.86933e+07	1.71842e+07	17065396	1.50189e+07	1.4812e+07	1.25285e+07	1.40806e+07	1.39751e+07	1.34165e+07	1.32344e+07	0	0	2.0794	0	0	2.09648	2.03154	0	0	0	2.00006	0	0	2.02587	0	2.02286	0	0	0
CL(70:9)+H	1419.93	C79 H137 O17 P2	19.4618	19.4618	5.64504e+06	1	0	2.04321		4.96823e+06	5.68589e+06	6.15635e+06	5.72878e+06	7.12007e+06	6.86581e+06	6.98131e+06	6.65224e+06	6.04351e+06	7.82887e+06	6.90169e+06	6.72845e+06	4.00637e+06	4.98535e+06	5.03445e+06	4.78667e+06	5.07181e+06	4.86957e+06	3.71455e+06	4.8701e+06	3.54582e+06	0	0	0	0	0	0	0	2.04321	0	0	0	0	0	0	0	0	0	0	0
CL(71:2)+H	1448.06	C80 H153 O17 P2	22.121	22.121	2.14245e+08	1	0	6.68552		2.19905e+08	2.13931e+08	2.2764e+08	2.10161e+08	1.96441e+08	2.07473e+08	1.27529e+08	1.58389e+08	1.71928e+08	3.07609e+08	2.64975e+08	2.51885e+08	2.9914e+08	2.47575e+08	2.1588e+08	1.99429e+08	1.55814e+08	2.03305e+08	2.03902e+08	2.1205e+08	2.04178e+08	0	0	0	0	0	0	0	0	0	0	6.68552	0	0	0	0	0	0	0	0
CL(71:2)+H	1448.06	C80 H153 O17 P2	31.6645	31.6645	636137	1	0	6.06992		725913	636403	600228	534213	573917	675484	355685	481352	465805	1.08017e+06	665139	755241	1.02545e+06	655488	605865	490470	490165	561642	738295	553675	688277	6.06992	0	0	0	0	5.92012	0	0	0	0	0	0	0	0	0	0	0	0	0
CL(72:10)+H	1445.95	C81 H139 O17 P2	19.5315	19.5315	2.42982e+07	1	0	2.47597		2.28277e+07	2.38848e+07	2.62199e+07	3.81918e+07	3.05819e+07	3.31084e+07	3.25257e+07	3.2083e+07	3.36355e+07	2.45927e+07	2.70023e+07	2.0385e+07	1.67976e+07	1.84179e+07	1.7809e+07	1.91562e+07	2.00119e+07	1.7857e+07	1.8383e+07	2.14363e+07	1.5355e+07	0	0	0	2.12508	2.11184	2.47597	2.11343	2.18817	2.05183	0	2.2688	0	0	2.08178	2.08398	2.04277	2.14614	0	0
CL(72:4)+H	1458.04	C81 H151 O17 P2	14.2106	14.2106	9.00683e+06	1	0	5.22043		7.79414e+06	8.61503e+06	8.30212e+06	8.98408e+06	1.16703e+07	1.01076e+07	6.76431e+06	7.14618e+06	9.20241e+06	4.98853e+06	3.64073e+06	5.09467e+06	7.76337e+06	1.43853e+07	1.21435e+07	1.02192e+07	7.1453e+06	8.10951e+06	4.57208e+06	9.11622e+06	2.33789e+07	0	0	0	0	0	0	0	0	0	0	0	0	0	5.22043	0	0	0	0	0
CL(72:5)+H	1456.03	C81 H149 O17 P2	22.2342	22.2342	4.18293e+07	1	0	16.3255		4.11432e+07	4.14342e+07	4.35136e+07	3.36317e+07	3.28225e+07	3.62144e+07	2.38736e+07	3.16456e+07	3.20485e+07	5.93969e+07	4.39196e+07	4.21607e+07	5.61426e+07	5.38035e+07	4.6802e+07	4.0882e+07	3.56705e+07	3.72893e+07	4.05711e+07	4.94627e+07	5.5987e+07	16.1903	15.743	14.7303	0	0	0	16.0635	16.2519	0	15.2206	16.1076	15.3652	16.3255	15.4457	15.0872	14.8421	15.9526	14.3811	0
CL(72:5)+H	1456.03	C81 H149 O17 P2	22.8563	22.8563	1.40026e+07	1	0	15.1687		1.44604e+07	1.40833e+07	1.54216e+07	8.94345e+06	1.03599e+07	1.0485e+07	7.86e+06	9.07154e+06	8.68187e+06	1.74429e+07	1.64863e+07	1.40897e+07	1.75478e+07	1.89454e+07	1.60629e+07	1.51852e+07	1.39703e+07	1.41412e+07	1.50186e+07	1.60606e+07	1.9736e+07	14.8106	13.4335	0	0	0	0	0	0	0	13.1545	13.5667	14.0866	13.4372	0	0	15.1436	15.1687	14.5776	0
CL(72:6)+H	1454.01	C81 H147 O17 P2	21.2717	21.2717	1.90657e+08	1	0	24.3254		2.0083e+08	1.94365e+08	1.98939e+08	1.80442e+08	1.47788e+08	1.9848e+08	1.4003e+08	1.76644e+08	1.73796e+08	2.61524e+08	1.89237e+08	2.01973e+08	2.56135e+08	2.14588e+08	1.84238e+08	1.85481e+08	1.56463e+08	1.72666e+08	1.84359e+08	1.94827e+08	1.90985e+08	22.2845	23.0897	21.9212	22.4382	22.2603	22.8133	22.7927	22.0061	22.9445	23.7066	21.6724	22.5868	20.98	24.3254	21.8738	21.9332	22.0917	22.6394	0
CL(72:6)+H	1454.01	C81 H147 O17 P2	21.624	21.624	3.02634e+06	1	0	16.9583		5.59291e+06	2.26342e+06	3.07247e+06	569628	1.20696e+07	981140	2.73164e+06	1.41731e+06	631596	1.60667e+06	1.001e+06	2.60616e+06	5.9311e+06	2.90088e+06	1.47231e+06	1.1961e+06	2.57371e+06	1.79037e+06	2.58409e+06	7.44557e+06	3.11543e+06	0	0	0	0	0	0	0	0	0	0	16.9583	0	0	0	0	0	0	0	0
CL(72:6)+H	1454.01	C81 H147 O17 P2	22.1176	22.1176	4.06425e+07	1	0	14.8814		3.9551e+07	4.13744e+07	4.34196e+07	4.22936e+07	3.90883e+07	3.92955e+07	2.7508e+07	3.36623e+07	3.64352e+07	5.29983e+07	4.45735e+07	4.3857e+07	5.0431e+07	4.41275e+07	4.11831e+07	3.80973e+07	3.37107e+07	3.98172e+07	4.14858e+07	4.17249e+07	3.88586e+07	0	0	0	0	0	0	0	9.24656	8.97557	14.8814	0	0	0	0	0	0	0	0	0
CL(72:6)+H	1454.01	C81 H147 O17 P2	22.8608	22.8608	3.69908e+07	1	0	5.15722		3.71936e+07	3.75921e+07	3.91378e+07	2.13214e+07	2.72711e+07	2.7107e+07	1.88316e+07	2.43832e+07	2.35884e+07	4.71182e+07	4.32727e+07	3.99592e+07	4.50635e+07	4.93811e+07	4.40382e+07	4.0989e+07	3.59687e+07	3.85926e+07	3.78331e+07	4.57856e+07	5.23787e+07	3.46365	0	0	0	0	2.68695	3.30054	3.10481	0	0	0	0	5.15722	0	0	0	0	0	0
CL(72:6)+H	1454.01	C81 H147 O17 P2	31.6737	31.6737	1.38559e+06	1	0	6.24332		1.36886e+06	1.40064e+06	1.40511e+06	942452	902493	1.18665e+06	670905	900788	762076	2.31229e+06	1.4876e+06	1.52258e+06	1.86975e+06	1.93011e+06	1.61556e+06	1.28903e+06	1.12659e+06	1.34535e+06	1.28561e+06	1.69841e+06	2.07463e+06	0	0	0	0	0	0	0	0	0	0	0	0	0	0	0	0	0	0	0
CL(72:7)+H	1452	C81 H145 O17 P2	20.4775	20.4775	3.1039e+08	1	0	23.0501		3.06488e+08	3.28143e+08	3.32951e+08	3.0035e+08	2.94606e+08	3.48882e+08	2.46736e+08	3.07699e+08	3.06627e+08	3.68331e+08	2.73851e+08	3.11761e+08	3.54209e+08	3.62462e+08	3.06378e+08	3.20329e+08	2.59474e+08	2.61522e+08	2.69384e+08	3.33413e+08	3.24604e+08	22.0692	22.6516	22.1697	21.9226	22.3732	22.9344	23.0501	22.6731	22.7829	23.0076	21.9591	22.4297	22.4367	22.6384	22.7372	22.579	22.6067	22.5897	0
CL(72:7)+H	1452	C81 H145 O17 P2	22.1185	22.1185	1.18792e+08	1	0	9.76546		1.22956e+08	1.24956e+08	1.25674e+08	1.16446e+08	1.03949e+08	1.17515e+08	7.50484e+07	9.07182e+07	1.09188e+08	1.64118e+08	1.25871e+08	1.36441e+08	1.61351e+08	1.28867e+08	1.16148e+08	1.10546e+08	8.40311e+07	1.21359e+08	1.25722e+08	1.1956e+08	1.14158e+08	7.65667	6.70121	6.5406	5.9162	5.64668	7.02166	4.46817	7.00491	5.49062	6.60492	6.92318	7.39801	9.76546	6.8567	7.18613	6.81026	7.61147	7.79182	0
CL(72:8)+H	1449.98	C81 H143 O17 P2	19.6809	19.6809	3.16901e+08	1	0	23.4391		3.15969e+08	3.12094e+08	3.35715e+08	3.05438e+08	3.11684e+08	3.44366e+08	2.50046e+08	3.06936e+08	3.09878e+08	3.49762e+08	2.86853e+08	3.38687e+08	3.13836e+08	4.00162e+08	3.73379e+08	3.37756e+08	2.64353e+08	2.75e+08	2.30156e+08	3.37314e+08	3.55537e+08	22.7987	22.3898	23.2794	21.7555	22.7398	22.1074	22.7342	22.6125	22.6357	23.4391	22.3135	22.0799	22.0461	22.2361	23.3215	22.4108	22.3482	21.9079	0
CL(72:8)+H	1449.98	C81 H143 O17 P2	20.7623	20.7623	1.83058e+06	1	0	9.16607		1.67566e+06	499146	1.64692e+06	3.61749e+06	4.40104e+06	5.65225e+06	3.03265e+06	3.95107e+06	3.63351e+06	268763	1.18604e+06	170957	1.83011e+06	1.81537e+06	746484	351155	1.18489e+06	414845	181442	99360.6	2.08307e+06	0	0	0	0	0	0	0	0	9.16607	0	0	0	0	0	0	0	0	0	0
CL(72:8)+H	1449.98	C81 H143 O17 P2	21.3143	21.3143	5.59155e+07	1	0	6.76746		5.86671e+07	6.00524e+07	6.15031e+07	5.11989e+07	5.47958e+07	4.91304e+07	4.23847e+07	6.13572e+07	6.52344e+07	6.90745e+07	5.91462e+07	5.81114e+07	6.44783e+07	5.36799e+07	5.59399e+07	5.06024e+07	4.89377e+07	5.50702e+07	5.59255e+07	5.09168e+07	4.80192e+07	3.07728	2.76287	4.42506	4.2531	3.21031	4.28059	0	2.63752	2.20247	2.66255	5.31238	6.6505	5.44584	5.92306	6.45675	5.75322	5.36195	6.10723	0
CL(72:8)+H	1449.98	C81 H143 O17 P2	21.9719	21.9719	5.22995e+06	1	0	5.76319		7.02209e+06	2.7754e+06	3.00085e+06	8.06234e+06	6.30825e+06	8.84034e+06	2.36681e+06	3.22741e+06	3.45787e+06	8.6847e+06	5.97592e+06	5.35615e+06	4.48379e+06	2.57455e+06	2.32414e+06	5.6568e+06	2.08854e+06	6.69148e+06	7.6528e+06	6.41579e+06	6.86293e+06	0	5.76319	0	0	0	0	0	0	0	0	0	0	0	0	0	0	0	0	0
CL(72:9)+H	1447.96	C81 H141 O17 P2	18.9237	18.9237	1.01177e+07	1	0	22.4735		1.08344e+07	1.03757e+07	10775210	1.12077e+07	9.42001e+06	1.30596e+07	7.64686e+06	1.00758e+07	8.5503e+06	1.02175e+07	5.97648e+06	1.01416e+07	1.04259e+07	1.61111e+07	1.08773e+07	9.97633e+06	8.09103e+06	6.86278e+06	5.20971e+06	1.165e+07	1.49872e+07	22.0017	21.92	21.6922	20.7727	21.8568	19.8967	20.8661	21.0521	20.9927	21.4128	21.6229	21.5684	22.1894	21.6225	21.696	22.4735	22.0305	21.7978	0
CL(72:9)+H	1447.96	C81 H141 O17 P2	19.5346	19.5346	9.82312e+06	1	0	14.9613		9.88955e+06	1.02445e+07	8.6559e+06	1.46323e+07	1.34339e+07	1.34504e+07	1.30856e+07	1.17474e+07	1.44938e+07	9.94464e+06	1.02177e+07	7.83068e+06	7.47015e+06	7.29017e+06	7.34967e+06	8.08173e+06	7.51333e+06	7.16005e+06	7.54932e+06	8.85919e+06	7.38552e+06	0	0	14.9613	0	0	0	0	0	0	0	0	0	0	0	0	0	0	0	0
CL(72:9)+H	1447.96	C81 H141 O17 P2	20.341	20.341	5.00038e+07	1	0	2.10402		5.5915e+07	5.60513e+07	3.64416e+07	7.65403e+07	4.83232e+07	7.52011e+07	6.03604e+07	4.60276e+07	7.51339e+07	6.71708e+07	5.45657e+07	4.92853e+07	5.5862e+07	3.45965e+07	3.11281e+07	3.06575e+07	4.57157e+07	4.28126e+07	4.82625e+07	3.13142e+07	2.87146e+07	0	0	0	0	0	0	0	0	0	0	2.10402	0	0	0	0	2.07834	0	0	0
CL(72:9)+H	1447.96	C81 H141 O17 P2	20.495	20.495	1.0053e+07	1	0	2.24996		8.04664e+06	8.63375e+06	1.47354e+07	1.12252e+07	1.8106e+07	8.93542e+06	5.9109e+06	1.68728e+07	6.73762e+06	8.60516e+06	8.20305e+06	7.54342e+06	7.56529e+06	1.28539e+07	9.19344e+06	1.34973e+07	4.40921e+06	8.09182e+06	7.75578e+06	1.44355e+07	9.75551e+06	0	0	0	0	0	0	0	0	0	0	0	0	0	0	2.24996	0	0	0	0
CL(73:3)+H	1474.07	C82 H155 O17 P2	22.239	22.239	1.9332e+08	1	0	2.69958		1.98043e+08	1.88968e+08	2.05452e+08	1.42559e+08	1.3327e+08	1.56433e+08	1.00828e+08	1.32467e+08	1.33385e+08	2.86366e+08	2.05267e+08	2.02076e+08	2.55504e+08	2.66528e+08	2.28478e+08	1.99794e+08	1.69056e+08	1.76135e+08	1.84478e+08	2.36201e+08	2.58436e+08	0	0	0	0	0	0	0	0	0	0	0	0	0	0	2.69958	0	0	0	0
CL(73:3)+H	1474.07	C82 H155 O17 P2	22.8098	22.8098	1.82444e+07	1	0	6.16505		1.89252e+07	1.82781e+07	1.88473e+07	1.10704e+07	1.56511e+07	1.40517e+07	1.24546e+07	1.59244e+07	1.48278e+07	2.83104e+07	1.95264e+07	2.05583e+07	2.58131e+07	2.09206e+07	1.81567e+07	1.63653e+07	1.53785e+07	1.70667e+07	1.65053e+07	2.02332e+07	2.42664e+07	0	0	0	0	0	0	0	0	0	0	0	6.16505	0	0	0	0	0	0	0
CL(73:3)+H	1474.07	C82 H155 O17 P2	31.6619	31.6619	800344	1	0	5.52969		850836	697370	802161	495539	521952	741529	258815	598138	482057	1.37052e+06	794018	1.02361e+06	1.1472e+06	991969	915395	700396	652717	796629	763609	1.0136e+06	1.18916e+06	0	0	0	0	0	0	0	0	0	0	0	0	0	4.91903	0	0	0	0	0
CL(73:4)+H	1472.06	C82 H153 O17 P2	21.2744	21.2744	1.06393e+09	1	0	5.42489		1.04079e+09	1.09146e+09	1.13864e+09	1.03782e+09	8.32305e+08	1.0196e+09	7.67572e+08	9.4561e+08	9.72727e+08	1.438e+09	1.04707e+09	1.15296e+09	1.39908e+09	1.23976e+09	1.05531e+09	1.03033e+09	8.80465e+08	9.77849e+08	1.0158e+09	1.15595e+09	1.10354e+09	0	0	0	0	0	0	0	0	0	0	0	0	0	0	5.42489	0	0	0	0
CL(73:4)+H	1472.06	C82 H153 O17 P2	31.6525	31.6525	845798	1	0	4.47285		931910	776447	807852	746208	535067	953607	554616	650761	693020	1.41695e+06	726793	1.18733e+06	1.17788e+06	959825	757915	679993	772280	777153	792013	893002	971124	0	0	0	0	0	0	0	0	0	4.47285	0	0	0	0	0	0	0	0	0
CL(73:5)+H	1470.04	C82 H151 O17 P2	21.6073	21.6073	6.28733e+07	1	0	8.7913		6.61606e+07	6.0248e+07	6.04676e+07	7.9283e+07	8.16415e+07	1.03491e+08	6.25194e+07	7.56758e+07	7.04831e+07	6.02257e+07	3.61615e+07	5.3753e+07	8.33782e+07	5.56758e+07	5.18152e+07	4.96306e+07	4.54569e+07	5.31802e+07	5.37023e+07	5.53916e+07	6.19981e+07	0	0	0	0	0	0	0	0	0	0	0	0	8.7913	6.12694	0	0	0	0	0
CL(73:5)+H	1470.04	C82 H151 O17 P2	31.6425	31.6425	924166	1	0	9.07325		1.07251e+06	774072	890752	779797	974694	1.24755e+06	611021	949979	789896	1.16193e+06	739909	938589	1.14523e+06	1.15113e+06	963336	825269	863924	755550	769352	887451	1.11553e+06	0	0	0	0	0	0	0	0	0	0	0	0	9.07325	0	0	0	0	0	0
CL(73:6)+H	1468.03	C82 H149 O17 P2	20.783	20.783	3.1617e+07	1	0	7.61968		2.05751e+07	4.70337e+07	2.5384e+07	5.47491e+07	6.52431e+07	8.01359e+07	4.5549e+07	5.87865e+07	5.41575e+07	1.76841e+07	9.276e+06	1.19916e+07	1.78265e+07	1.98384e+07	4.96974e+07	1.4804e+07	1.18766e+07	9.74111e+06	1.86945e+07	1.43605e+07	1.65516e+07	0	0	0	0	0	0	0	0	0	0	0	0	0	0	0	0	0	0	0
CL(73:7)+H	1466.01	C82 H147 O17 P2	19.7839	19.7839	2.87929e+06	1	0	7.30385		426076	1.37301e+06	498851	1.16885e+07	1.0024e+06	1.46896e+07	7.85448e+06	6.15509e+06	9.84753e+06	1.28438e+06	544437	987632	1.37215e+06	703211	81640.4	82073	409518	62044.3	229130	47640.2	1.12563e+06	0	0	0	0	0	7.30385	0	0	0	0	0	0	0	0	0	0	0	0	0
CL(73:7)+H	1466.01	C82 H147 O17 P2	21.8023	21.8023	1.03911e+06	1	0	11.5052		1.20152e+06	1.14382e+06	1.10297e+06	691950	652882	831765	675173	65727.7	682860	73928.5	322176	1.66584e+06	1.79797e+06	1.82537e+06	1.42719e+06	1.58075e+06	1.22144e+06	1.24983e+06	21098.7	1.71406e+06	1.87289e+06	0	10.8889	0	0	0	0	0	0	0	11.5052	0	11.161	11.2914	0	11.2842	11.2194	0	10.9885	0
CL(74:1)+H	1492.12	C83 H161 O17 P2	16.5876	16.5876	2.07638e+07	1	0	11.6796		2.059e+07	2.14085e+07	2.13552e+07	1.55178e+07	1.71694e+07	2.16165e+07	1.44908e+07	1.82866e+07	2.02789e+07	3.18422e+07	2.9507e+07	1.43902e+07	2.2932e+07	2.35553e+07	2.12863e+07	2.07097e+07	1.50042e+07	1.4753e+07	1.81713e+07	2.36449e+07	2.95301e+07	0	0	11.2627	0	0	0	0	0	11.4419	0	0	0	0	0	0	11.6796	0	0	0
CL(74:10)+H	1473.98	C83 H143 O17 P2	19.4692	19.4692	2.12886e+07	1	0	20.685		2.15802e+07	2.11476e+07	2.24149e+07	2.29794e+07	2.33785e+07	2.87369e+07	2.13762e+07	2.60816e+07	2.59413e+07	2.39555e+07	1.58374e+07	1.77244e+07	2.02768e+07	2.2905e+07	1.90375e+07	1.69813e+07	1.65293e+07	1.82538e+07	1.87352e+07	2.27871e+07	2.04016e+07	0	20.685	0	20.6338	0	0	20.2901	0	0	0	0	0	0	0	0	0	19.3544	0	0
CL(74:10)+H	1473.98	C83 H143 O17 P2	19.6981	19.6981	1.0956e+08	1	0	21.0979		1.07221e+08	1.07673e+08	1.11596e+08	1.14787e+08	1.08682e+08	1.13863e+08	1.02948e+08	1.04642e+08	1.06485e+08	1.06925e+08	1.43952e+08	1.11739e+08	1.0855e+08	9.5591e+07	1.16054e+08	1.12669e+08	1.00198e+08	1.04483e+08	9.9952e+07	1.16184e+08	1.06568e+08	21.0448	10.1879	20.7469	18.4913	20.9498	21.0979	9.83386	20.8595	20.0138	20.7192	9.43795	20.3793	20.1446	20.5841	20.0269	20.8183	9.51703	20.9993	0
CL(74:10)+H	1473.98	C83 H143 O17 P2	20.4811	20.4811	3.86287e+08	1	0	9.0201		3.78851e+08	3.92368e+08	3.97997e+08	3.77219e+08	3.86075e+08	3.8928e+08	3.72111e+08	4.04824e+08	3.99202e+08	4.00125e+08	3.67625e+08	3.94029e+08	3.97042e+08	4.04008e+08	3.83185e+08	3.90376e+08	3.72836e+08	3.64353e+08	3.65434e+08	3.96934e+08	3.78152e+08	0	0	0	0	0	0	0	6.08658	0	0	0	2.41867	0	9.0201	0	0	0	0	0
CL(74:10)+H	1473.98	C83 H143 O17 P2	21.1135	21.1135	2.16815e+07	1	0	3.06786		2.58372e+07	1.13596e+07	2.23069e+07	2.18416e+07	1.98033e+07	2.97717e+07	1.91883e+07	1.85986e+07	2.3832e+07	3.17871e+07	9.68159e+06	2.54149e+07	3.47784e+07	2.63377e+07	2.30276e+07	9.37605e+06	2.15337e+07	2.18161e+07	2.44373e+07	2.40691e+07	1.05139e+07	0	2.85515	2.66717	2.58578	3.06786	2.26847	2.29485	0	0	2.77953	2.05771	0	2.60082	0	2.58176	2.3072	2.29765	2.82417	0
CL(74:10)+H	1473.98	C83 H143 O17 P2	21.6255	21.6255	8.5994e+06	1	0	2.45549		1.03989e+07	1.06585e+07	6.47857e+06	1.18226e+07	1.44149e+07	1.62284e+07	1.06608e+07	1.04805e+07	1.08295e+07	6.5298e+06	3.2555e+06	7.09332e+06	1.03411e+07	5.98679e+06	5.67068e+06	6.08518e+06	6.16461e+06	6.86483e+06	6.68975e+06	7.6922e+06	6.24135e+06	0	2.28098	0	0	0	2.16966	2.15285	0	0	0	0	0	2.45549	0	0	0	0	0	0
CL(74:10)+H	1473.98	C83 H143 O17 P2	22.098	22.098	1.6649e+07	1	0	5.708		1.78804e+07	1.81052e+07	1.79392e+07	1.57453e+07	1.72384e+07	1.69833e+07	1.34809e+07	1.69395e+07	1.57542e+07	4.70086e+06	1.75687e+07	1.81998e+07	2.10883e+07	1.76773e+07	1.7474e+07	1.58056e+07	1.55071e+07	1.694e+07	1.83043e+07	1.77342e+07	1.85623e+07	4.51978	0	0	0	0	0	5.34154	0	5.2803	0	0	5.708	0	0	0	0	0	0	0
CL(74:11)+H	1471.96	C83 H141 O17 P2	19.6982	19.6982	3.23086e+08	1	0	9.89061		3.06109e+08	3.37868e+08	3.06644e+08	2.95878e+08	2.93337e+08	3.08371e+08	2.75792e+08	2.90977e+08	2.85316e+08	3.58375e+08	3.40025e+08	3.68671e+08	3.4325e+08	3.27844e+08	3.77133e+08	3.59221e+08	3.27582e+08	3.37642e+08	3.15233e+08	3.24551e+08	3.04995e+08	9.67042	8.01906	0	0	0	0	0	0	0	0	0	9.89061	0	8.64185	0	0	0	0	0
CL(74:11)+H	1471.96	C83 H141 O17 P2	20.0108	20.0108	2.0595e+07	1	0	3.81186		3.34008e+07	1.26767e+07	2.86929e+07	2.9923e+07	2.71795e+07	2.93908e+07	2.72938e+07	945436	2.79635e+07	1.78762e+06	2.82836e+07	3.88421e+07	1.3586e+06	3.66243e+07	3.27213e+06	7.23704e+06	6.70575e+06	457078	2.13173e+07	3.36384e+07	3.55041e+07	3.66141	0	0	2.5724	3.23995	3.46238	3.2748	3.20555	3.29183	3.27258	3.49816	0	0	3.69061	0	0	0	0	0
CL(74:3)+H	1488.09	C83 H157 O17 P2	15.5335	15.5335	9.41508e+07	1	0	10.8194		9.01575e+07	9.15831e+07	9.30597e+07	9.02313e+07	1.14327e+08	1.14851e+08	7.55057e+07	7.39111e+07	9.40584e+07	5.63381e+07	4.63377e+07	6.41204e+07	7.4757e+07	1.44493e+08	1.29538e+08	9.90156e+07	8.172e+07	7.70411e+07	5.42443e+07	1.04579e+08	2.07297e+08	0	0	10.8194	0	8.21216	6.86668	0	0	0	0	0	0	10.7657	0	0	0	0	0	0
CL(74:4)+H	1486.07	C83 H155 O17 P2	15.255	15.255	8.86341e+07	1	0	4.77399		8.54272e+07	8.91449e+07	8.91313e+07	9.10977e+07	9.16296e+07	1.05718e+08	9.12388e+07	1.023e+08	1.09791e+08	1.00765e+08	7.85888e+07	6.30039e+07	9.69584e+07	9.50799e+07	7.97708e+07	7.87e+07	7.75465e+07	7.55866e+07	7.92106e+07	8.35057e+07	9.7122e+07	0	0	4.6136	0	4.77399	0	0	0	4.65099	0	0	0	0	0	0	0	0	0	0
CL(74:5)+H	1484.06	C83 H153 O17 P2	14.2568	14.2568	2.88404e+07	1	0	10.0775		2.56029e+07	2.65796e+07	2.84481e+07	2.91826e+07	3.99081e+07	3.27895e+07	2.32977e+07	2.23423e+07	2.38017e+07	1.76921e+07	1.08082e+07	1.69278e+07	2.76007e+07	4.53649e+07	3.73734e+07	3.39838e+07	2.47487e+07	2.3092e+07	1.62567e+07	3.19871e+07	6.78614e+07	10.0775	0	9.48432	0	9.70283	0	0	9.90592	0	8.14052	0	0	0	8.00947	0	9.61046	7.02561	0	0
CL(74:5)+H	1484.06	C83 H153 O17 P2	20.9892	20.9892	2.24777e+07	1	0	5.88352		2.27618e+07	2.26852e+07	2.30667e+07	1.48142e+07	1.36488e+07	1.86588e+07	1.18092e+07	1.5659e+07	1.3449e+07	2.89517e+07	2.24031e+07	2.59307e+07	3.30672e+07	3.21089e+07	2.60871e+07	2.36321e+07	2.13399e+07	2.10422e+07	2.17467e+07	2.89161e+07	3.02542e+07	0	0	0	0	0	0	0	0	0	0	0	0	5.88352	0	0	0	0	0	0
CL(74:7)+H	1480.03	C83 H149 O17 P2	13.8954	13.8954	2.19819e+08	1	0	7.70855		2.50675e+08	2.04728e+08	2.40524e+08	2.15384e+08	2.12905e+08	2.03193e+08	1.86157e+08	1.8964e+08	2.83441e+08	1.88948e+08	1.67197e+08	1.96644e+08	2.53694e+08	3.03257e+08	1.79931e+08	2.50943e+08	2.03634e+08	2.00012e+08	1.69244e+08	2.1162e+08	3.04426e+08	0	0	7.29977	0	7.42339	0	0	7.31926	7.70855	0	7.55774	0	0	0	0	0	0	0	0
CL(74:7)+H	1480.03	C83 H149 O17 P2	21.425	21.425	9.73762e+07	1	0	22.0005		9.79337e+07	9.58328e+07	1.05052e+08	7.22409e+07	7.55594e+07	8.60072e+07	6.07431e+07	7.43226e+07	7.24043e+07	1.21092e+08	9.31744e+07	1.0137e+08	1.2016e+08	1.31626e+08	1.09691e+08	1.04389e+08	8.9242e+07	9.07126e+07	8.47688e+07	1.20007e+08	1.38571e+08	18.6469	17.3366	18.0169	15.5542	16.8844	16.8326	0	14.2869	15.8028	22.0005	17.2556	18.5514	17.5127	18.8882	18.4024	17.3068	20.6696	16.8793	0
CL(74:7)+H	1480.03	C83 H149 O17 P2	22.2353	22.2353	3.50102e+07	1	0	11.5278		3.42782e+07	3.89626e+07	3.34997e+07	2.39988e+07	2.45892e+07	2.90984e+07	2.22411e+07	2.77697e+07	2.39876e+07	5.0384e+07	3.72551e+07	3.57342e+07	4.58496e+07	4.15128e+07	4.24564e+07	3.41616e+07	3.07169e+07	3.62072e+07	3.86063e+07	4.37139e+07	4.01909e+07	10.8281	10.8172	11.0326	10.3457	9.79886	10.7883	0	10.0016	11.0078	10.8293	10.5583	11.5278	11.0796	11.2801	0	10.817	10.9473	11.3429	0
CL(74:7)+H	1480.03	C83 H149 O17 P2	22.885	22.885	1.76464e+07	1	0	2.81066		1.78883e+07	1.78275e+07	1.8836e+07	9.09934e+06	1.26934e+07	1.22575e+07	8.91414e+06	1.21217e+07	1.05479e+07	2.14912e+07	1.89036e+07	1.71606e+07	2.21348e+07	2.46587e+07	2.16823e+07	1.94117e+07	1.7175e+07	1.69703e+07	1.81364e+07	2.31821e+07	2.94814e+07	2.49951	0	2.29097	0	0	0	0	2.14183	0	2.70336	0	2.76188	2.79267	2.29107	2.64672	2.07286	0	2.81066	0
CL(74:8)+H	1478.01	C83 H147 O17 P2	20.611	20.611	1.37284e+08	1	0	20.9945		1.35374e+08	1.41046e+08	1.46555e+08	1.2471e+08	1.22827e+08	1.45928e+08	9.83574e+07	1.20469e+08	1.20122e+08	1.52813e+08	1.14931e+08	1.36158e+08	1.59477e+08	1.76477e+08	1.43479e+08	1.39025e+08	1.18351e+08	1.17084e+08	1.0998e+08	1.61559e+08	1.98239e+08	20.7627	20.3339	20.8407	0	14.8133	20.4971	0	0	0	20.3317	18.6237	19.9768	19.2769	18.5359	20.9945	17.3849	14.9265	15.882	0
CL(74:8)+H	1478.01	C83 H147 O17 P2	21.2635	21.2635	1.00787e+08	1	0	11.451		9.24965e+07	1.17577e+08	9.13657e+07	8.53587e+07	7.44932e+07	1.07494e+08	8.91691e+07	1.07772e+08	9.04719e+07	1.18642e+08	1.06269e+08	1.05048e+08	1.23815e+08	8.64438e+07	1.12563e+08	9.40135e+07	1.10646e+08	1.03315e+08	1.14346e+08	1.10357e+08	7.48592e+07	10.8252	11.451	10.7675	0	0	10.9302	10.066	10.9137	10.8153	9.47535	11.0048	0	9.92178	11.0068	11.0562	9.46025	0	11.2967	0
CL(74:8)+H	1478.01	C83 H147 O17 P2	21.6693	21.6693	3.74126e+06	1	0	9.97188		6.07077e+06	760329	4.67484e+06	7.2011e+06	2.99403e+06	5.59803e+06	3.40011e+06	3.44569e+06	413970	7.03572e+06	5.88873e+06	1.32923e+06	1.26479e+06	3.7002e+06	5.56057e+06	452451	1.71436e+06	3.70989e+06	2.86754e+06	4.41811e+06	6.06596e+06	9.30971	0	9.56766	0	0	0	0	0	0	0	0	9.71917	0	0	0	0	9.44433	0	0
CL(74:8)+H	1478.01	C83 H147 O17 P2	22.2466	22.2466	8.40522e+07	1	0	3.68319		8.34026e+07	8.83387e+07	9.15125e+07	6.37641e+07	6.48798e+07	7.28353e+07	5.07203e+07	6.47642e+07	6.07975e+07	1.0916e+08	9.10105e+07	8.85552e+07	1.00341e+08	1.05269e+08	9.58882e+07	8.59088e+07	7.68864e+07	8.11316e+07	8.60828e+07	1.01443e+08	1.02404e+08	2.09173	2.02561	0	0	0	0	2.22547	0	0	0	0	2.24827	2.00735	3.32087	3.24253	2.48887	2.04336	2.70757	0
CL(74:9)+H	1476	C83 H145 O17 P2	19.9147	19.9147	4.86545e+07	1	0	22.3193		4.86592e+07	4.83282e+07	4.73326e+07	5.7611e+07	5.03608e+07	6.87016e+07	5.26124e+07	6.37926e+07	6.70257e+07	4.64814e+07	4.02038e+07	4.02467e+07	4.7095e+07	4.63486e+07	4.48773e+07	3.90096e+07	4.12333e+07	3.88407e+07	3.59851e+07	4.8043e+07	4.89552e+07	21.6888	21.3842	21.6327	21.2202	21.252	21.2575	20.9223	21.7714	21.5199	22.1881	22.3193	21.931	22.0558	21.0316	21.8775	21.7895	21.9127	22.3039	0
CL(74:9)+H	1476	C83 H145 O17 P2	20.4757	20.4757	1.78551e+08	1	0	19.3846		1.61172e+08	1.93227e+08	1.72989e+08	1.65543e+08	1.72708e+08	1.68641e+08	1.66685e+08	2.01037e+08	1.96035e+08	2.10334e+08	1.52341e+08	1.89699e+08	1.64667e+08	1.72941e+08	1.59392e+08	1.80733e+08	1.83153e+08	1.78747e+08	1.77185e+08	1.96466e+08	1.85873e+08	17.9067	17.8212	19.195	14.9333	18.4369	15.8573	18.6036	17.9069	17.97	17.3794	18.4852	19.3846	17.9349	0	0	16.8285	17.0396	17.3999	0
CL(74:9)+H	1476	C83 H145 O17 P2	21.2635	21.2635	3.00693e+08	1	0	9.58133		3.32449e+08	3.33991e+08	2.62762e+08	3.17575e+08	2.62215e+08	3.32255e+08	2.54067e+08	3.17347e+08	2.74333e+08	3.80113e+08	3.30293e+08	2.92487e+08	2.96093e+08	2.95466e+08	3.24173e+08	2.70303e+08	3.04677e+08	2.72965e+08	2.87107e+08	3.36164e+08	2.37713e+08	0	0	0	0	0	0	0	0	8.03562	8.4471	7.34711	8.19896	9.25486	0	0	0	7.32143	9.22876	0
CL(74:9)+H	1476	C83 H145 O17 P2	22.0694	22.0694	6.17082e+06	1	0	4.48161		3.48538e+06	3.45022e+06	8.47538e+06	912251	8.00831e+06	3.12087e+06	7.72938e+06	6.429e+06	8.505e+06	3.05319e+06	1.53737e+06	3.25089e+06	8.49672e+06	7.70111e+06	8.83967e+06	7.11014e+06	8.13321e+06	7.80361e+06	8.38756e+06	7.91485e+06	7.2432e+06	0	0	0	0	0	0	0	0	0	0	0	0	0	0	3.65595	0	0	0	0
CL(74:9)+H	1476	C83 H145 O17 P2	22.2804	22.2804	1.03592e+06	1	0	3.27952		109520	163354	1.54652e+06	68705.8	2.46094e+06	2.30759e+06	2.31528e+06	152803	2.31927e+06	2.855e+06	204572	561642	56359.5	2.79659e+06	185228	150526	485732	254695	304751	194905	2.26033e+06	0	0	0	0	0	0	0	0	3.27952	0	0	0	0	0	0	0	0	0	0
CL(75:4)+H	1500.09	C84 H157 O17 P2	22.3018	22.3018	1.08692e+08	1	0	2.26529		1.10309e+08	1.08217e+08	1.13945e+08	6.79174e+07	6.87912e+07	8.5602e+07	4.97729e+07	6.96551e+07	6.07162e+07	1.49841e+08	1.07939e+08	1.11699e+08	1.44128e+08	1.66011e+08	1.33305e+08	1.14874e+08	9.68077e+07	9.51976e+07	1.02908e+08	1.48409e+08	1.76491e+08	0	2.14349	0	0	0	0	0	0	0	0	0	0	0	0	2.26529	0	0	0	0
CL(75:4)+H	1500.09	C84 H157 O17 P2	22.8651	22.8651	8.60433e+06	1	0	4.02033		8.77376e+06	8.14752e+06	8.73587e+06	4.3128e+06	6.23243e+06	7.29144e+06	4.56078e+06	5.63207e+06	4.98744e+06	1.21337e+07	8.15694e+06	8.76994e+06	1.06679e+07	1.18409e+07	1.05887e+07	8.84642e+06	8.31555e+06	8.11897e+06	8.15797e+06	1.15046e+07	1.49152e+07	0	0	0	0	0	0	3.77539	4.02033	0	0	0	0	0	0	0	0	0	0	0
CL(75:5)+H	1498.07	C84 H155 O17 P2	22.1514	22.1514	2.21105e+07	1	0	4.2901		1.58294e+07	1.60013e+07	1.33922e+07	1.47441e+07	1.53315e+07	1.59457e+07	1.10071e+07	1.4247e+07	1.28932e+07	2.24138e+07	3.10665e+07	3.77435e+07	1.96063e+07	4.56066e+07	1.6163e+07	2.91584e+07	3.11278e+07	1.67277e+07	1.64839e+07	1.88951e+07	4.99373e+07	0	0	0	0	0	0	0	0	0	0	0	0	0	0	0	4.2901	0	0	0
CL(75:5)+H	1498.07	C84 H155 O17 P2	22.591	22.591	9.64577e+06	1	0	4.93833		1.06022e+07	9.46071e+06	7.29789e+06	7.66764e+06	8.48421e+06	1.12277e+07	6.07996e+06	9.02239e+06	7.73623e+06	1.15594e+07	7.13135e+06	1.00067e+07	1.45553e+07	1.10753e+07	1.00976e+07	8.17088e+06	8.56539e+06	8.67898e+06	8.67687e+06	1.16991e+07	1.47653e+07	3.58857	4.93833	0	0	0	0	3.46423	0	0	0	4.08366	0	0	0	0	0	0	0	0
CL(75:6)+H	1496.06	C84 H153 O17 P2	21.6979	21.6979	2.16592e+07	1	0	6.68073		2.52731e+07	2.19862e+07	1.99692e+07	2.01572e+07	2.28035e+07	2.77372e+07	1.4841e+07	2.08229e+07	1.73201e+07	2.27898e+07	1.34906e+07	2.00511e+07	2.81729e+07	2.57696e+07	2.08181e+07	1.75891e+07	1.83258e+07	1.93566e+07	1.78351e+07	2.4104e+07	3.56293e+07	0	0	0	0	0	6.68073	0	0	0	0	0	0	0	0	0	0	0	0	0
CL(75:6)+H	1496.06	C84 H153 O17 P2	22.693	22.693	739166	1	0	6.38117		146427	57748.6	699656	190615	228125	42693.1	31923.9	106486	103456	60224.8	326930	63159.1	571416	30424	5.48541e+06	558735	476413	166411	88823.3	6.02759e+06	59823.8	0	0	0	0	0	0	0	0	0	0	0	0	0	0	0	0	0	0	0
CL(75:9)+H	1490.01	C84 H147 O17 P2	21.7982	21.7982	1.0255e+07	1	0	2.32189		1.0196e+07	1.03698e+07	1.03167e+07	5.45767e+06	5.44793e+06	6.98026e+06	4.48446e+06	6.16706e+06	5.33589e+06	1.63286e+07	1.20486e+07	1.26046e+07	1.69493e+07	1.32738e+07	1.12543e+07	1.07056e+07	9.91564e+06	1.03316e+07	1.18496e+07	1.34064e+07	1.19312e+07	0	0	0	0	0	0	0	0	0	0	0	2.32189	0	0	0	0	2.01144	0	0
CL(76:10)+H	1502.01	C85 H147 O17 P2	13.8929	13.8929	4.62965e+06	1	0	2.79707		4.2595e+06	5.20011e+06	4.92798e+06	4.01858e+06	4.26293e+06	4.64283e+06	5.25762e+06	5.14366e+06	4.62956e+06	5.06246e+06	4.41483e+06	3.98285e+06	4.59042e+06	3.43062e+06	3.8503e+06	3.64258e+06	4.46761e+06	5.56886e+06	6.12177e+06	5.31923e+06	4.42846e+06	0	0	0	0	0	0	2.05248	2.31413	2.53095	0	0	2.79707	0	0	0	0	0	2.75188	0
CL(76:10)+H	1502.01	C85 H147 O17 P2	20.6302	20.6302	8.93195e+07	1	0	18.0466		8.56157e+07	8.8772e+07	9.8557e+07	7.9601e+07	8.20932e+07	8.94313e+07	7.12009e+07	8.27456e+07	8.21934e+07	9.3065e+07	8.19471e+07	9.12439e+07	9.83886e+07	1.0463e+08	9.32501e+07	9.10186e+07	8.54206e+07	8.26199e+07	8.263e+07	1.00201e+08	1.11084e+08	8.51145	9.09302	0	0	0	8.60446	0	0	6.27836	0	9.1009	8.72864	8.60769	0	9.08086	0	9.05403	0	0
CL(76:10)+H	1502.01	C85 H147 O17 P2	21.4362	21.4362	1.49159e+08	1	0	2.92866		1.49877e+08	1.5321e+08	1.58166e+08	1.05543e+08	1.12864e+08	1.03861e+08	9.36615e+07	1.08422e+08	1.04597e+08	1.73789e+08	1.55798e+08	1.57497e+08	1.79354e+08	1.84242e+08	1.72232e+08	1.62971e+08	1.53504e+08	1.52943e+08	1.47596e+08	1.81846e+08	2.20362e+08	0	0	0	2.86092	2.92866	2.55766	0	2.1331	2.56146	0	0	0	0	0	0	0	0	0	0
CL(76:11)+H	1500	C85 H145 O17 P2	20.2686	20.2686	2.55232e+07	1	0	8.52156		2.61382e+07	2.56689e+07	2.61616e+07	2.56172e+07	2.77551e+07	3.03227e+07	2.56951e+07	3.09417e+07	3.00423e+07	2.95708e+07	2.01532e+07	2.26766e+07	3.03319e+07	2.559e+07	2.1712e+07	2.11878e+07	2.23596e+07	2.14917e+07	2.44898e+07	2.47115e+07	2.33684e+07	8.52156	0	7.55463	6.86184	6.39693	0	0	0	0	8.19342	7.49632	8.11	7.24667	0	8.03752	7.09359	7.89144	0	0
CL(76:11)+H	1500	C85 H145 O17 P2	20.6328	20.6328	2.29673e+08	1	0	2.54723		2.28469e+08	2.30366e+08	2.45247e+08	2.09703e+08	2.18323e+08	2.20567e+08	1.86388e+08	2.09902e+08	2.1488e+08	2.35394e+08	2.11849e+08	2.3455e+08	2.52947e+08	2.64597e+08	2.34323e+08	2.32162e+08	2.2172e+08	2.13156e+08	2.13473e+08	2.56692e+08	2.88421e+08	0	0	0	0	0	2.02124	0	2.20192	2.0217	0	0	0	0	0	0	0	0	0	0
CL(76:12)+H	1497.98	C85 H143 O17 P2	19.109	19.109	4.2547e+07	1	0	22.2261		4.53379e+07	4.36584e+07	4.49349e+07	6.88602e+07	7.17821e+07	7.96116e+07	5.78571e+07	6.64042e+07	7.2386e+07	2.75169e+07	1.59832e+07	2.58101e+07	3.9761e+07	3.59708e+07	2.92376e+07	2.66179e+07	2.71984e+07	2.58205e+07	2.68447e+07	3.00793e+07	3.18148e+07	21.5355	21.6933	21.558	21.8018	21.6061	21.339	21.7593	22.2261	21.4847	21.5741	21.5179	21.262	21.9522	20.8197	21.5082	21.7838	21.2368	21.4386	0
CL(76:12)+H	1497.98	C85 H143 O17 P2	19.9205	19.9205	8.8429e+07	1	0	8.0208		8.981e+07	9.0017e+07	8.86422e+07	1.07069e+08	9.34027e+07	1.11171e+08	9.41715e+07	1.07207e+08	1.03382e+08	8.13228e+07	8.04608e+07	7.77802e+07	8.55539e+07	8.24857e+07	8.19353e+07	7.72222e+07	8.25175e+07	7.44693e+07	7.9023e+07	8.73818e+07	8.19825e+07	3.99086	0	3.90791	0	3.13612	4.05948	3.81019	0	2.83947	3.40788	0	3.57445	8.0208	0	0	3.27171	0	0	0
CL(76:12)+H	1497.98	C85 H143 O17 P2	20.265	20.265	6.27704e+07	1	0	3.5992		6.14179e+07	6.38344e+07	6.08241e+07	6.28616e+07	6.28361e+07	8.20403e+07	6.34739e+07	7.68455e+07	7.6243e+07	7.46899e+07	4.88783e+07	5.24762e+07	7.28606e+07	5.99067e+07	5.65772e+07	5.27545e+07	5.45725e+07	5.67813e+07	5.93947e+07	6.16086e+07	5.73021e+07	0	2.10609	0	2.80587	3.51809	3.5992	2.05793	3.11988	3.05796	0	0	0	0	0	0	0	0	0	0
CL(76:12)+H	1497.98	C85 H143 O17 P2	21.2215	21.2215	8.32881e+06	1	0	2.76752		8.06654e+06	9.24395e+06	6.38007e+06	7.37159e+06	7.25994e+06	7.25274e+06	1.91873e+07	7.86834e+06	8.10769e+06	5.66916e+06	9.0679e+06	7.49148e+06	7.31343e+06	6.72789e+06	8.88533e+06	6.52685e+06	9.85978e+06	8.57006e+06	9.41737e+06	7.91254e+06	6.72507e+06	0	0	0	0	0	2.07854	0	0	0	0	0	0	0	0	0	0	2.76752	0	0
CL(76:12)+H	1497.98	C85 H143 O17 P2	21.4272	21.4272	1.17073e+07	1	0	2.3507		1.2601e+07	1.041e+07	9.23418e+06	1.02707e+07	1.8723e+07	7.74947e+06	8.6453e+06	7.73739e+06	6.89992e+06	1.41125e+07	1.02878e+07	1.33154e+07	1.28933e+07	1.42838e+07	1.47603e+07	2.57741e+07	5.10908e+06	8.67211e+06	7.16236e+06	1.32366e+07	1.39742e+07	0	0	0	0	0	0	0	0	0	0	0	0	0	0	0	0	0	0	0
CL(76:5)+H	1512.09	C85 H157 O17 P2	15.3571	15.3571	1.09641e+08	1	0	4.92492		1.05929e+08	1.03034e+08	1.00431e+08	1.06963e+08	1.07372e+08	1.22461e+08	1.03361e+08	1.10959e+08	1.25671e+08	1.11697e+08	1.06684e+08	7.74631e+07	1.00673e+08	1.09082e+08	1.11182e+08	9.67855e+07	8.54031e+07	8.46713e+07	8.73887e+07	1.18314e+08	2.26936e+08	0	0	0	3.79621	4.80771	0	4.15247	0	4.50368	0	4.09748	0	0	4.17156	0	4.92492	0	0	0
CL(76:5)+H	1512.09	C85 H157 O17 P2	15.5439	15.5439	6.75741e+07	1	0	4.43074		7.15073e+07	7.24222e+07	7.06089e+07	7.5444e+07	8.26482e+07	8.90882e+07	6.02714e+07	6.31275e+07	7.8771e+07	5.50731e+07	4.17134e+07	5.70004e+07	7.33027e+07	1.03924e+08	7.92037e+07	6.76947e+07	5.73061e+07	5.7005e+07	4.82534e+07	6.92759e+07	4.54137e+07	0	0	4.02128	0	4.43074	0	0	0	4.05552	0	0	0	0	3.99114	0	3.94388	3.91261	0	0
CL(76:7)+H	1508.06	C85 H153 O17 P2	14.3143	14.3143	1.35049e+07	1	0	3.79116		1.20264e+07	1.07902e+07	1.28208e+07	1.41759e+07	1.80823e+07	1.7735e+07	1.1467e+07	1.1066e+07	1.71323e+07	1.06751e+07	4.11967e+06	9.87477e+06	2.16783e+07	1.76577e+07	1.44e+07	1.18958e+07	8.63323e+06	1.19983e+07	1.02234e+07	1.13785e+07	2.5772e+07	0	0	3.788	0	3.79116	0	0	0	0	0	0	0	0	0	0	0	0	0	0
CL(76:8)+H	1506.04	C85 H151 O17 P2	13.94	13.94	9.34467e+07	1	0	3.89824		9.18082e+07	1.00769e+08	1.14503e+08	7.85363e+07	8.75915e+07	9.5091e+07	8.01025e+07	9.43285e+07	1.06057e+08	9.67832e+07	7.42403e+07	5.52156e+07	1.00684e+08	1.11774e+08	9.67893e+07	9.95963e+07	8.97646e+07	8.13006e+07	8.94656e+07	1.00018e+08	1.17962e+08	3.40619	0	3.89824	0	3.73827	3.3806	3.333	0	3.75984	0	0	0	0	0	0	3.84126	0	0	0
CL(76:8)+H	1506.04	C85 H151 O17 P2	21.5202	21.5202	1.9844e+07	1	0	16.4894		2.01205e+07	2.22054e+07	2.22797e+07	1.23602e+07	9.96804e+06	1.90095e+07	6.92712e+06	8.8261e+06	1.23258e+07	2.41206e+07	2.08511e+07	2.4337e+07	2.42295e+07	2.90963e+07	2.29642e+07	2.30481e+07	1.01877e+07	2.06066e+07	1.7043e+07	2.6653e+07	3.95638e+07	0	0	0	16.4894	0	0	0	0	0	0	0	0	0	0	0	0	0	0	0
CL(76:8)+H	1506.04	C85 H151 O17 P2	22.3079	22.3079	2.40282e+07	1	0	10.7949		2.4813e+07	2.57943e+07	2.11674e+07	1.5393e+07	1.5328e+07	1.86809e+07	1.24188e+07	1.63759e+07	1.47255e+07	3.21368e+07	2.40954e+07	2.49863e+07	3.10728e+07	3.42049e+07	2.98775e+07	2.49226e+07	2.28258e+07	2.28515e+07	2.45952e+07	3.28969e+07	3.54289e+07	0	0	10.623	0	0	0	0	0	0	10.716	9.78838	0	10.5634	10.422	10.5249	10.7949	10.3811	10.3951	0
CL(76:8)+H	1506.04	C85 H151 O17 P2	22.9194	22.9194	6.74298e+06	1	0	2.26731		6.31379e+06	6.248e+06	6.59529e+06	2.89639e+06	4.57351e+06	4.88166e+06	3.45925e+06	5.16677e+06	3.74072e+06	8.5523e+06	6.70058e+06	5.97812e+06	8.80714e+06	9.88526e+06	8.70745e+06	7.36674e+06	6.77623e+06	6.55977e+06	7.28431e+06	9.44334e+06	1.1666e+07	0	0	0	0	0	0	0	0	0	0	0	0	0	0	0	0	0	0	0
CL(76:9)+H	1504.03	C85 H149 O17 P2	13.8896	13.8896	4.80423e+06	1	0	3.21447		4.76572e+06	4.65512e+06	4.43367e+06	5.08964e+06	5.41926e+06	4.6856e+06	4.12258e+06	5.52981e+06	5.61303e+06	4.68511e+06	3.4507e+06	3.56955e+06	6.3792e+06	5.73763e+06	4.85403e+06	4.03019e+06	4.10854e+06	4.42607e+06	5.75457e+06	4.54243e+06	5.03635e+06	0	3.21447	0	0	0	0	0	0	0	0	0	0	0	0	0	0	0	0	0
CL(76:9)+H	1504.03	C85 H149 O17 P2	21.4364	21.4364	5.52422e+07	1	0	16.99		5.62802e+07	5.56722e+07	5.87831e+07	4.07742e+07	4.60354e+07	3.92532e+07	3.41361e+07	3.78399e+07	3.99931e+07	6.02303e+07	5.65371e+07	5.95982e+07	6.34796e+07	6.9579e+07	6.51553e+07	6.49901e+07	5.88773e+07	5.73656e+07	5.2463e+07	6.86175e+07	7.44259e+07	0	0	0	0	0	0	0	0	0	0	0	0	16.4403	0	0	0	0	0	0
CL(77:5)+H	1526.1	C86 H159 O17 P2	22.401	22.401	3.09058e+07	1	0	3.49164		3.13255e+07	3.09556e+07	3.09285e+07	1.56739e+07	1.6485e+07	2.08277e+07	1.09802e+07	1.51986e+07	1.26148e+07	4.17169e+07	2.94284e+07	3.17627e+07	4.05736e+07	5.19786e+07	4.02424e+07	3.44003e+07	2.80179e+07	2.65815e+07	2.72938e+07	4.68921e+07	6.51447e+07	0	0	0	0	0	0	0	0	0	0	0	0	3.14873	3.49164	3.34074	0	0	0	0
CL(77:6)+H	1524.09	C86 H157 O17 P2	22.2764	22.2764	3.21677e+06	1	0	5.47963		4.39614e+06	3.23152e+06	3.53299e+06	2.30824e+06	233131	410892	650105	539193	173466	4.79825e+06	3.10485e+06	7.27383e+06	3.23696e+06	5.20994e+06	4.31528e+06	3.30125e+06	3.10116e+06	3.68631e+06	2.99603e+06	4.62045e+06	6.43227e+06	0	0	0	0	0	0	0	0	0	0	0	0	0	0	5.47963	0	0	0	0
CL(77:7)+H	1522.07	C86 H155 O17 P2	21.255	21.255	1.29143e+07	1	0	6.28781		1.32273e+07	1.31898e+07	1.27652e+07	1.14798e+07	1.12391e+07	1.51252e+07	8.58495e+06	1.31823e+07	1.20993e+07	1.76875e+07	1.04095e+07	1.03987e+07	1.60022e+07	1.47797e+07	1.31933e+07	6.76269e+06	1.14094e+07	1.22265e+07	1.33952e+07	1.64465e+07	1.75971e+07	0	0	0	0	0	0	0	6.28781	0	0	0	0	0	0	0	0	0	0	0
CL(77:7)+H	1522.07	C86 H155 O17 P2	21.7671	21.7671	4.41224e+06	1	0	3.49668		4.07332e+06	4.09004e+06	4.67029e+06	5.29264e+06	4.77681e+06	7.35291e+06	3.83112e+06	5.83611e+06	3.88842e+06	5.58324e+06	3.07237e+06	3.24026e+06	6.3827e+06	4.94453e+06	4.42179e+06	3.25577e+06	3.53027e+06	403744	4.34896e+06	4.12527e+06	5.53639e+06	0	0	0	0	3.49668	3.12525	0	2.81187	0	0	0	0	0	0	0	0	0	0	0
CL(77:8)+H	1520.06	C86 H153 O17 P2	20.8227	20.8227	3.97723e+07	1	0	2.71522		3.91514e+07	3.88937e+07	3.43765e+07	4.24883e+07	4.60428e+07	5.64865e+07	3.43451e+07	4.65652e+07	4.73689e+07	4.36974e+07	1.59759e+07	3.01689e+07	5.71073e+07	4.40871e+07	3.57491e+07	3.32827e+07	3.46784e+07	3.34284e+07	3.91337e+07	3.95318e+07	4.26596e+07	0	0	0	2.71522	0	0	0	0	0	0	0	0	0	0	0	0	0	0	0
CL(78:10)+H	1530.04	C87 H151 O17 P2	22.4046	22.4046	1.38822e+07	1	0	2.39759		1.44317e+07	1.33993e+07	1.42554e+07	6.50758e+06	8.17073e+06	9.6702e+06	5.3414e+06	7.80682e+06	6.05601e+06	1.7584e+07	1.34453e+07	1.37429e+07	1.79931e+07	2.20622e+07	1.77959e+07	1.55217e+07	1.34814e+07	1.24824e+07	1.2435e+07	2.13597e+07	2.79834e+07	2.13161	0	2.0512	0	0	0	0	0	0	0	2.39759	2.10778	2.12817	2.25112	0	0	0	2.23459	0
CL(78:11)+H	1528.03	C87 H149 O17 P2	13.4563	13.4563	6.05982e+07	1	0	9.16397		5.62758e+07	6.04559e+07	6.89481e+07	7.66433e+07	8.33573e+07	7.87416e+07	6.01766e+07	5.54184e+07	6.84929e+07	4.76318e+07	2.4071e+07	5.25304e+07	6.96884e+07	8.84967e+07	5.80395e+07	6.10475e+07	4.2422e+07	5.27687e+07	4.93836e+07	4.48532e+07	7.31187e+07	8.79606	8.87648	8.85475	8.56913	8.98341	8.52212	9.16397	8.58892	8.62046	0	8.62768	9.00111	0	8.98898	0	8.74692	8.80119	0	0
CL(78:11)+H	1528.03	C87 H149 O17 P2	21.53	21.53	3.35869e+07	1	0	4.00926		3.64424e+07	3.52412e+07	3.76134e+07	1.36224e+07	1.51639e+07	2.3927e+07	1.72329e+07	2.28013e+07	1.01876e+07	4.09801e+07	3.54371e+07	3.8316e+07	4.12428e+07	4.9691e+07	4.0604e+07	3.93911e+07	3.65038e+07	3.50017e+07	2.19242e+07	4.50969e+07	6.89038e+07	3.81668	3.90175	4.00048	0	3.59642	0	0	0	3.06776	4.00926	3.74814	3.60654	3.68766	3.71559	3.96181	3.89524	3.92756	3.6848	0
CL(78:11)+H	1528.03	C87 H149 O17 P2	21.6836	21.6836	4.01375e+06	1	0	2.20409		3.91328e+06	1.10176e+06	558515	9.49254e+06	7.1589e+06	153004	180575	247437	9.13877e+06	3.29353e+06	5.2164e+06	2.02395e+06	6.05402e+06	1.03997e+06	6.18544e+06	5.09662e+06	261638	4.74034e+06	8.00252e+06	5.57372e+06	4.85589e+06	0	0	0	0	2.20409	2.05197	0	0	0	0	0	0	0	0	0	0	0	0	0
CL(78:11)+H	1528.03	C87 H149 O17 P2	22.3057	22.3057	4.22287e+06	1	0	2.07056		4.90979e+06	4.84139e+06	4.64625e+06	2.74924e+06	2.59763e+06	2.42374e+06	3.88923e+06	2.38017e+06	2.31512e+06	4.55042e+06	4.20107e+06	4.24751e+06	4.85373e+06	5.04989e+06	5.12313e+06	4.12804e+06	4.57496e+06	4.55034e+06	4.60442e+06	5.50273e+06	6.54155e+06	0	0	0	0	0	0	0	0	0	0	0	0	0	0	0	0	0	0	0
CL(78:12)+H	1526.01	C87 H147 O17 P2	20.8422	20.8422	3.95108e+07	1	0	2.14911		3.98459e+07	4.19125e+07	3.62525e+07	4.24048e+07	3.68581e+07	4.2265e+07	3.38697e+07	4.48142e+07	3.81923e+07	4.38615e+07	3.19408e+07	3.37572e+07	5.04822e+07	4.61544e+07	3.77972e+07	3.21029e+07	3.44058e+07	2.87782e+07	3.48302e+07	4.08275e+07	5.83736e+07	0	0	0	0	0	0	0	0	0	0	0	0	0	2.14911	0	0	0	0	0
CL(78:12)+H	1526.01	C87 H147 O17 P2	22.3092	22.3092	6.18314e+06	1	0	4.90895		6.26683e+06	6.52803e+06	6.36239e+06	4.47416e+06	4.43982e+06	5.51239e+06	4.55001e+06	5.57299e+06	3.99545e+06	6.65999e+06	5.98837e+06	5.9163e+06	6.892e+06	7.248e+06	7.18801e+06	6.13606e+06	6.78191e+06	6.55974e+06	7.21158e+06	7.71059e+06	7.85134e+06	0	0	0	0	0	0	0	0	0	0	0	0	0	0	4.90895	4.632	0	0	0
CL(78:13)+H	1524	C87 H145 O17 P2	21.4549	21.4549	6.47494e+06	1	0	5.68388		7.24381e+06	6.10173e+06	293677	3.68513e+06	5.58063e+06	4.60875e+06	5.9914e+06	2.8425e+06	3.84716e+06	9.10259e+06	8.34006e+06	4.00452e+06	5.64362e+06	1.059e+07	7.19766e+06	1.16976e+07	1.18137e+07	7.24476e+06	5.37404e+06	7.52383e+06	7.24669e+06	0	0	5.68388	0	0	0	0	0	0	0	0	0	0	0	0	0	0	0	0
CL(78:14)+H	1521.98	C87 H143 O17 P2	19.1101	19.1101	4.73261e+07	1	0	8.14616		4.91222e+07	4.84857e+07	5.36135e+07	6.18512e+07	7.44611e+07	7.44304e+07	6.45314e+07	7.05485e+07	7.55379e+07	3.40393e+07	1.91506e+07	3.154e+07	5.07365e+07	4.24385e+07	3.7043e+07	2.926e+07	3.43973e+07	3.38254e+07	3.36637e+07	3.81803e+07	3.69909e+07	0	0	0	0	0	0	0	0	8.14616	0	0	0	0	0	0	0	0	0	0
CL(78:14)+H	1521.98	C87 H143 O17 P2	19.4169	19.4169	4.55932e+06	1	0	2.97522		5.93945e+06	5.67696e+06	797481	7.18324e+06	5.67442e+06	4.23999e+06	4.59439e+06	4.55054e+06	4.14502e+06	5.86889e+06	5.90751e+06	5.34681e+06	945130	5.46362e+06	5.40939e+06	5.46567e+06	3.86175e+06	2.96602e+06	1.78465e+06	6.06359e+06	3.86109e+06	0	0	0	0	2.97522	0	0	2.1787	0	0	0	0	0	0	0	0	0	0	0
CL(78:14)+H	1521.98	C87 H143 O17 P2	20.6698	20.6698	1.36327e+07	1	0	2.05746		1.28367e+07	1.36192e+07	1.45098e+07	1.66376e+07	1.38975e+07	1.20087e+07	1.64279e+07	1.45158e+07	1.4877e+07	1.16473e+07	1.35705e+07	1.53619e+07	1.26341e+07	1.20741e+07	1.16799e+07	1.26944e+07	1.47203e+07	1.31926e+07	1.39616e+07	1.26289e+07	1.2791e+07	0	2.05746	0	0	0	0	0	0	0	0	0	0	0	0	0	0	0	0	0
CL(78:4)+H	1542.14	C87 H163 O17 P2	16.5862	16.5862	1.02002e+07	1	0	4.35993		1.01165e+07	1.07364e+07	1.11876e+07	9.24215e+06	9.76227e+06	1.47724e+07	8.6855e+06	1.16341e+07	1.1763e+07	1.22453e+07	9.46921e+06	6.11249e+06	1.01197e+07	1.08671e+07	9.76475e+06	9.02373e+06	7.35133e+06	6.09413e+06	8.3998e+06	1.20671e+07	1.47898e+07	4.19824	0	4.26071	0	0	4.35993	0	0	4.20095	4.03277	0	0	0	0	0	4.06264	0	0	0
CL(78:6)+H	1538.1	C87 H159 O17 P2	13.7648	13.7648	1.13962e+07	1	0	4.5478		1.10946e+07	9.97958e+06	1.0216e+07	1.08048e+07	1.43033e+07	1.1917e+07	1.1448e+07	1.14203e+07	1.24931e+07	8.80786e+06	1.00275e+07	1.14943e+07	1.0555e+07	1.13844e+07	1.07956e+07	1.03121e+07	1.28053e+07	1.34254e+07	1.06982e+07	1.16405e+07	1.36972e+07	0	0	0	0	4.5478	0	0	0	3.91152	0	0	0	0	0	0	0	0	0	0
CL(78:7)+H	1536.09	C87 H157 O17 P2	15.3109	15.3109	2.17696e+09	1	0	7.99336		2.06964e+09	2.21945e+09	2.19317e+09	2.0611e+09	1.99953e+09	2.4769e+09	2.01021e+09	2.13274e+09	2.28966e+09	2.39904e+09	1.95793e+09	2.18548e+09	2.56107e+09	2.54921e+09	2.10851e+09	2.11821e+09	1.82809e+09	2.00904e+09	2.00159e+09	2.12428e+09	2.42134e+09	0	0	7.94769	0	7.99336	7.11645	0	0	7.92682	0	7.17655	6.63986	0	6.62025	0	4.56859	0	6.77495	0
CL(78:7)+H	1536.09	C87 H157 O17 P2	15.6291	15.6291	2.00266e+07	1	0	5.92917		1.88901e+07	2.07309e+07	2.28933e+07	2.25201e+07	1.11171e+07	1.14274e+07	7.34612e+06	2.30737e+07	2.86099e+07	2.09223e+07	1.39052e+07	1.90939e+07	2.41584e+07	2.94345e+07	2.11607e+07	2.12651e+07	1.71734e+07	1.79423e+07	1.8186e+07	2.344e+07	2.72681e+07	0	0	5.42032	0	0	0	0	5.92917	0	5.53581	0	0	0	0	0	0	0	0	0
CL(78:9)+H	1532.06	C87 H153 O17 P2	13.9934	13.9934	1.3798e+08	1	0	5.44146		1.40499e+08	1.33181e+08	1.42434e+08	1.10584e+08	1.21842e+08	1.66441e+08	9.98919e+07	1.36894e+08	1.57321e+08	1.54424e+08	1.03996e+08	9.12932e+07	1.59512e+08	1.59285e+08	1.50948e+08	1.58023e+08	1.47163e+08	1.08663e+08	1.3537e+08	1.68136e+08	1.51674e+08	0	0	0	0	0	0	0	0	5.44146	0	0	0	0	0	0	0	0	0	0
CL(78:9)+H	1532.06	C87 H153 O17 P2	14.3516	14.3516	1.34183e+07	1	0	5.68924		1.20517e+07	1.19097e+07	1.40466e+07	1.14339e+07	1.71815e+07	1.63445e+07	1.21567e+07	1.27148e+07	1.87956e+07	1.04367e+07	3.93486e+06	9.73157e+06	1.96878e+07	1.77929e+07	1.27486e+07	1.38934e+07	9.24269e+06	1.1631e+07	1.05859e+07	1.46638e+07	2.07991e+07	0	0	5.68924	0	0	0	0	0	0	0	0	0	0	0	0	0	0	0	0
CL(79:10)+H	1544.06	C88 H153 O17 P2	20.0288	20.0288	6.76446e+07	1	0	3.80923		6.82029e+07	6.52157e+07	6.76856e+07	8.40821e+07	9.12707e+07	9.80074e+07	5.97453e+07	8.05791e+07	8.05921e+07	5.31506e+07	2.9625e+07	4.56574e+07	9.11459e+07	7.28968e+07	5.85825e+07	5.49481e+07	5.43696e+07	5.18533e+07	5.67146e+07	6.93723e+07	8.684e+07	0	0	0	0	0	0	0	0	0	0	0	0	0	0	3.80923	0	0	0	0
CL(80:10)+H	1558.07	C89 H155 O17 P2	15.3602	15.3602	2.55194e+07	1	0	2.86749		1.35159e+07	3.09091e+07	3.09925e+07	3.23899e+07	3.13791e+07	3.21389e+07	3.35387e+07	2.2098e+07	3.27861e+07	2.97819e+07	3.56928e+07	4.36928e+07	3.15421e+07	3.23931e+07	4.44209e+06	795731	3.23573e+07	3.51351e+07	2.54541e+06	1.50115e+06	2.62795e+07	0	2.20416	2.86749	0	0	0	2.42552	0	2.85185	0	0	0	0	0	0	0	0	0	0
CL(80:12)+H	1554.04	C89 H151 O17 P2	13.5244	13.5244	2.77769e+07	1	0	4.23726		2.58765e+07	2.95628e+07	3.20237e+07	3.68896e+07	4.28976e+07	3.80024e+07	3.18065e+07	3.25423e+07	3.8383e+07	2.05882e+07	1.1194e+07	2.1717e+07	3.05142e+07	3.90536e+07	2.47453e+07	2.47552e+07	1.59687e+07	2.01415e+07	1.72205e+07	1.86073e+07	3.08247e+07	0	0	0	3.65795	4.22819	3.85297	4.16235	4.09193	3.94396	4.09625	0	0	0	3.62702	0	4.23726	0	0	0
CL(80:15)+H	1548	C89 H145 O17 P2	20.0368	20.0368	2.10085e+07	1	0	2.35487		2.13731e+07	2.07683e+07	2.11341e+07	2.46205e+07	2.73608e+07	2.73164e+07	2.05981e+07	2.39447e+07	2.31467e+07	1.66638e+07	1.09622e+07	1.49675e+07	2.71911e+07	2.11907e+07	1.82369e+07	1.71461e+07	1.94326e+07	1.80688e+07	2.07264e+07	2.19729e+07	2.43571e+07	0	0	0	0	0	0	0	0	0	0	0	0	0	0	0	0	0	0	0
CL(80:8)+H	1562.1	C89 H159 O17 P2	15.3064	15.3064	7.41684e+07	1	0	4.44351		6.98532e+07	7.60389e+07	7.45088e+07	6.89788e+07	7.3214e+07	9.98047e+07	7.06179e+07	8.7314e+07	9.30269e+07	8.14385e+07	7.99178e+07	6.53544e+07	6.46068e+07	8.29418e+07	6.60532e+07	6.91545e+07	6.3328e+07	5.44797e+07	5.68382e+07	7.18125e+07	8.82527e+07	3.86597	0	3.47304	0	0	0	4.18791	0	3.82113	3.64664	3.78207	4.39678	0	3.66785	3.43808	4.0139	3.27442	0	0
CL(80:9)+H	1560.09	C89 H157 O17 P2	12.5068	12.5068	3.97632e+06	1	0	6.45787		3.44226e+06	3.44064e+06	3.74436e+06	3.9186e+06	6.01845e+06	9.24494e+06	5.38124e+06	5.17454e+06	8.80676e+06	1.55434e+06	307782	1.69129e+06	6.51495e+06	3.11251e+06	1.64595e+06	3.27674e+06	2.04854e+06	2.39451e+06	2.86826e+06	3.16885e+06	5.74723e+06	0	6.45787	0	0	0	0	0	0	0	0	0	0	0	0	0	0	0	0	0
CL(80:9)+H	1560.09	C89 H157 O17 P2	15.3458	15.3458	2.74465e+07	1	0	2.93035		2.56111e+07	2.58477e+07	2.5262e+07	2.90211e+07	2.95891e+07	3.28133e+07	2.92511e+07	2.72012e+07	3.08053e+07	2.51928e+07	2.57491e+07	2.54017e+07	3.23399e+07	2.72729e+07	2.48346e+07	2.69965e+07	2.58395e+07	2.7187e+07	2.89971e+07	2.45755e+07	2.65889e+07	0	0	0	0	0	0	0	0	0	2.93035	0	0	0	0	0	0	0	0	0
CL(82:11)+H	1584.09	C91 H157 O17 P2	14.8659	14.8659	4.66395e+07	1	0	9.02461		4.19598e+07	4.41111e+07	4.10875e+07	7.80049e+07	7.48898e+07	9.05222e+07	6.65195e+07	5.50528e+07	6.22979e+07	2.40352e+07	2.13282e+07	3.13274e+07	4.69631e+07	5.03019e+07	3.86867e+07	3.41088e+07	2.69552e+07	3.56282e+07	3.36649e+07	2.99677e+07	5.2017e+07	0	0	0	0	0	0	0	9.02461	8.79902	0	0	0	0	0	0	8.95228	0	0	0
CL(82:13)+H	1580.06	C91 H153 O17 P2	13.5625	13.5625	5.31357e+07	1	0	8.35515		5.66667e+07	5.20932e+07	5.75245e+07	7.62154e+07	8.67902e+07	6.63125e+07	6.70355e+07	6.33231e+07	7.98377e+07	3.74379e+07	1.97651e+07	4.12242e+07	5.50662e+07	7.88087e+07	3.57129e+07	5.00558e+07	3.08839e+07	3.46737e+07	2.79874e+07	3.86499e+07	5.9785e+07	7.77588	0	7.35632	7.57596	8.35515	7.65739	0	0	7.49136	7.47135	7.8621	8.09149	6.94601	7.70429	7.0525	7.02049	6.55572	0	0
CL(82:4)+H	1598.2	C91 H171 O17 P2	16.2908	16.2908	1.07388e+07	1	0	5.28739		9.54187e+06	1.06896e+07	1.11108e+07	8.96729e+06	8.79808e+06	1.16644e+07	8.33114e+06	1.06776e+07	1.22339e+07	1.34933e+07	1.25048e+07	1.02151e+07	1.11059e+07	1.10849e+07	1.09412e+07	1.03389e+07	1.04692e+07	9.4368e+06	1.19309e+07	1.23346e+07	9.64425e+06	5.02567	3.46896	4.95995	3.80894	4.79273	3.10866	3.52266	3.77813	4.4042	3.37674	5.28739	0	0	3.96157	5.27939	0	3.69711	0	0
CL(82:5)+H	1596.18	C91 H169 O17 P2	15.1465	15.1465	7.47126e+07	1	0	2.12577		8.11202e+07	8.42057e+07	8.03054e+07	5.8672e+07	6.49598e+07	7.84097e+07	4.91231e+07	6.89293e+07	6.37497e+07	1.06785e+08	8.81876e+07	6.88002e+07	8.4363e+07	8.95109e+07	8.91609e+07	8.83356e+07	7.02646e+07	6.40974e+07	6.66565e+07	9.74024e+07	2.59269e+07	0	0	0	0	0	0	0	0	2.12577	0	0	0	0	0	0	0	0	0	0
CL(82:6)+H	1594.17	C91 H167 O17 P2	15.1698	15.1698	1.11297e+07	1	0	4.60257		8.31146e+06	1.27963e+07	1.27828e+07	9.56888e+06	1.30082e+07	1.04632e+07	9.41881e+06	9.112e+06	7.95421e+06	9.48955e+06	9.52082e+06	1.12021e+07	1.30493e+07	1.36507e+07	1.27028e+07	1.43863e+07	1.10346e+07	8.09778e+06	8.34733e+06	1.31386e+07	1.56873e+07	0	3.36552	4.205	0	4.37142	0	0	0	3.93145	0	0	0	4.12088	0	4.32173	4.35781	3.82609	0	0
CL(82:7)+H	1592.15	C91 H165 O17 P2	16.1701	16.1701	9.27209e+06	1	0	9.01339		8.94449e+06	9.30528e+06	9.5222e+06	3.49335e+06	2.69591e+06	4.1001e+06	3.19734e+06	3.24481e+06	3.07276e+06	1.89936e+07	2.29072e+07	9.52514e+06	1.04511e+07	1.10282e+07	9.32248e+06	1.35298e+07	9.02933e+06	7.32436e+06	1.0532e+07	1.10129e+07	1.34814e+07	0	0	0	0	0	0	0	0	0	0	0	0	0	0	0	9.01339	0	0	0
CL(82:9)+H	1588.12	C91 H161 O17 P2	12.2382	12.2382	1.66887e+06	1	0	5.05415		1.61932e+06	1.80495e+06	1.84312e+06	1.08375e+06	748191	1.63356e+06	851136	1.09312e+06	1.21188e+06	3.41867e+06	1.52917e+06	1.37675e+06	1.7457e+06	2.80193e+06	1.73059e+06	2.9994e+06	695761	1.18066e+06	954743	2.0601e+06	2.66385e+06	0	0	0	0	0	0	0	0	0	5.05415	0	0	0	0	0	0	0	0	0
CL(82:9)+H	1588.12	C91 H161 O17 P2	12.679	12.679	8.71445e+06	1	0	2.28956		9.12249e+06	8.45299e+06	1.00447e+07	7.91078e+06	1.04173e+07	1.03904e+07	5.51168e+06	7.40342e+06	8.99057e+06	5.67851e+06	4.42514e+06	5.80679e+06	8.28476e+06	1.34042e+07	1.03576e+07	1.11314e+07	5.57297e+06	5.79245e+06	5.0934e+06	1.26364e+07	1.65755e+07	0	2.21887	2.28956	0	0	0	0	0	0	0	0	0	0	0	0	0	0	0	0
CL(83:11)+H	1598.1	C92 H159 O17 P2	12.3811	12.3811	1.81079e+06	1	0	3.5571		1.68269e+06	1.43776e+06	1.44327e+06	1.21874e+06	2.02633e+06	2.98767e+06	791254	1.80421e+06	2.48013e+06	551306	830180	1.36753e+06	2.01758e+06	3.49362e+06	3.17792e+06	1.77041e+06	1.14426e+06	1.32668e+06	597437	2.47142e+06	3.40614e+06	0	0	0	0	0	0	0	0	0	0	0	0	0	0	0	0	0	0	0
CL(84:11)+H	1612.12	C93 H161 O17 P2	11.9439	11.9439	7.97569e+06	1	0	5.96709		8.8005e+06	7.82572e+06	8.42404e+06	8.17274e+06	6.86454e+06	1.08987e+07	6.62504e+06	7.79874e+06	8.60056e+06	9.00187e+06	6.12953e+06	7.16147e+06	7.40795e+06	1.21186e+07	7.95652e+06	9.348e+06	4.88661e+06	5.8072e+06	5.16465e+06	8.76625e+06	9.73024e+06	5.8268	5.78377	5.46165	5.34887	5.7439	5.92688	5.4416	0	5.67114	5.95527	5.96709	0	5.88354	5.68358	0	5.61776	5.71135	0	0
CL(86:13)+H	1636.12	C95 H161 O17 P2	13.1394	13.1394	8.02089e+06	1	0	2.80631		8.95523e+06	9.91235e+06	9.22754e+06	3.00151e+06	1.10935e+07	6.81368e+06	7.06529e+06	8.69567e+06	2.21604e+06	9.30335e+06	7.9781e+06	6.40289e+06	5.47201e+06	6.5377e+06	9.55379e+06	9.27448e+06	9.58088e+06	1.22625e+07	9.57125e+06	9.53678e+06	5.9841e+06	0	2.80631	0	0	0	0	0	0	0	0	0	0	0	0	0	0	0	0	0
CL(86:14)+H	1634.1	C95 H159 O17 P2	13.1064	13.1064	9.31139e+06	1	0	8.52602		1.179e+07	1.15926e+07	1.10184e+07	1.263e+07	1.25604e+07	7.06088e+06	1.1409e+07	1.10324e+07	1.17987e+07	1.06742e+07	1.69703e+06	1.2407e+06	1.30639e+07	1.18742e+07	770502	1.02463e+07	1.25733e+07	4.28812e+06	1.40111e+07	6.36552e+06	7.84183e+06	8.21619	7.45391	0	7.11864	6.88351	0	8.05661	8.11452	8.09357	0	8.03422	6.79382	7.57914	8.11686	8.52602	8.11634	0	8.26947	0
Cer(m42:5)+NH4	643.614	C42 H79 O2 N2	20.7471	20.7471	8.12634e+06	1	0	2.28065		9.06054e+06	8.80681e+06	9.22237e+06	5.9544e+06	5.81948e+06	7.71039e+06	9.99158e+06	4.73886e+06	5.15084e+06	1.01974e+07	1.09384e+07	9.76105e+06	5.3832e+06	8.10112e+06	6.96828e+06	1.28921e+07	1.16897e+07	7.04358e+06	5.8207e+06	7.56811e+06	7.83432e+06	0	0	0	0	0	0	0	0	0	0	0	0	0	0	0	2.28065	0	0	0
Cer(d18:1_23:3)+H	630.582	C41 H76 O3 N1	19.0247	19.0247	3.38061e+06	1	0	2.35165		3.31834e+06	3.47792e+06	3.13959e+06	2.12514e+06	2.52189e+06	2.92635e+06	2.26965e+06	3.11395e+06	2.28769e+06	5.23265e+06	6.10984e+06	3.38681e+06	3.32127e+06	3.97894e+06	4.22561e+06	2.82164e+06	3.26092e+06	3.46167e+06	3.45269e+06	3.36367e+06	3.19658e+06	0	0	0	0	0	0	0	0	0	2.35165	0	0	0	0	0	0	0	0	0
Cer(m38:5)+NH4	587.551	C38 H71 O2 N2	17.4665	17.4665	3.55286e+08	1	0	2.85417		4.08383e+08	4.05714e+08	4.13928e+08	3.09018e+08	2.79883e+08	3.94395e+08	4.8941e+08	2.32636e+08	3.30128e+08	3.7931e+08	4.2704e+08	4.44031e+08	1.77987e+08	3.07735e+08	3.22815e+08	5.6011e+08	2.01841e+08	3.52146e+08	3.03833e+08	3.83473e+08	3.37202e+08	0	0	0	0	0	0	0	0	0	0	0	2.1329	0	0	0	2.85417	0	0	0
Cer(d19:2_22:0+O)+H	650.608	C41 H80 O4 N1	19.6054	19.6054	839638	1	0	2.90067		981049	406666	881120	982661	153573	794449	94722.7	97429.8	126124	2.99893e+06	4.68667e+06	2.24593e+06	212720	269385	979072	873503	101662	236989	104303	132723	272726	0	0	0	0	0	0	0	0	0	0	2.90067	0	0	0	0	0	0	0	0
Cer(t18:1_16:0)+H-H2O	536.504	C34 H66 O3 N1	14.1749	14.1749	2.86134e+07	1	0	3.05592		3.01612e+07	2.90191e+07	2.83853e+07	1.8821e+07	1.74265e+07	1.94245e+07	2.77446e+07	2.50464e+07	2.73364e+07	4.79813e+07	4.30279e+07	3.63584e+07	2.9435e+07	4.33045e+07	3.41591e+07	2.96578e+07	1.86621e+07	2.70646e+07	1.9975e+07	2.22313e+07	2.56594e+07	0	0	0	0	0	0	0	0	0	3.05592	0	0	0	0	0	0	0	0	0
Cer(d20:0_16:0)+H	568.566	C36 H74 O3 N1	19.888	19.888	8.71303e+06	1	0	3.42567		8.31996e+06	8.59424e+06	9.7729e+06	7.63853e+06	8.14401e+06	8.86621e+06	7.9461e+06	8.42554e+06	8.39087e+06	8.9179e+06	8.26532e+06	9.06196e+06	9.31124e+06	9.321e+06	9.52202e+06	8.04045e+06	8.18139e+06	8.81561e+06	8.44621e+06	9.46219e+06	9.52993e+06	0	0	0	0	0	0	0	0	0	0	3.42567	0	0	0	0	0	3.19638	0	0
Cer(m19:0_19:0+O)+H-H2O	578.587	C38 H76 O2 N1	24.0323	24.0323	1.03715e+07	1	0	4.33701		1.10059e+07	9.79575e+06	1.11967e+07	4.66411e+06	9.71845e+06	8.29225e+06	9.22251e+06	8.07167e+06	8.78529e+06	9.09718e+06	1.0183e+07	8.25556e+06	1.40867e+07	1.44966e+07	1.06947e+07	1.21037e+07	6.73401e+06	8.31485e+06	1.18703e+07	1.41829e+07	1.70299e+07	0	0	0	0	3.32362	0	0	3.08879	0	0	0	0	4.18373	0	4.33701	0	0	0	0
Cer(d19:2_23:0+O)+H	664.624	C42 H82 O4 N1	18.9395	18.9395	2.64865e+06	1	0	4.72586		2.74576e+06	2.49022e+06	2.68102e+06	4.43561e+06	2.09653e+06	3.84431e+06	5.19058e+06	3.39577e+06	3.45236e+06	2.78446e+06	2.20983e+06	1.83288e+06	1.85324e+06	2.40387e+06	2.14271e+06	1.90026e+06	1.86215e+06	1.72025e+06	1.63203e+06	2.44295e+06	2.50479e+06	0	0	0	0	0	0	4.72586	0	0	0	0	0	0	0	0	0	0	0	0
Cer(t42:1+O)+H	682.634	C42 H84 O5 N1	18.3288	18.3288	4.51559e+06	1	0	5.56909		4.33743e+06	4.85602e+06	5.03678e+06	5.54931e+06	2.74585e+06	4.64854e+06	7.26521e+06	5.17162e+06	5.01967e+06	5.25326e+06	4.9984e+06	3.52232e+06	3.60106e+06	4.11221e+06	3.8033e+06	3.88286e+06	3.32801e+06	2.83018e+06	2.71868e+06	5.87883e+06	6.26774e+06	0	0	0	5.50031	0	0	0	5.39262	0	0	4.48236	0	0	0	0	0	0	0	0
Cer(d40:0)+H	624.629	C40 H82 O3 N1	22.963	22.963	6.01069e+06	1	0	5.81452		6.09653e+06	5.97385e+06	5.83651e+06	5.15977e+06	5.91382e+06	5.83062e+06	4.70307e+06	5.9752e+06	7.72151e+06	5.52094e+06	5.85173e+06	5.90886e+06	6.85537e+06	6.28616e+06	5.89302e+06	6.8465e+06	5.50046e+06	5.93657e+06	5.66949e+06	6.26369e+06	6.48082e+06	0	0	0	0	0	0	0	5.81452	0	0	0	0	0	0	0	0	0	0	0
Cer(d18:2_16:0)+H-H2O	518.493	C34 H64 O2 N1	12.2781	12.2781	2.87863e+07	1	0	6.43835		6.15876e+06	3.52286e+07	3.47128e+07	2.78617e+07	1.34398e+07	3.48491e+07	2.4622e+07	581558	2.26378e+07	4.93065e+07	3.98947e+07	3.30104e+07	3.12236e+07	5.13744e+07	3.41543e+07	2.40714e+07	1.89946e+07	2.41969e+07	2.31975e+07	3.39739e+07	4.10229e+07	3.74923	3.80759	3.73619	3.87086	3.1368	3.85101	4.2037	4.8918	3.50264	5.47383	4.24375	6.43835	4.43777	4.28851	3.94579	3.59217	3.06414	4.21832	0
Cer(d24:0_18:0+2O)+H	684.65	C42 H86 O5 N1	19.5607	19.5607	5.18872e+06	1	0	6.49773		5.20566e+06	5.19231e+06	5.67354e+06	5.27727e+06	4.41722e+06	5.24518e+06	4.68191e+06	4.87275e+06	5.74401e+06	5.85308e+06	5.28833e+06	6.38987e+06	7.01498e+06	6.17217e+06	4.11729e+06	4.19545e+06	3.66067e+06	4.6098e+06	3.7237e+06	4.906e+06	6.72194e+06	0	0	0	0	0	0	0	0	0	0	0	5.8419	6.49773	0	0	0	0	0	0
Cer(m19:0_23:1)+H	634.65	C42 H84 O2 N1	24.5326	24.5326	1.38874e+07	1	0	6.58771		1.28271e+07	1.30202e+07	1.44779e+07	6.99529e+06	1.27929e+07	1.15103e+07	1.37528e+07	1.37026e+07	1.38672e+07	5.57375e+06	1.1154e+07	1.04346e+07	1.93107e+07	1.56636e+07	1.69029e+07	1.66402e+07	1.20751e+07	8.78379e+06	1.62619e+07	2.26696e+07	2.3218e+07	5.28184	5.8774	5.45688	0	3.94347	3.83151	6.13455	4.39152	5.46772	0	0	0	5.98582	5.3744	5.92037	5.70324	5.41492	0	0
Cer(t42:1+O)+H	682.634	C42 H84 O5 N1	17.1597	17.1597	4.80397e+06	1	0	6.67921		4.9725e+06	4.78931e+06	5.03552e+06	4.03587e+06	3.18628e+06	4.58626e+06	3.29727e+06	3.65129e+06	2.99982e+06	6.66106e+06	5.81501e+06	4.11586e+06	4.13524e+06	6.23174e+06	5.97715e+06	6.18659e+06	3.99801e+06	4.02695e+06	3.39458e+06	7.32891e+06	6.45821e+06	0	0	0	0	0	0	0	0	0	0	0	0	0	0	0	0	0	0	0
Cer(d18:2_24:2)+H	644.598	C42 H78 O3 N1	17.1526	17.1526	7.01702e+06	1	0	7.132		7.03137e+06	6.83246e+06	6.82207e+06	6.63651e+06	5.39418e+06	6.26592e+06	1.01731e+07	6.03512e+06	9.30112e+06	6.6074e+06	5.54228e+06	6.27411e+06	5.45195e+06	1.18806e+07	8.31458e+06	6.26483e+06	4.35882e+06	6.68681e+06	3.47098e+06	4.97377e+06	1.30394e+07	4.20429	0	0	0	0	0	0	0	0	0	0	0	0	4.25258	0	0	0	0	0
Cer(m19:0_19:1)+H	578.587	C38 H76 O2 N1	24.0323	24.0323	1.03715e+07	1	0	7.6578		1.10059e+07	9.79575e+06	1.11967e+07	4.66411e+06	9.71845e+06	8.29225e+06	9.22251e+06	8.07167e+06	8.78529e+06	9.09718e+06	1.0183e+07	8.25556e+06	1.40867e+07	1.44966e+07	1.06947e+07	1.21037e+07	6.73401e+06	8.31485e+06	1.18703e+07	1.41829e+07	1.70299e+07	0	0	0	0	0	0	0	0	0	0	0	0	0	7.6578	0	0	0	0	0
Cer(d42:2)+H-H2O	630.618	C42 H80 O2 N1	17.5398	17.5398	4.15628e+06	1	0	8.39212		4.25556e+06	3.89254e+06	4.26326e+06	1.01186e+06	3.08232e+06	2.5118e+06	2.48732e+06	3.4278e+06	3.95047e+06	4.97631e+06	2.76335e+06	6.19562e+06	6.13232e+06	5.46786e+06	4.70313e+06	4.46259e+06	9.10608e+06	4.14379e+06	2.88185e+06	3.21882e+06	4.34727e+06	0	0	0	0	0	0	0	0	0	0	0	0	8.39212	0	0	0	0	0	0
Cer(t18:0_22:0+O)+H-H2O	638.608	C40 H80 O4 N1	19.0754	19.0754	1.21117e+07	1	0	9.9576		1.23201e+07	1.22079e+07	1.29501e+07	9.938e+06	7.63046e+06	9.48414e+06	8.43697e+06	1.00635e+07	1.1719e+07	1.73609e+07	1.72801e+07	9.75646e+06	1.61991e+07	1.41931e+07	9.39214e+06	8.20899e+06	1.15207e+07	9.9731e+06	9.55885e+06	1.35661e+07	2.25857e+07	0	0	0	0	0	0	0	0	0	0	0	0	0	0	0	0	0	0	0
Cer(d18:2_24:0)+H-H2O	630.618	C42 H80 O2 N1	24.3497	24.3497	4.79339e+06	1	0	13.8032		2.8804e+06	3.72174e+06	3.39512e+06	2.40489e+06	2.18567e+06	3.0074e+06	3.58509e+06	6.36928e+06	5.0204e+06	3.04191e+06	4.946e+06	6.61292e+06	8.41658e+06	4.21774e+06	7.27039e+06	5.27971e+06	5.40726e+06	3.04119e+06	5.73561e+06	4.12693e+06	9.99488e+06	0	0	0	0	0	0	0	7.48666	0	0	0	0	13.8032	0	0	11.7926	0	0	0
Cer(d18:2_24:0)+H-H2O	630.618	C42 H80 O2 N1	24.4892	24.4892	5.70193e+06	1	0	13.987		5.71355e+06	5.25145e+06	5.35561e+06	3.46138e+06	6.18251e+06	4.5156e+06	4.8766e+06	7.37516e+06	6.98618e+06	4.13787e+06	4.44731e+06	4.89715e+06	7.9444e+06	6.55243e+06	5.07606e+06	5.76777e+06	5.036e+06	5.18543e+06	5.69186e+06	5.9912e+06	9.29504e+06	0	0	0	0	0	0	0	0	0	0	0	0	12.4979	0	0	0	0	0	0
Cer(t20:0_24:0)+H	696.686	C44 H90 O4 N1	22.1654	22.1654	5.20113e+06	1	0	14.203		5.17081e+06	5.37914e+06	5.37671e+06	6.21437e+06	6.08204e+06	6.15683e+06	5.15067e+06	5.53495e+06	6.65693e+06	6.31797e+06	4.70653e+06	5.18387e+06	3.74477e+06	6.7528e+06	4.31658e+06	4.17472e+06	4.42668e+06	5.46854e+06	2.8945e+06	5.74191e+06	3.77238e+06	0	0	0	0	14.203	0	0	0	0	0	0	0	0	12.4837	0	0	0	0	0
Cer(d18:2_24:0)+H-H2O	630.618	C42 H80 O2 N1	24.0493	24.0493	6.52776e+06	1	0	14.4006		6.44285e+06	5.63087e+06	5.00516e+06	4.11969e+06	4.81155e+06	4.10661e+06	3.84515e+06	6.19777e+06	5.62115e+06	7.74728e+06	4.96849e+06	1.07196e+07	1.35684e+07	9.18732e+06	6.1736e+06	6.06677e+06	5.48159e+06	5.16895e+06	7.44248e+06	5.4008e+06	9.37691e+06	0	0	0	0	0	0	0	0	0	0	0	0	14.4006	0	0	0	0	0	0
Cer(m18:0_24:0)+H	636.665	C42 H86 O2 N1	22.7691	22.7691	5.38929e+06	1	0	14.4666		5.51724e+06	5.57792e+06	5.79102e+06	6.7321e+06	6.33041e+06	7.40695e+06	4.42903e+06	4.26058e+06	6.49491e+06	5.88238e+06	4.3943e+06	3.6807e+06	4.88433e+06	6.38256e+06	5.37277e+06	5.04373e+06	3.71474e+06	3.90855e+06	4.28747e+06	6.27652e+06	6.80697e+06	0	11.6574	0	0	14.4666	14.2508	0	0	0	11.0831	0	0	0	11.3702	0	13.8787	11.8937	0	0
Cer(d18:0_26:0)+H	680.692	C44 H90 O3 N1	23.158	23.158	4.05617e+06	1	0	14.9055		4.06737e+06	4.02697e+06	4.11172e+06	6.3665e+06	5.44328e+06	5.15066e+06	4.81502e+06	3.92297e+06	4.37121e+06	4.60504e+06	2.9012e+06	3.25631e+06	2.99998e+06	4.36965e+06	3.29386e+06	3.96402e+06	2.96756e+06	3.53954e+06	3.08339e+06	4.64924e+06	3.27403e+06	0	0	0	14.9055	14.5077	9.9427	0	9.43475	0	0	0	0	0	0	0	8.48276	0	0	0
Cer(m18:0_20:0)+H	580.603	C38 H78 O2 N1	19.6834	19.6834	3.69263e+06	1	0	16.3715		3.60168e+06	3.77408e+06	3.78522e+06	3.58448e+06	3.80186e+06	4.30406e+06	1.94696e+06	2.35782e+06	3.57042e+06	5.76056e+06	4.64242e+06	3.26062e+06	2.60969e+06	4.61998e+06	4.70242e+06	4.08752e+06	3.00031e+06	2.91332e+06	2.63857e+06	5.21193e+06	3.37133e+06	0	0	0	0	0	0	0	0	0	14.7395	16.3715	0	0	12.6471	0	0	0	0	0
Cer(m18:0_22:0)+H	608.634	C40 H82 O2 N1	21.2674	21.2674	5.96795e+06	1	0	16.3757		6.02859e+06	5.57433e+06	6.0143e+06	7.13062e+06	6.9166e+06	7.85059e+06	3.9329e+06	4.63503e+06	5.82614e+06	8.37125e+06	6.16305e+06	4.38456e+06	5.49079e+06	7.12096e+06	6.42733e+06	6.39335e+06	4.15102e+06	4.52672e+06	4.75992e+06	7.16225e+06	6.46656e+06	14.1345	14.3202	9.2741	14.1792	15.8653	16.3757	0	0	0	14.0179	14.6175	0	13.2703	13.8469	15.5644	13.3888	12.0682	0	0
Cer(d18:1_25:0)+H-H2O	646.65	C43 H84 O2 N1	22.1626	22.1626	4.40296e+06	1	0	17.7444		4.5711e+06	4.03632e+06	4.4103e+06	5.83818e+06	6.36428e+06	6.05508e+06	4.9259e+06	5.70924e+06	6.25095e+06	3.43957e+06	2.94855e+06	3.55214e+06	3.65064e+06	5.0518e+06	4.22998e+06	3.91659e+06	2.81511e+06	3.147e+06	2.7407e+06	4.22038e+06	4.58836e+06	0	0	0	0	15.2242	0	0	15.9494	17.7444	0	0	0	0	0	0	0	0	0	0
Cer(d20:1_26:0)+H	706.707	C46 H92 O3 N1	23.4797	23.4797	3.8091e+06	1	0	19.2674		3.56317e+06	3.92777e+06	4.03866e+06	3.15302e+06	3.93364e+06	3.82122e+06	4.26407e+06	4.41775e+06	3.99267e+06	4.66185e+06	2.86883e+06	3.09852e+06	1.94218e+06	4.18306e+06	4.97402e+06	5.21102e+06	3.51003e+06	3.28886e+06	2.76624e+06	6.19601e+06	2.1784e+06	0	0	0	0	0	0	0	15.2502	0	0	0	0	0	17.6468	0	0	0	0	0
Cer(d18:2_24:0)+H	648.629	C42 H82 O3 N1	20.7683	20.7683	5.30459e+06	1	0	19.3141		2.40744e+06	1.09338e+07	7.21814e+06	207110	122971	943910	58868.2	133744	3.34869e+07	290186	204771	188605	1.31758e+07	1.67744e+07	2.1274e+07	586828	75668.2	722409	1.49117e+06	146195	953457	0	0	0	0	0	0	0	0	0	0	0	0	0	19.3141	0	0	0	0	0
Cer(d20:1_24:0)+H-H2O	660.665	C44 H86 O2 N1	22.8278	22.8278	8.04017e+06	1	0	19.4619		7.77569e+06	7.74001e+06	8.27712e+06	8.47e+06	1.22262e+07	9.88211e+06	6.46785e+06	8.0754e+06	7.41306e+06	1.1155e+07	7.36209e+06	1.05773e+07	3.55542e+06	7.57199e+06	1.24343e+07	1.05287e+07	5.90491e+06	6.29519e+06	3.96711e+06	9.6795e+06	3.48455e+06	15.6642	0	16.007	0	17.3357	15.6698	14.3517	17.0238	14.1035	18.6349	18.6842	18.2072	0	13.7498	19.4619	17.765	16.9081	15.6458	0
Cer(t20:0_26:0)+H	724.718	C46 H94 O4 N1	23.2112	23.2112	8.58939e+06	1	0	19.737		8.14355e+06	8.40585e+06	8.99367e+06	1.16488e+07	8.94308e+06	1.03419e+07	8.97683e+06	7.74381e+06	8.09549e+06	7.56141e+06	9.55298e+06	9.06294e+06	5.1668e+06	9.42999e+06	9.54089e+06	6.78255e+06	6.71082e+06	1.12918e+07	4.43523e+06	8.31674e+06	1.12322e+07	15.2773	10.2132	13.1918	0	13.2762	0	0	11.9344	19.737	15.1782	11.4621	11.4604	5.2714	14.5287	12.2245	12.5013	12.4918	17.3452	0
Cer(d18:2_24:1)+H-H2O	628.603	C42 H78 O2 N1	18.4613	18.4613	8.00935e+06	1	0	19.759		9.56832e+06	1.10797e+07	6.82928e+06	4.68124e+06	6.13086e+06	7.43245e+06	1.15571e+07	1.22408e+07	1.24616e+07	7.98757e+06	1.01106e+07	6.95491e+06	5.25957e+06	1.39135e+07	9.74491e+06	4.87154e+06	4.23012e+06	5.10306e+06	5.36124e+06	6.08654e+06	6.59149e+06	18.6354	18.6995	12.249	10.6818	18.5949	16.2337	18.9277	19.4456	13.1659	18.4095	19.1105	18.5925	19.759	18.646	19.6794	18.011	18.5199	18.2537	0
Cer(d18:2_16:0)+H	536.504	C34 H66 O3 N1	11.7671	11.7671	1.32656e+06	1	0	20.4069		1.49024e+06	1.33364e+06	1.35921e+06	533911	869798	702732	520956	916651	843430	2.82583e+06	1.13089e+06	2.66031e+06	1.66797e+06	2.23797e+06	1.64592e+06	1.73127e+06	733101	1.48704e+06	960143	1.07275e+06	1.13404e+06	0	0	0	0	0	0	0	0	0	19.8723	0	20.4069	0	0	0	0	0	0	0
Cer(d18:1_24:0)+H	650.645	C42 H84 O3 N1	18.3974	18.3974	2.76179e+06	1	0	27.3261		2.85265e+06	2.71308e+06	2.897e+06	1.38469e+06	1.14138e+06	1.39349e+06	1.56203e+06	1.08747e+06	1.83529e+06	3.49842e+06	2.58748e+06	4.34515e+06	4.6576e+06	3.27626e+06	2.93194e+06	4.07857e+06	1.73303e+06	2.83767e+06	2.49228e+06	3.01383e+06	5.67831e+06	0	0	0	0	0	0	0	0	0	0	0	23.8728	27.3261	0	0	0	0	0	0
Cer(d18:0_18:0)+H	568.566	C36 H74 O3 N1	17.3341	17.3341	2.85538e+06	1	0	38.5055		2.82166e+06	2.6057e+06	2.50977e+06	2.27002e+06	2.54976e+06	1.66356e+06	1.69148e+06	1.35067e+06	1.22825e+06	6.30531e+06	3.45042e+06	3.65437e+06	3.94798e+06	4.77839e+06	2.04341e+06	2.77376e+06	1.86317e+06	3.0745e+06	3.97561e+06	1.92675e+06	3.47839e+06	0	0	0	0	0	0	0	0	0	38.5055	0	0	0	0	0	0	0	0	0
Cer(d18:1_25:0)+H	664.66	C43 H86 O3 N1	21.8567	21.8567	3.41875e+06	1	0	21.5248		3.23291e+06	3.65045e+06	3.12416e+06	8.52018e+06	7.14392e+06	7.64665e+06	6.11205e+06	7.17716e+06	5.02728e+06	1.51182e+06	1.34444e+06	1.44915e+06	2.40397e+06	2.17039e+06	1.57854e+06	1.82773e+06	1.42512e+06	1.46787e+06	1.80477e+06	1.6402e+06	1.53499e+06	13.736	14.715	9.25009	21.5248	16.1417	18.86	17.1323	19.1138	17.5975	0	0	0	0	0	0	0	0	0	0
Cer(t18:0_21:0)+H	626.608	C39 H80 O4 N1	18.2695	18.2695	3.51684e+06	1	0	23.6036		3.82696e+06	3.72911e+06	4.00742e+06	2.19711e+06	1.88555e+06	1.81116e+06	1.70535e+06	2.02835e+06	1.50404e+06	7.4062e+06	7.65908e+06	5.11332e+06	2.88086e+06	3.91803e+06	3.74521e+06	3.83664e+06	3.26633e+06	3.31514e+06	2.75522e+06	4.12491e+06	3.13762e+06	0	0	0	0	0	0	0	0	0	21.1717	23.6036	0	0	0	0	0	0	0	0
Cer(d18:1_23:0+O)+H	652.624	C41 H82 O4 N1	19.8353	19.8353	3.74284e+06	1	0	22.1956		3.82102e+06	3.05087e+06	3.74163e+06	4.39198e+06	3.06986e+06	3.74814e+06	3.487e+06	4.12969e+06	4.25743e+06	4.72925e+06	4.5026e+06	2.33315e+06	4.64971e+06	3.98941e+06	2.48737e+06	2.05411e+06	3.86674e+06	2.53419e+06	2.86341e+06	4.49515e+06	6.39684e+06	0	0	0	0	0	0	0	0	0	0	0	0	0	0	0	0	0	0	0
Cer(d18:2_22:0)+H-H2O	602.587	C40 H76 O2 N1	18.5847	18.5847	4.23065e+06	1	0	20.3777		4.52983e+06	4.34521e+06	4.85601e+06	2.83628e+06	2.74359e+06	3.5663e+06	2.43691e+06	3.97738e+06	2.5642e+06	9.58823e+06	3.74565e+06	4.03103e+06	4.07241e+06	7.65934e+06	5.38061e+06	4.10085e+06	3.29863e+06	4.25611e+06	2.32332e+06	3.59342e+06	4.93832e+06	0	0	0	0	0	0	0	0	0	20.3777	18.9854	20.3462	13.8645	0	0	0	0	0	0
Cer(d18:1_16:0)+H-H2O	520.509	C34 H66 O2 N1	23.9575	23.9575	5.24631e+06	1	0	20.5215		4.72338e+06	4.63106e+06	4.19154e+06	1.80492e+06	2.48689e+06	2.37019e+06	2.28054e+06	4.58037e+06	2.93466e+06	5.94583e+06	5.27487e+06	6.14901e+06	8.75885e+06	7.36347e+06	5.4943e+06	6.00005e+06	6.0597e+06	5.61194e+06	6.8786e+06	6.01285e+06	1.06196e+07	0	0	0	0	0	0	0	0	0	0	0	0	13.2753	0	0	0	0	0	0
Cer(t18:0_22:0)+H	640.624	C40 H82 O4 N1	17.5505	17.5505	5.33507e+06	1	0	35.7592		5.72471e+06	5.20899e+06	5.60074e+06	4.17445e+06	3.73677e+06	4.1378e+06	3.8357e+06	3.66524e+06	4.31307e+06	7.41012e+06	5.53818e+06	6.24844e+06	7.74633e+06	6.82926e+06	5.16732e+06	4.46269e+06	3.88665e+06	5.29297e+06	4.71144e+06	5.60105e+06	8.74454e+06	35.7592	0	0	0	0	0	0	0	0	0	0	0	33.9375	35.4812	35.3958	0	0	34.6951	0
Cer(d18:1_23:0)+H	636.629	C41 H82 O3 N1	20.3059	20.3059	5.44846e+06	1	0	31.0249		4.92171e+06	5.70939e+06	3.78119e+06	1.35319e+07	1.15578e+07	1.08966e+07	8.48268e+06	1.11557e+07	7.29528e+06	3.64553e+06	4.21651e+06	2.47295e+06	3.83738e+06	3.39743e+06	3.19638e+06	2.8803e+06	2.84967e+06	1.86559e+06	3.36334e+06	2.48912e+06	2.87124e+06	20.8164	23.2725	26.4799	29.2657	31.0249	27.5488	27.1852	29.1458	26.5326	0	0	0	0	0	0	0	0	0	0
Cer(d18:2_25:1)+H	660.629	C43 H82 O3 N1	19.0085	19.0085	5.88365e+06	1	0	29.3027		5.69985e+06	5.57803e+06	6.09381e+06	8.76857e+06	7.6779e+06	1.0187e+07	1.25106e+07	1.36054e+07	1.50199e+07	2.76016e+06	2.9905e+06	2.80924e+06	4.02332e+06	4.93958e+06	3.28743e+06	2.99759e+06	2.4222e+06	2.50269e+06	2.4765e+06	3.29959e+06	3.90682e+06	21.2557	21.1222	0	27.0959	25.457	29.3027	26.6708	29.2814	26.4822	0	0	0	0	0	0	0	0	0	0
Cer(d18:1_18:0)+H-H2O	548.54	C36 H70 O2 N1	16.7392	16.7392	6.8331e+06	1	0	21.5443		6.76506e+06	6.93037e+06	7.46769e+06	3.37575e+06	3.51521e+06	4.49938e+06	3.56047e+06	3.97019e+06	4.07827e+06	1.43365e+07	1.3686e+07	7.82059e+06	6.32477e+06	8.71939e+06	7.29598e+06	7.92271e+06	5.98889e+06	6.82582e+06	6.64384e+06	6.99334e+06	6.7749e+06	0	0	0	0	0	0	0	0	0	21.5443	21.252	13.8131	0	0	14.139	21.0876	0	14.2873	0
Cer(d18:2_24:0)+H	648.629	C42 H82 O3 N1	17.5387	17.5387	6.96895e+06	1	0	35.9978		7.25485e+06	7.20642e+06	7.37281e+06	4.63886e+06	5.62483e+06	4.68963e+06	4.00155e+06	5.59179e+06	7.34431e+06	9.02184e+06	4.25944e+06	1.01381e+07	1.04357e+07	9.69936e+06	7.84776e+06	7.83166e+06	6.01595e+06	7.7637e+06	6.08376e+06	6.06742e+06	7.45817e+06	32.3367	34.4215	32.5645	0	0	0	0	0	33.4676	34.7082	0	35.5448	33.6344	35.9978	25.4577	35.7836	26.4471	27.1426	0
Cer(d18:0_20:0)+H	596.598	C38 H78 O3 N1	18.88	18.88	7.16446e+06	1	0	32.8349		7.26456e+06	7.12042e+06	6.97071e+06	7.616e+06	9.67339e+06	6.36725e+06	5.57694e+06	5.65703e+06	4.9631e+06	9.42084e+06	5.33923e+06	7.15438e+06	9.64756e+06	1.04501e+07	4.89413e+06	7.0566e+06	4.05323e+06	7.18257e+06	7.37352e+06	6.78683e+06	9.88534e+06	22.8345	28.2283	19.9858	23.1642	32.8349	26.5531	17.541	20.8048	0	31.9131	25.4309	22.2513	24.6176	25.733	0	22.2029	0	23.8954	0
Cer(d18:1_24:0)+H	650.645	C42 H84 O3 N1	21.0884	21.0884	7.19692e+06	1	0	38.8725		5.96029e+06	5.26132e+06	5.56222e+06	1.90955e+07	1.63779e+07	1.47712e+07	1.2467e+07	1.50487e+07	7.90499e+06	4.41046e+06	3.67793e+06	4.07593e+06	4.92296e+06	4.52563e+06	4.51994e+06	3.90583e+06	3.71693e+06	3.02746e+06	3.45034e+06	3.84068e+06	4.61209e+06	0	28.0673	0	38.5759	29.9942	31.1242	30.0093	38.8725	35.0331	21.692	23.9952	0	37.756	0	0	24.8765	0	0	0
Cer(t18:0_23:0+O)+H	670.634	C41 H84 O5 N1	19.202	19.202	7.25644e+06	1	0	32.1543		7.84876e+06	7.85715e+06	8.07378e+06	4.25195e+06	3.81396e+06	3.70237e+06	3.57485e+06	3.63578e+06	3.97204e+06	1.22902e+07	1.30623e+07	6.84086e+06	9.14849e+06	7.2452e+06	5.18594e+06	5.94212e+06	7.77921e+06	7.38932e+06	4.87719e+06	9.9407e+06	1.59531e+07	18.822	26.8917	23.0381	0	0	0	0	0	0	26.0883	23.4843	19.4862	9.59241	20.1186	0	21.658	20.9943	32.1543	0
Cer(d18:1_16:0)+H-H2O	520.509	C34 H66 O2 N1	23.6507	23.6507	7.55421e+06	1	0	21.4945		7.45136e+06	7.52628e+06	7.9383e+06	2.5774e+06	2.62536e+06	3.47777e+06	3.72214e+06	4.3356e+06	4.80233e+06	1.26365e+07	9.45316e+06	1.21288e+07	1.07652e+07	1.02311e+07	8.26524e+06	8.60991e+06	7.79767e+06	7.5991e+06	7.09641e+06	7.80042e+06	1.17983e+07	18.5248	13.8579	20.0867	0	0	0	0	0	0	21.431	20.3532	20.5543	20.8981	20.5348	12.5256	20.5091	12.5135	21.4945	0
Cer(d18:1_22:1)+H	620.598	C40 H78 O3 N1	18.1581	18.1581	7.64313e+06	1	0	36.997		7.69839e+06	7.79363e+06	7.9643e+06	7.9382e+06	7.40357e+06	8.00119e+06	1.22353e+07	1.18937e+07	1.20434e+07	9.74794e+06	1.02689e+07	6.45397e+06	5.46055e+06	6.65121e+06	6.41304e+06	5.93664e+06	5.26119e+06	5.47491e+06	5.78127e+06	5.14483e+06	4.93968e+06	25.3787	25.0869	28.2667	27.792	25.5316	36.997	26.3392	27.5831	25.7734	21.8054	22.389	24.6505	23.9122	25.2648	23.2069	24.8624	23.374	21.2608	0
Cer(t18:0_24:0+O)+H	684.65	C42 H86 O5 N1	19.9751	19.9751	7.91313e+06	1	0	33.8311		8.01565e+06	8.42278e+06	8.72043e+06	5.44717e+06	5.01146e+06	4.33284e+06	5.14265e+06	4.77727e+06	5.42201e+06	1.16324e+07	1.37696e+07	6.55966e+06	1.0192e+07	7.51864e+06	4.57015e+06	5.11543e+06	9.71875e+06	6.54771e+06	5.33928e+06	1.04639e+07	1.9456e+07	12.2287	20.0825	21.9838	0	0	0	0	0	0	19.7921	26.3829	19.2238	20.7354	0	0	0	0	24.5778	0
Cer(d18:0_24:2)+H	648.629	C42 H82 O3 N1	18.9309	18.9309	8.82252e+06	1	0	28.7516		9.10782e+06	8.36663e+06	8.33694e+06	9.47482e+06	6.0715e+06	9.69884e+06	7.44963e+06	8.24986e+06	3.6861e+06	1.44684e+07	1.25631e+07	1.28406e+07	6.7019e+06	1.18833e+07	7.03965e+06	8.72025e+06	6.00844e+06	5.90906e+06	9.91083e+06	5.19446e+06	1.35908e+07	0	19.3068	15.1016	12.7437	14.0448	0	0	11.789	0	0	0	0	0	0	0	28.7516	19.4245	8.2429	0
Cer(d18:2_26:1)+H	674.645	C44 H84 O3 N1	19.773	19.773	9.10012e+06	1	0	27.6559		8.546e+06	8.62807e+06	9.8082e+06	1.18975e+07	1.20234e+07	1.16079e+07	9.64878e+06	1.03634e+07	1.20745e+07	6.35868e+06	5.46587e+06	6.59315e+06	8.16387e+06	1.31138e+07	8.99133e+06	9.07974e+06	6.34036e+06	5.95835e+06	5.71099e+06	8.59438e+06	1.21343e+07	26.5693	25.416	24.0142	23.5385	24.916	23.6866	25.6416	27.6559	24.2229	17.9979	0	26.5458	24.9885	24.8458	21.4035	26.4839	22.6604	25.6706	0
Cer(d18:2_23:0)+H-H2O	616.603	C41 H78 O2 N1	19.142	19.142	9.76654e+06	1	0	21.3224		9.90977e+06	1.00298e+07	6.82243e+06	1.41024e+07	8.45695e+06	1.50544e+07	1.50125e+07	2.07178e+07	1.40276e+07	8.34335e+06	7.34612e+06	9.04603e+06	7.65795e+06	9.84858e+06	7.02872e+06	8.41601e+06	6.17203e+06	6.87827e+06	5.52293e+06	6.03462e+06	8.66916e+06	0	0	0	0	0	0	0	21.3224	0	0	0	0	0	0	0	0	0	0	0
Cer(d18:0_23:0)+H	638.645	C41 H84 O3 N1	21.2409	21.2409	1.01507e+07	1	0	33.1138		1.02359e+07	1.0248e+07	1.03908e+07	1.42327e+07	1.61196e+07	1.19184e+07	1.00892e+07	1.14936e+07	1.06006e+07	1.03415e+07	6.4542e+06	8.25623e+06	1.21725e+07	9.899e+06	6.38217e+06	7.86906e+06	5.96347e+06	8.15284e+06	8.80982e+06	9.99678e+06	1.35387e+07	30.0702	28.6552	29.6483	32.0635	33.1138	32.0099	29.5012	26.4865	23.7442	29.0826	17.7886	16.214	31.6888	31.2132	21.3422	26.3773	27.7517	25.8415	0
Cer(t18:0_23:0+O)+H	670.634	C41 H84 O5 N1	17.9827	17.9827	1.02331e+07	1	0	36.2598		1.06884e+07	1.09886e+07	1.0665e+07	5.3269e+06	6.55892e+06	7.03208e+06	4.51537e+06	5.92329e+06	4.91753e+06	1.67593e+07	1.67977e+07	1.2071e+07	7.23641e+06	1.06175e+07	1.47953e+07	1.4169e+07	1.05188e+07	1.03401e+07	7.56065e+06	1.70322e+07	1.03811e+07	35.2939	35.199	36.2598	0	0	0	0	0	0	35.8442	34.3775	35.2376	34.0776	35.6997	33.7369	34.3731	36.107	34.9348	0
Cer(d18:1_24:0+O)+H	666.639	C42 H84 O4 N1	20.6116	20.6116	1.04152e+07	1	0	36.6556		1.07783e+07	1.09515e+07	1.07618e+07	1.04496e+07	8.06579e+06	1.08396e+07	9.27348e+06	1.01251e+07	1.19161e+07	1.28718e+07	1.08947e+07	8.30699e+06	1.23592e+07	1.19913e+07	7.5479e+06	6.95828e+06	9.27746e+06	6.88114e+06	7.09725e+06	1.20935e+07	1.92786e+07	26.7374	21.6539	28.3792	30.7557	27.2718	0	23.8846	27.3028	29.1433	21.8001	22.2138	36.6556	27.6265	27.2359	33.4113	0	28.008	30.0962	0
Cer(d18:2_26:0)+H	676.66	C44 H86 O3 N1	21.501	21.501	1.07216e+07	1	0	30.9887		1.26185e+07	1.01279e+07	1.00548e+07	9.60144e+06	9.56369e+06	1.22627e+07	1.14006e+07	9.29473e+06	1.43799e+07	8.47239e+06	6.92653e+06	1.16484e+07	1.39591e+07	1.52991e+07	8.89727e+06	1.08127e+07	7.29953e+06	8.12449e+06	8.14753e+06	1.07855e+07	1.54765e+07	26.6346	26.9735	29.0345	0	29.4846	28.6425	28.2903	27.5674	27.5171	30.9887	23.1946	0	27.9841	26.7526	28.0875	27.9492	26.6054	26.7706	0
Cer(d18:2_23:0)+H	634.613	C41 H80 O3 N1	18.8943	18.8943	1.08884e+07	1	0	28.3536		1.1033e+07	1.08411e+07	1.16536e+07	1.53277e+07	1.20526e+07	1.51942e+07	1.73764e+07	2.0063e+07	1.61056e+07	9.48096e+06	9.5266e+06	8.42088e+06	9.35636e+06	1.03729e+07	8.04421e+06	8.04513e+06	6.93854e+06	6.99817e+06	6.90216e+06	6.61728e+06	8.30638e+06	20.2242	22.0215	20.9772	24.4147	28.3536	23.3943	21.8359	23.958	24.4178	0	0	0	0	0	0	0	0	0	0
Cer(t18:0_22:0+O)+H	656.619	C40 H82 O5 N1	18.4356	18.4356	1.16744e+07	1	0	30.9891		1.21837e+07	1.19076e+07	1.21548e+07	5.73042e+06	5.31386e+06	4.51455e+06	4.59524e+06	4.38037e+06	5.27895e+06	1.95377e+07	2.15924e+07	1.18088e+07	1.70808e+07	1.22275e+07	8.51216e+06	9.86873e+06	1.33111e+07	1.22174e+07	8.21297e+06	1.62666e+07	2.84669e+07	21.5525	30.9891	28.4841	16.5754	19.8121	0	17.2661	0	17.4213	28.5509	27.1805	18.1165	19.6557	24.4451	19.9569	26.4489	26.617	26.7793	0
Cer(d18:1_26:1)+H	676.66	C44 H86 O3 N1	21.2191	21.2191	1.19404e+07	1	0	29.5275		1.16885e+07	1.19694e+07	1.24405e+07	1.48597e+07	1.58321e+07	1.47898e+07	1.01927e+07	1.09618e+07	1.26557e+07	1.1805e+07	1.08361e+07	1.04633e+07	1.05925e+07	1.60396e+07	1.26435e+07	1.34088e+07	8.76823e+06	8.37479e+06	8.47244e+06	1.29361e+07	1.10189e+07	23.0026	21.1633	29.5275	25.6269	25.1744	24.378	23.9394	23.9965	25.3611	18.4835	15.3549	14.0612	24.3565	21.8102	21.7175	19.3937	21.0561	23.8675	0
Cer(d18:2_16:0)+H-H2O	518.493	C34 H64 O2 N1	13.946	13.946	1.19789e+07	1	0	21.8174		1.25072e+07	1.37005e+07	1.24045e+07	6.97909e+06	8.31258e+06	9.33664e+06	1.11756e+07	1.129e+07	1.07691e+07	2.01445e+07	1.78366e+07	1.23035e+07	1.02345e+07	1.67483e+07	1.2431e+07	1.15042e+07	8.64434e+06	1.06434e+07	9.20607e+06	1.05594e+07	1.48264e+07	21.1786	21.5193	21.058	13.7137	0	0	21.096	20.3378	21.2173	21.1071	21.2803	21.156	21.0869	21.0687	20.8369	21.8174	20.4903	20.7695	0
Cer(d18:1_22:0+O)+H	638.608	C40 H80 O4 N1	19.0742	19.0742	1.21043e+07	1	0	25.4269		1.23126e+07	1.22081e+07	1.29497e+07	9.96918e+06	7.62985e+06	9.48492e+06	8.43625e+06	1.0064e+07	1.17185e+07	1.7313e+07	1.71803e+07	9.68792e+06	1.62585e+07	1.41934e+07	9.3921e+06	8.19782e+06	1.15208e+07	9.97293e+06	9.55841e+06	1.35926e+07	2.25504e+07	13.8333	20.3305	15.2698	18.762	15.2023	12.6193	0	16.3047	15.7992	24.8253	20.7056	13.2373	25.4269	16.8098	14.8255	10.652	24.7057	16.4383	0
Cer(d18:1_20:0)+H-H2O	576.571	C38 H74 O2 N1	18.2586	18.2586	1.30618e+07	1	0	21.6893		1.35675e+07	1.32206e+07	1.45162e+07	8.62893e+06	8.34844e+06	1.0191e+07	7.73471e+06	8.67853e+06	8.76082e+06	2.35903e+07	2.17124e+07	1.35768e+07	1.14574e+07	1.7108e+07	1.47377e+07	1.52906e+07	1.17739e+07	1.22129e+07	1.19187e+07	1.40283e+07	1.32439e+07	21.1408	21.1819	13.8532	20.8719	21.2588	21.5146	21.3605	21.419	21.2245	20.967	20.5774	20.7944	20.8985	21.6893	21.2602	20.7632	21.543	13.9758	0
Cer(d18:1_25:1)+H	662.645	C43 H84 O3 N1	20.4385	20.4385	1.41563e+07	1	0	25.2348		1.44994e+07	1.46865e+07	1.41132e+07	2.54115e+07	2.26885e+07	2.66382e+07	2.2609e+07	2.75659e+07	2.39955e+07	7.39833e+06	7.48654e+06	7.41118e+06	9.79767e+06	1.28872e+07	8.91861e+06	9.91617e+06	7.54217e+06	6.72412e+06	7.65816e+06	9.15233e+06	1.01828e+07	17.4023	19.1377	20.4622	25.2348	19.8769	19.5996	20.2031	18.8525	21.0993	16.6536	18.9294	17.5008	17.0394	22.5136	17.3143	20.0237	18.2633	16.8523	0
Cer(d18:2_20:0)+H	592.566	C38 H74 O3 N1	16.8741	16.8741	1.43071e+07	1	0	39.2271		1.52134e+07	1.52676e+07	1.50254e+07	9.64952e+06	8.62757e+06	1.19775e+07	1.30555e+07	1.268e+07	1.2325e+07	2.62907e+07	2.07637e+07	1.44948e+07	1.35458e+07	1.72914e+07	1.3509e+07	1.39975e+07	1.03887e+07	1.19415e+07	1.18833e+07	1.3346e+07	1.91758e+07	34.5369	26.8316	29.0519	30.9733	30.6743	29.086	30.0289	29.4429	31.4856	29.6006	39.2271	31.4334	30.3142	37.8924	26.6821	29.2092	31.2956	29.0849	0
Cer(t18:0_24:0+O)+H	684.65	C42 H86 O5 N1	18.713	18.713	1.52166e+07	1	0	35.1959		1.51988e+07	1.49445e+07	1.56523e+07	1.0283e+07	1.13153e+07	1.22577e+07	8.48848e+06	9.63776e+06	1.07522e+07	2.25784e+07	1.96885e+07	1.57856e+07	1.32669e+07	1.80578e+07	2.07672e+07	2.00226e+07	1.35641e+07	1.38216e+07	1.11531e+07	2.43252e+07	1.79875e+07	35.026	33.8982	33.892	33.6172	34.644	35.1707	34.959	28.0285	28.4896	34.7765	33.6241	33.7148	34.6209	35.0386	34.5588	33.9916	35.1959	34.2621	0
Cer(d18:2_24:1)+H	646.613	C42 H80 O3 N1	18.7933	18.7933	1.55314e+07	1	0	29.4573		7.15671e+06	1.09899e+07	2.29006e+07	2.24313e+07	5.69914e+06	2.07882e+07	2.37652e+07	2.51288e+07	2.78466e+07	1.59651e+07	1.18474e+07	9.74842e+06	1.09425e+07	3.18511e+07	1.27528e+07	1.05824e+07	6.33678e+06	7.43086e+06	6.24896e+06	9.78988e+06	2.59575e+07	22.7952	0	0	0	13.1602	14.1866	0	0	16.4285	15.8131	0	29.4573	19.8654	0	0	17.1014	16.5669	10.4937	0
Cer(t18:0_20:0)+H	612.593	C38 H78 O4 N1	17.5032	17.5032	1.55959e+07	1	0	32.9792		1.58973e+07	1.56625e+07	1.54875e+07	9.19373e+06	1.00649e+07	8.59583e+06	8.04706e+06	8.43298e+06	8.37527e+06	2.93914e+07	2.94919e+07	2.08551e+07	1.6054e+07	1.94139e+07	1.8055e+07	1.75056e+07	1.37178e+07	1.59613e+07	1.32111e+07	1.75596e+07	1.65405e+07	8.62933	0	16.5475	28.7433	23.0344	0	0	23.4068	0	32.9792	15.589	15.5626	23.2901	27.2292	30.4666	11.8536	25.6899	30.8402	0
Cer(d18:1_21:0)+H	608.598	C39 H78 O3 N1	19.0323	19.0323	1.77869e+07	1	0	30.0049		1.85023e+07	1.80337e+07	1.85884e+07	1.59891e+07	1.42438e+07	1.83149e+07	1.43519e+07	1.71527e+07	1.54745e+07	2.70807e+07	2.53117e+07	1.73338e+07	1.65775e+07	2.21079e+07	1.97298e+07	1.70661e+07	1.39263e+07	1.46065e+07	1.53402e+07	1.67025e+07	1.70908e+07	20.2773	28.7514	30.0049	21.2622	20.7352	24.1175	19.1023	0	21.18	23.1087	20.246	21.1612	20.5157	20.8159	22.8565	21.5571	17.967	17.8266	0
Cer(d18:2_22:0)+H	620.598	C40 H78 O3 N1	18.5902	18.5902	2.38405e+07	1	0	41.162		2.63652e+07	2.44646e+07	2.51969e+07	1.70203e+07	1.36813e+07	1.75704e+07	2.46328e+07	2.37519e+07	2.49718e+07	4.64457e+07	3.16577e+07	3.02091e+07	2.58328e+07	3.14907e+07	2.33398e+07	1.98509e+07	1.41522e+07	2.2335e+07	1.61564e+07	1.55785e+07	2.59466e+07	39.2601	40.1633	31.911	0	37.4727	30.9771	31.2956	41.162	39.661	39.1101	30.0012	40.5839	40.406	32.3052	32.284	35.5953	32.3757	39.0078	0
Cer(d18:0_16:0)+H	540.535	C34 H70 O3 N1	15.8414	15.8414	2.50142e+07	1	0	38.4023		2.4764e+07	2.46383e+07	2.5675e+07	2.90303e+07	3.25161e+07	2.3671e+07	2.27883e+07	2.27479e+07	2.15717e+07	2.25734e+07	1.87483e+07	2.32418e+07	2.53157e+07	2.43722e+07	1.58377e+07	2.58846e+07	2.28732e+07	2.4432e+07	3.20165e+07	2.57591e+07	3.68402e+07	36.1819	36.7959	36.0582	36.6751	35.85	37.8932	33.4823	38.4023	37.0872	36.9791	36.2652	36.8312	32.4032	36.1903	25.1551	36.2433	34.635	35.1905	0
Cer(d18:2_25:0)+H	662.645	C43 H84 O3 N1	20.7161	20.7161	2.60096e+07	1	0	33.6158		2.85786e+07	2.9288e+07	2.27039e+07	2.89233e+07	2.39437e+07	4.5319e+07	4.45315e+07	5.03121e+07	3.832e+07	1.56903e+07	1.50104e+07	1.83284e+07	2.76535e+07	2.4568e+07	2.24296e+07	1.62342e+07	1.61793e+07	1.77461e+07	1.62925e+07	1.52789e+07	2.88705e+07	29.4515	25.7291	25.568	26.8528	31.1939	33.6158	30.3138	27.8631	26.8501	19.8073	21.927	22.448	23.044	21.7802	21.2316	22.2591	32.1485	23.3609	0
Cer(d18:2_24:0)+H-H2O	630.618	C42 H80 O2 N1	20.1445	20.1445	2.83541e+07	1	0	21.023		2.6041e+07	3.44701e+07	3.80105e+07	2.23292e+07	2.02497e+07	2.91458e+07	2.30742e+07	2.52348e+07	3.79367e+07	3.70691e+07	3.003e+07	2.55521e+07	3.39713e+07	4.58918e+07	2.35752e+07	2.71021e+07	1.60336e+07	2.34557e+07	1.11956e+07	2.77055e+07	3.73624e+07	0	20.5775	19.7585	19.2358	19.6591	20.3874	20.7278	20.3997	20.0754	19.7552	20.1514	21.023	19.9831	20.6956	0	20.125	20.0109	20.3486	0
Cer(d18:2_16:0)+H	536.504	C34 H66 O3 N1	14.1735	14.1735	2.85883e+07	1	0	23.0774		3.03249e+07	2.90844e+07	2.85357e+07	1.86497e+07	1.73616e+07	1.94781e+07	2.78556e+07	2.49547e+07	2.72016e+07	4.75574e+07	4.28974e+07	3.65241e+07	2.9603e+07	4.31125e+07	3.42524e+07	2.94748e+07	1.87764e+07	2.69742e+07	1.99182e+07	2.20692e+07	2.57479e+07	0	0	0	0	0	9.13749	0	18.3455	0	15.7801	14.3132	0	20.6898	0	23.0774	13.6742	0	12.5954	0
Cer(d18:0_24:1)+H	650.645	C42 H84 O3 N1	20.3088	20.3088	2.88725e+07	1	0	37.2324		2.39851e+07	2.87069e+07	2.72802e+07	4.0208e+07	5.05934e+07	4.01578e+07	3.09429e+07	4.02871e+07	2.92845e+07	2.53538e+07	1.87393e+07	2.24043e+07	2.25091e+07	2.94706e+07	1.46533e+07	2.1568e+07	2.01105e+07	2.96644e+07	2.91697e+07	2.65231e+07	3.471e+07	32.7615	34.1649	34.5886	32.8837	37.2324	35.3427	33.6151	35.8407	0	0	0	32.9127	0	0	0	33.339	34.3488	34.7122	0
Cer(d18:2_22:0)+H-H2O	602.587	C40 H76 O2 N1	18.3867	18.3867	3.07249e+07	1	0	21.6193		3.28483e+07	3.05837e+07	3.21312e+07	2.35253e+07	1.72015e+07	2.43124e+07	3.17016e+07	3.07813e+07	3.68929e+07	5.38418e+07	4.16861e+07	3.53674e+07	3.21642e+07	3.94327e+07	3.4915e+07	2.70741e+07	1.94047e+07	2.58374e+07	1.98564e+07	2.03817e+07	3.52839e+07	21.0853	20.7512	21.1655	21.1344	21.0849	21.1777	21.3456	21.3011	20.6103	21.3491	21.1463	20.7306	21.6193	20.8505	21.0596	21.3198	21.5884	21.094	0
Cer(t18:0_23:0)+H	654.639	C41 H84 O4 N1	19.8176	19.8176	3.27981e+07	1	0	36.1793		3.3865e+07	3.42691e+07	3.47251e+07	2.9474e+07	2.71269e+07	2.41884e+07	2.20291e+07	2.7057e+07	2.30304e+07	5.39471e+07	5.39278e+07	4.08969e+07	3.02262e+07	3.63279e+07	3.36767e+07	3.11424e+07	2.73856e+07	2.61242e+07	2.24039e+07	3.84067e+07	3.85298e+07	32.2324	33.7249	35.4111	30.2904	32.596	31.0077	30.9279	28.2696	31.8011	33.8449	33.9533	34.1803	33.7159	32.2319	36.1793	33.6406	34.5481	33.6818	0
Cer(t18:0_22:0+O)+H	656.619	C40 H82 O5 N1	17.2642	17.2642	3.49566e+07	1	0	36.0092		3.56637e+07	3.41283e+07	3.6904e+07	1.75039e+07	1.66221e+07	2.14121e+07	1.3176e+07	1.62253e+07	1.67094e+07	6.30891e+07	5.36315e+07	4.21345e+07	3.14247e+07	4.37569e+07	5.08794e+07	5.08842e+07	3.23632e+07	3.59767e+07	2.69672e+07	5.59708e+07	3.86662e+07	35.1172	34.7237	35.3688	34.2138	34.8012	35.2939	34.5085	34.3434	35.3062	34.1316	33.8653	35.9525	35.465	34.87	35.0987	36.0092	35.5235	33.9479	0
Cer(d18:2_24:2)+H	644.598	C42 H78 O3 N1	16.9545	16.9545	3.54578e+07	1	0	41.0777		3.77289e+07	3.53402e+07	3.44317e+07	2.91879e+07	2.89578e+07	3.28474e+07	3.50337e+07	3.46212e+07	4.76864e+07	3.27886e+07	2.94018e+07	3.24817e+07	2.94712e+07	6.44354e+07	4.45327e+07	3.59442e+07	2.29687e+07	2.58385e+07	1.86878e+07	2.92468e+07	6.29818e+07	39.9058	35.1741	30.5131	30.4676	31.0066	41.0777	36.5603	29.1592	40.1531	31.8351	38.9163	31.0172	31.2281	31.4269	32.2723	32.2148	36.1225	28.7631	0
Cer(d18:1_23:0)+H-H2O	618.618	C41 H80 O2 N1	20.5961	20.5961	3.59085e+07	1	0	21.2067		3.55747e+07	3.62024e+07	3.65823e+07	4.71953e+07	3.71572e+07	4.52174e+07	3.76341e+07	4.49419e+07	4.10546e+07	4.16241e+07	3.61772e+07	2.87882e+07	3.27212e+07	4.23107e+07	3.36249e+07	3.05214e+07	2.40131e+07	2.60446e+07	2.61656e+07	3.1639e+07	3.8888e+07	19.9002	20.3597	19.9353	20.5036	20.789	20.479	21.2067	20.3613	20.1893	20.0046	20.6873	19.6913	19.3125	20.0086	20.6895	19.9667	19.6757	19.7171	0
Cer(d18:1_25:0)+H	664.66	C43 H86 O3 N1	22.1617	22.1617	3.82242e+07	1	0	30.7013		3.75967e+07	3.80625e+07	3.84146e+07	5.53707e+07	5.49181e+07	5.56783e+07	4.36548e+07	4.83905e+07	5.08398e+07	33189355	2.5543e+07	2.99546e+07	3.23101e+07	3.99958e+07	3.55836e+07	3.39221e+07	2.45377e+07	2.64359e+07	2.473e+07	3.73641e+07	3.62155e+07	27.1006	20.393	25.8994	24.9794	30.0769	28.4724	30.1129	26.2316	30.7013	16.1981	16.7488	17.3904	20.1415	21.0911	19.3329	23.8396	16.6803	17.1838	0
Cer(d18:0_22:0)+H	624.629	C40 H82 O3 N1	20.451	20.451	3.91751e+07	1	0	35.5647		3.76452e+07	4.05376e+07	4.05616e+07	4.79583e+07	5.80532e+07	3.83987e+07	3.12194e+07	3.51124e+07	3.12239e+07	4.56001e+07	2.40656e+07	3.76811e+07	5.56878e+07	4.0232e+07	2.52432e+07	3.08329e+07	2.45022e+07	3.86172e+07	4.20424e+07	3.41331e+07	6.33296e+07	30.9577	31.7229	31.5283	31.201	35.5647	29.5834	28.861	29.6995	27.8997	32.2227	29.8306	33.1274	34.3965	33.2889	27.0213	28.4421	27.4486	32.8658	0
Cer(d18:0_24:0)+H	652.66	C42 H86 O3 N1	22.0204	22.0204	4.05325e+07	1	0	38.5387		3.98143e+07	3.96944e+07	4.16891e+07	6.089e+07	6.68703e+07	5.25934e+07	3.84532e+07	3.84173e+07	3.89707e+07	3.34915e+07	1.91115e+07	3.55235e+07	5.12135e+07	3.36167e+07	2.23158e+07	3.14557e+07	2.87382e+07	3.56699e+07	4.22975e+07	3.45393e+07	6.5816e+07	35.4568	34.8515	37.3794	38.321	38.5387	37.3755	36.1763	35.8198	36.9755	33.1224	33.9556	35.0758	36.2052	34.7087	33.8042	32.1619	33.7069	32.3312	0
Cer(d18:1_18:0)+H	566.551	C36 H72 O3 N1	16.7398	16.7398	4.10003e+07	1	0	43.2259		4.38353e+07	4.18908e+07	4.46331e+07	2.09228e+07	2.11842e+07	2.75002e+07	2.14092e+07	2.30311e+07	2.35671e+07	8.32537e+07	8.09115e+07	4.85839e+07	3.762e+07	4.80551e+07	4.43694e+07	4.4762e+07	3.57552e+07	4.17007e+07	4.18321e+07	4.27568e+07	4.34325e+07	30.7618	31.4756	31.1969	32.4747	31.2844	40.7397	31.4869	40.3807	39.2522	34.4029	30.9051	32.7377	40.7077	43.2259	43.1139	33.1598	29.4323	31.7686	0
Cer(d18:1_24:0+O)+H	666.639	C42 H84 O4 N1	18.9209	18.9209	5.07136e+07	1	0	37.6751		5.30473e+07	5.0121e+07	5.36534e+07	6.40434e+07	6.12699e+07	5.5314e+07	6.06679e+07	6.46691e+07	6.53296e+07	4.87387e+07	4.88794e+07	5.54769e+07	4.1748e+07	6.58201e+07	4.72744e+07	4.44726e+07	3.37049e+07	3.64125e+07	3.28213e+07	3.94135e+07	4.21069e+07	33.8675	37.6751	36.1374	35.9982	35.883	35.6915	34.6888	33.0837	35.1613	34.2039	35.6644	34.3743	32.3246	35.067	32.1821	32.9344	34.3807	32.4929	0
Cer(d18:2_24:1)+H	646.613	C42 H80 O3 N1	18.4674	18.4674	6.4545e+07	1	0	38.8431		5.43216e+07	7.59339e+07	5.42082e+07	8.36078e+07	5.94478e+07	5.6964e+07	1.06198e+08	1.09384e+08	1.19346e+08	6.95057e+07	8.69741e+07	5.45124e+07	4.52305e+07	6.65126e+07	7.83278e+07	4.30654e+07	3.23088e+07	3.83966e+07	4.43874e+07	3.40165e+07	4.2796e+07	38.4872	0	37.3433	30.4611	38.8431	30.6212	31.7959	33.0794	0	37.1077	0	37.2347	0	30.3729	0	36.4841	0	30.8284	0
Cer(d18:2_24:1)+H-H2O	628.603	C42 H78 O2 N1	18.2618	18.2618	6.58925e+07	1	0	20.698		6.65983e+07	6.77456e+07	6.57009e+07	7.25517e+07	5.61345e+07	7.30194e+07	8.1052e+07	7.97785e+07	8.75774e+07	7.70323e+07	7.12308e+07	6.22121e+07	5.76114e+07	8.02946e+07	6.4608e+07	6.83542e+07	4.37638e+07	4.98846e+07	4.18014e+07	4.86837e+07	6.8108e+07	20.4943	20.3807	20.5174	19.7563	20.2513	20.698	20.293	17.9835	17.0507	20.5038	20.4841	20.4555	20.3544	19.7622	19.7001	19.7551	19.6246	20.5001	0
Cer(d20:1_24:0)+H	678.676	C44 H88 O3 N1	22.8264	22.8264	6.62651e+07	1	0	41.1632		6.80396e+07	6.50187e+07	6.96449e+07	6.92263e+07	1.02011e+08	8.06102e+07	5.33583e+07	6.69739e+07	6.0016e+07	9.22861e+07	6.50673e+07	8.56359e+07	2.90968e+07	5.79245e+07	9.60808e+07	8.79145e+07	4.8871e+07	5.02188e+07	3.39395e+07	7.86851e+07	3.09468e+07	32.6904	32.7648	33.3839	33.6724	32.5869	35.6894	29.168	36.8971	34.8892	41.1632	38.5876	34.9108	23.9953	29.8921	30.2491	34.7507	27.8655	28.4376	0
Cer(t18:0_22:0)+H	640.624	C40 H82 O4 N1	19.0393	19.0393	7.07789e+07	1	0	33.7304		7.34099e+07	7.43377e+07	7.57467e+07	5.68436e+07	5.44338e+07	48001627	4.59968e+07	5.23236e+07	5.26685e+07	1.20858e+08	1.16043e+08	8.87207e+07	7.55445e+07	8.37454e+07	7.35346e+07	6.57754e+07	5.71818e+07	6.09367e+07	5.14546e+07	7.01667e+07	8.8634e+07	30.7843	29.7472	33.7304	31.3089	29.3791	30.8396	32.859	31.1645	31.9281	28.7687	29.3304	33.2189	28.0659	31.3877	32.0372	31	25.8336	33.5668	0
Cer(d18:2_16:0)+H	536.504	C34 H66 O3 N1	13.9425	13.9425	7.11169e+07	1	0	43.1082		7.66994e+07	7.49813e+07	7.15791e+07	4.33711e+07	4.53409e+07	4.99068e+07	6.53734e+07	6.00858e+07	6.56222e+07	1.11964e+08	1.10663e+08	7.35654e+07	6.847e+07	9.83988e+07	8.08029e+07	6.8952e+07	5.02904e+07	6.9704e+07	5.98871e+07	6.12076e+07	8.65884e+07	32.4022	36.8668	30.1445	41.1107	32.5726	43.1082	33.5285	39.8434	32.3607	30.0758	42.0495	31.292	39.4291	32.9739	39.3302	34.2171	37.2802	41.2795	0
Cer(d18:1_16:0)+H-H2O	520.509	C34 H66 O2 N1	15.287	15.287	7.3596e+07	1	0	21.9493		6.73964e+07	6.61426e+07	6.16634e+07	4.98297e+07	1.02985e+08	5.41316e+07	6.85516e+07	6.32363e+07	7.11101e+07	8.83314e+07	8.10743e+07	7.13312e+07	5.86095e+07	7.0744e+07	6.24711e+07	2.27004e+08	4.49271e+07	6.12463e+07	6.8373e+07	4.74105e+07	5.89478e+07	21.1427	21.5499	21.0486	21.5401	21.5538	21.4955	21.4404	21.6616	21.8309	21.5434	21.8914	21.5525	21.8877	21.1951	21.8874	20.6882	14.2948	21.9493	0
Cer(d18:1_22:0)+H-H2O	604.603	C40 H78 O2 N1	19.8142	19.8142	8.48713e+07	1	0	21.5099		8.111e+07	8.87949e+07	8.39499e+07	7.51346e+07	7.19613e+07	7.6264e+07	6.83721e+07	7.22707e+07	7.41891e+07	1.38557e+08	1.08091e+08	9.31202e+07	8.78853e+07	1.00515e+08	9.06537e+07	8.43049e+07	6.32473e+07	7.27025e+07	7.01139e+07	7.50024e+07	1.06057e+08	21.5099	21.1105	20.7804	21.4135	21.0184	20.884	21.2023	21.3719	13.9922	21.421	21.2259	20.9073	21.3435	20.7466	21.081	20.7219	20.9284	21.4737	0
Cer(d18:1_20:0)+H	594.582	C38 H76 O3 N1	18.2575	18.2575	8.59546e+07	1	0	40.7058		8.88597e+07	8.76947e+07	9.06764e+07	5.5809e+07	5.62024e+07	6.76655e+07	5.05708e+07	5.86999e+07	5.49664e+07	1.57111e+08	1.4474e+08	9.07381e+07	7.70469e+07	1.09105e+08	1.02998e+08	9.65676e+07	7.57335e+07	7.97161e+07	7.80072e+07	9.31768e+07	8.89595e+07	31.4044	39.7106	30.8674	36.9049	29.3578	30.9964	31.1427	30.7578	37.2752	30.8811	30.9315	40.7058	30.8318	31.1942	32.444	37.3798	39.7474	36.1665	0
Cer(d18:1_24:1)+H-H2O	630.618	C42 H80 O2 N1	19.6684	19.6684	9.82284e+07	1	0	21.8329		9.56428e+07	9.92523e+07	1.00353e+08	1.1884e+08	1.18721e+08	1.23025e+08	1.15962e+08	1.3523e+08	1.26992e+08	9.70313e+07	9.17906e+07	8.75201e+07	7.90698e+07	1.19043e+08	8.93665e+07	8.93093e+07	6.70301e+07	7.29848e+07	7.12122e+07	7.34382e+07	9.09835e+07	21.3004	21.6021	20.9854	20.9759	20.4815	20.9722	20.5438	21.162	21.2341	21.4131	21.8329	20.8419	21.6328	20.5972	20.6223	21.0525	21.2015	20.878	0
Cer(d18:2_23:0)+H	634.613	C41 H80 O3 N1	19.1522	19.1522	1.03032e+08	1	0	41.1342		1.10314e+08	1.02472e+08	1.09361e+08	1.49109e+08	1.04987e+08	1.51008e+08	1.81306e+08	2.02518e+08	1.70846e+08	8.309e+07	7.57119e+07	7.97307e+07	8.97265e+07	1.01033e+08	7.99477e+07	7.03988e+07	5.17745e+07	5.69469e+07	5.29252e+07	5.66548e+07	8.38156e+07	33.0533	40.359	40.6906	33.5763	41.1342	33.2517	32.9104	32.4817	39.3569	40.6508	31.1029	32.9045	39.5955	40.2727	39.4202	33.0102	39.4312	31.4209	0
Cer(t18:0_24:0)+H	668.655	C42 H86 O4 N1	20.6024	20.6024	1.10809e+08	1	0	36.3675		1.14022e+08	1.08892e+08	1.16475e+08	1.34787e+08	1.20983e+08	1.04206e+08	1.01401e+08	1.13928e+08	1.33895e+08	1.16626e+08	9.83335e+07	1.37523e+08	1.38647e+08	1.30417e+08	9.43766e+07	8.53051e+07	8.03031e+07	8.72589e+07	7.56221e+07	9.32603e+07	1.40737e+08	31.7263	31.8475	33.1941	32.0901	31.2753	32.0596	33.7848	33.131	32.0841	32.6557	32.0345	34.3826	32.5935	35.0307	36.3675	32.2553	34.4698	32.7024	0
Cer(d18:2_24:0)+H-H2O	630.618	C42 H80 O2 N1	19.9305	19.9305	1.9262e+08	1	0	21.9385		1.96098e+08	1.94172e+08	1.91614e+08	1.63461e+08	1.29955e+08	2.03644e+08	1.78004e+08	1.88553e+08	2.30065e+08	2.5598e+08	1.88949e+08	1.99845e+08	2.30587e+08	2.69568e+08	1.80156e+08	1.80588e+08	1.23394e+08	1.64469e+08	1.67942e+08	1.57734e+08	2.5024e+08	20.7634	21.5476	20.5833	20.3581	20.9307	20.7238	21.8231	19.8783	20.2657	20.994	20.8748	21.2696	21.9385	20.5776	21.1426	20.5523	21.0672	21.0225	0
Cer(d18:1_24:0)+H-H2O	632.634	C42 H82 O2 N1	21.3832	21.3832	1.933e+08	1	0	22.554		1.97655e+08	2.00132e+08	1.99179e+08	2.04167e+08	2.03243e+08	2.06832e+08	1.7209e+08	1.94156e+08	2.15476e+08	2.26275e+08	1.5616e+08	1.95398e+08	2.29189e+08	2.39879e+08	1.70714e+08	1.6904e+08	1.42628e+08	1.55209e+08	1.55e+08	1.77749e+08	2.49136e+08	22.554	21.8435	21.5198	21.3437	21.1723	21.1162	21.6533	22.1116	21.9855	21.3444	21.2867	21.5861	22.1507	18.4369	20.4299	21.5927	21.3911	21.5891	0
Cer(d18:2_24:0)+H	648.629	C42 H82 O3 N1	20.143	20.143	2.21682e+08	1	0	40.3554		2.2653e+08	2.1834e+08	2.3042e+08	1.93259e+08	1.70493e+08	2.33827e+08	2.08193e+08	2.32242e+08	2.80192e+08	2.76362e+08	2.09392e+08	2.3572e+08	2.57852e+08	3.13962e+08	2.13365e+08	2.06305e+08	1.47046e+08	1.95303e+08	1.56546e+08	1.74913e+08	2.75056e+08	26.3403	0	31.3063	37.5111	0	38.5703	0	37.7039	30.8662	39.2459	31.5816	40.3554	40.2117	16.8626	0	39.3846	38.38	0	0
Cer(d18:2_22:0)+H	620.598	C40 H78 O3 N1	18.3838	18.3838	2.42582e+08	1	0	42.4152		2.52438e+08	2.48304e+08	2.51277e+08	1.86881e+08	1.40913e+08	2.00269e+08	2.50889e+08	2.40892e+08	2.62893e+08	4.30887e+08	3.32472e+08	2.85119e+08	2.62846e+08	3.07994e+08	2.37359e+08	2.22499e+08	1.60712e+08	2.10084e+08	1.64529e+08	1.65353e+08	2.79615e+08	39.89	38.8318	31.863	40.8317	33.0446	33.037	31.9466	42.4152	33.9049	32.5456	41.1253	33.4029	39.7597	32.4065	31.5653	33.2599	32.9018	32.7169	0
Cer(d18:1_23:0)+H	636.629	C41 H82 O3 N1	20.597	20.597	2.6678e+08	1	0	41.1667		2.69856e+08	2.69921e+08	2.73715e+08	3.31387e+08	2.90035e+08	3.32101e+08	2.77865e+08	3.35665e+08	3.02064e+08	3.11198e+08	2.7094e+08	2.2432e+08	2.4445e+08	3.04337e+08	2.44698e+08	2.26588e+08	1.83714e+08	1.93402e+08	1.96861e+08	2.4005e+08	2.79221e+08	39.3122	32.3913	31.7937	40.2798	41.1667	33.131	40.2652	40.8601	31.8987	40.3491	41.1099	40.4076	40.9084	39.7071	30.6717	31.7815	33.2026	39.6837	0
Cer(d18:1_16:0)+H	538.519	C34 H68 O3 N1	15.2857	15.2857	3.59212e+08	1	0	43.0505		3.53452e+08	3.83324e+08	3.63902e+08	3.02279e+08	2.92507e+08	2.87833e+08	4.19572e+08	3.55474e+08	3.92921e+08	4.82484e+08	4.77173e+08	4.17619e+08	3.53066e+08	4.42449e+08	3.53542e+08	3.30016e+08	2.59355e+08	3.6178e+08	3.0294e+08	2.68721e+08	3.43036e+08	41.5673	33.844	41.9901	32.3067	31.4568	42.8237	42.2102	42.0869	43.0505	33.2963	33.5618	33.4973	31.7847	33.7511	32.8413	33.3268	32.9271	41.7461	0
Cer(d18:2_24:1)+H	646.613	C42 H80 O3 N1	18.2636	18.2636	5.38008e+08	1	0	39.7992		5.44688e+08	5.3861e+08	5.70492e+08	5.29203e+08	4.60148e+08	6.06393e+08	6.70212e+08	6.62984e+08	6.97757e+08	6.29395e+08	5.79544e+08	5.20108e+08	4.55583e+08	6.90545e+08	5.1663e+08	4.90831e+08	3.50005e+08	4.23034e+08	3.40009e+08	3.94877e+08	6.2713e+08	30.4009	38.4337	37.5557	39.7992	36.0955	39.7133	32.8185	31.4445	39.3512	33.5017	32.4338	35.9239	38.8913	37.3935	37.1058	38.5673	35.6981	31.6442	0
Cer(d18:1_22:0)+H	622.613	C40 H80 O3 N1	19.8139	19.8139	5.91483e+08	1	0	43.7899		6.09578e+08	5.99137e+08	5.88513e+08	5.25005e+08	4.80469e+08	5.38776e+08	4.60039e+08	5.28522e+08	5.25808e+08	9.63854e+08	7.54308e+08	6.26598e+08	5.97791e+08	7.32977e+08	6.12668e+08	5.6171e+08	4.53393e+08	5.15837e+08	4.96186e+08	5.52671e+08	6.97311e+08	40.9542	33.7637	43.7899	43.1438	33.3102	42.7968	39.9472	34.8754	35.5139	32.5968	33.3044	41.3939	41.8796	39.3037	39.5445	31.9846	41.5718	33.8613	0
Cer(d18:1_24:1)+H	648.629	C42 H82 O3 N1	19.67	19.67	8.0495e+08	1	0	42.0271		8.07033e+08	8.05541e+08	8.41082e+08	9.71074e+08	9.43429e+08	1.01519e+09	9.29624e+08	1.04809e+09	1.04135e+09	7.93888e+08	7.53697e+08	7.1377e+08	6.70309e+08	9.54473e+08	7.3814e+08	7.37307e+08	5.57907e+08	5.90672e+08	5.92074e+08	6.35584e+08	7.63716e+08	32.2385	39.3161	38.8859	31.1035	41.0848	41.5065	32.6306	31.8421	30.1841	38.8786	31.0501	33.387	41.4381	30.0648	42.0271	32.8288	31.9182	33.4445	0
Cer(d18:1_24:0)+H	650.645	C42 H84 O3 N1	21.3812	21.3812	1.41328e+09	1	0	44.5301		1.43109e+09	1.41255e+09	1.44516e+09	1.51449e+09	1.48455e+09	1.55324e+09	1.23207e+09	1.39052e+09	1.63828e+09	1.60229e+09	1.16364e+09	1.4005e+09	1.63562e+09	1.74315e+09	1.302e+09	1.25763e+09	1.02521e+09	1.19842e+09	1.18744e+09	1.28575e+09	1.77535e+09	42.2691	41.7467	42.9489	40.5972	42.5792	41.7521	40.0557	34.9813	43.2342	38.598	38.8701	42.0496	42.0575	44.5301	32.7986	31.3286	40.8493	33.149	0
Cer(d18:2_24:0)+H	648.629	C42 H82 O3 N1	19.9324	19.9324	1.56223e+09	1	0	45.2019		1.60414e+09	1.57187e+09	1.6166e+09	1.33385e+09	1.05963e+09	1.58847e+09	1.46376e+09	1.49672e+09	1.85318e+09	1.99558e+09	1.56161e+09	1.65389e+09	1.90209e+09	2.20905e+09	1.49307e+09	1.51531e+09	1.0224e+09	1.34165e+09	1.14042e+09	1.3056e+09	2.07791e+09	41.953	41.1513	40.1685	35.2058	41.1012	42.8978	37.7572	32.6132	31.0637	40.3702	41.804	33.654	43.6742	42.1948	40.2947	45.2019	38.8922	33.1454	0
CerG2GNAc1(d34:2)+H	1063.69	C54 H99 O18 N2	10.9467	10.9467	891192	1	0	16.4678		971055	889893	910449	383963	482489	417518	401500	486594	648417	1.77725e+06	585539	1.22301e+06	1.1623e+06	1.68818e+06	1.20772e+06	1.43797e+06	740908	893246	621015	873754	912260	0	0	0	0	0	0	0	0	0	0	0	0	0	15.0138	16.4678	15.8119	0	0	0
CerG2GNAc1(d40:1)+H	1149.8	C60 H113 O18 N2	16.8547	16.8547	1.74141e+06	1	0	9.53366		1.71751e+06	1.86003e+06	1.87556e+06	61529.3	252113	276288	281109	366818	485443	3.09058e+06	2.59124e+06	1.79856e+06	1.86403e+06	3.26711e+06	2.72068e+06	2.62103e+06	1.75224e+06	1.85582e+06	1.81611e+06	3.03587e+06	2.97986e+06	0	0	0	0	0	0	0	0	0	0	8.35021	0	0	9.2778	9.53366	0	8.79024	0	0
CerG2GNAc1(d42:2)+H	1175.81	C62 H115 O18 N2	16.7361	16.7361	8.65359e+06	1	0	16.6508		9.12611e+06	8.66311e+06	9.51747e+06	6.4597e+06	8.03174e+06	6.74588e+06	6.20221e+06	8.26395e+06	1.21255e+07	1.05842e+07	4.07576e+06	8.28141e+06	8.63276e+06	1.18648e+07	9.8463e+06	1.3123e+07	8.46634e+06	8.60398e+06	6.76394e+06	8196719	8.15052e+06	0	14.7844	0	0	16.6508	0	0	0	15.6593	15.4815	0	0	14.7284	15.7143	14.6651	15.1812	16.3525	15.3114	0
CerG2GNAc1(t34:1)+H-H2O	1063.69	C54 H99 O18 N2	10.9467	10.9467	891162	1	0	15.2377		971277	890015	910589	383903	482449	417503	401606	486606	648239	1.77631e+06	585518	1.22298e+06	1.16234e+06	1.68826e+06	1.2077e+06	1.43817e+06	740892	893141	620892	873744	912254	0	0	0	0	0	0	0	0	0	15.2377	0	10.1586	10.509	0	0	0	0	0	0
CerG2GNAc1(t40:0)+H-H2O	1149.8	C60 H113 O18 N2	16.8525	16.8525	1.71477e+06	1	0	9.68276		1.63536e+06	1.85977e+06	1.87622e+06	61428.7	252121	275081	201978	245902	401180	3.09243e+06	2.50274e+06	1.79971e+06	1.87502e+06	3.26689e+06	2.71801e+06	2.59629e+06	1.75122e+06	1.86012e+06	1.81563e+06	3.03562e+06	2.8874e+06	0	0	0	0	0	0	0	0	0	8.63208	0	0	0	0	0	0	0	0	0
CerG3GNAc1(t34:1)+H-H2O	1225.74	C60 H109 O23 N2	10.9506	10.9506	854217	1	0	14.1276		887588	960835	925879	713394	550290	788650	467262	612150	707461	1.15381e+06	590862	1.10602e+06	1.04988e+06	1.48766e+06	1.13501e+06	1.20939e+06	458961	715548	530156	775936	1.11181e+06	0	0	0	0	0	0	0	0	0	0	0	0	0	14.1276	0	0	0	0	0
CerG3GNAc1(d34:1+O)+H	1243.75	C60 H111 O24 N2	12.042	12.042	1.22329e+06	1	0	11.6015		1.34465e+06	1.33508e+06	1.42115e+06	3.37841e+06	1.36924e+06	3.89715e+06	3.28716e+06	2.63351e+06	2.21987e+06	620676	586011	885388	350075	137416	608828	255844	125233	320796	259509	420367	232693	0	0	0	0	0	0	11.6015	0	0	0	0	0	0	0	0	0	0	0	0
CerG3GNAc1(t34:0+O)+H-H2O	1243.75	C60 H111 O24 N2	12.042	12.042	1.22329e+06	1	0	11.9393		1.34465e+06	1.33508e+06	1.42115e+06	3.37841e+06	1.36924e+06	3.89715e+06	3.28716e+06	2.63351e+06	2.21987e+06	620676	586011	885388	350075	137416	608828	255844	125233	320796	259509	420367	232693	0	0	0	0	0	11.9393	0	0	0	0	0	0	0	0	0	0	0	0	0
CerG3GNAc2(d34:1)+H	1430.84	C68 H124 O28 N3	11.7856	11.7856	1.70802e+06	1	0	9.66587		1.74749e+06	1.83517e+06	1.88603e+06	300315	268175	683208	300958	322134	376681	3.78567e+06	3.58358e+06	1.53251e+06	1.2364e+06	2.94396e+06	2.59507e+06	2.89272e+06	1.28971e+06	1.72162e+06	1.48856e+06	2.44863e+06	2.62978e+06	0	0	0	0	0	0	0	0	0	0	9.66587	0	0	9.12433	0	0	0	0	0
CerG3GNAc2(t34:0)+H-H2O	1430.84	C68 H124 O28 N3	11.7856	11.7856	1.70802e+06	1	0	9.9195		1.74749e+06	1.83517e+06	1.88603e+06	300315	268175	683208	300958	322134	376681	3.78567e+06	3.58358e+06	1.53251e+06	1.2364e+06	2.94396e+06	2.59507e+06	2.89272e+06	1.28971e+06	1.72162e+06	1.48856e+06	2.44863e+06	2.62978e+06	0	0	0	0	0	0	0	0	0	9.9195	0	0	0	0	0	0	0	0	0
CerG3GNAc1(d42:2+O)+H	1353.86	C68 H125 O24 N2	16.123	16.123	3.76024e+06	1	0	5.00808		3.17858e+06	3.09524e+06	3.57293e+06	1.12471e+07	6.18949e+06	1.06665e+07	1.06978e+07	9.8065e+06	8.09969e+06	898661	828189	930317	1.09828e+06	970592	1.43006e+06	868931	829619	1.11399e+06	802620	1.61028e+06	1.02974e+06	0	0	0	0	0	0	5.00808	0	0	0	0	0	0	0	0	0	0	0	0
CerG3GNAc1(t42:1+O)+H	1371.87	C68 H127 O25 N2	15.6617	15.6617	4.78594e+06	1	0	3.09846		4.63269e+06	4.80552e+06	4.87858e+06	1.1807e+07	7.67208e+06	1.29567e+07	1.24166e+07	1.31069e+07	1.00617e+07	1.43047e+06	1.24042e+06	1.52819e+06	2050023	2.26367e+06	1.86808e+06	1.64943e+06	783282	1.61496e+06	871288	1.87493e+06	992160	0	0	0	2.98066	0	0	3.01654	3.09846	0	0	0	0	0	0	0	0	0	0	0
CerG3GNAc2(d40:1)+H	1514.93	C74 H136 O28 N3	15.974	15.974	6.02489e+06	1	0	6.57853		5.97574e+06	6.26328e+06	6.27078e+06	1.20908e+06	979291	2.27571e+06	1.69703e+06	1.473e+06	1.01389e+06	1.20058e+07	1.12339e+07	6.75809e+06	6.06071e+06	1.08713e+07	8.21975e+06	9.73451e+06	6.13642e+06	6.29547e+06	5.68345e+06	9.44117e+06	6.92418e+06	0	0	0	0	0	0	0	0	0	0	6.57853	0	0	0	0	0	0	0	0
CerG3GNAc1(d34:1)+H	1227.76	C60 H111 O23 N2	12.369	12.369	6.55132e+06	1	0	15.5066		6.35722e+06	6.28471e+06	7.2969e+06	5.75533e+06	6.00891e+06	6.64914e+06	5.32281e+06	5.39325e+06	6.18205e+06	6.25343e+06	4.3689e+06	9.23688e+06	6.90429e+06	9.55753e+06	7.72512e+06	7.48153e+06	4.91653e+06	6.08948e+06	5.04662e+06	5.92897e+06	8.81806e+06	0	0	0	0	0	0	14.7418	0	0	0	0	0	0	0	14.6239	0	0	14.7378	0
CerG3GNAc1(t34:0)+H-H2O	1227.76	C60 H111 O23 N2	12.3692	12.3692	6.55794e+06	1	0	16.3128		6.35616e+06	6.28115e+06	7.29539e+06	5.75476e+06	6.00811e+06	6.64681e+06	5.32114e+06	5.3926e+06	6.18311e+06	6.27692e+06	4.36886e+06	9.29672e+06	6.90067e+06	9.58839e+06	7.72311e+06	7.47885e+06	4.91572e+06	6.08861e+06	5.0461e+06	5.97727e+06	8.81637e+06	15.1156	16.0081	16.0238	0	15.6515	16.3128	0	14.3124	0	0	0	15.462	15.4045	14.8905	0	14.7697	14.4329	0	0
CerG3GNAc1(t42:0+O)+H	1373.89	C68 H129 O25 N2	17.0494	17.0494	6.95731e+06	1	0	16.2108		6.92457e+06	6.75003e+06	6.76421e+06	1.30161e+07	8.32748e+06	1.44676e+07	1.40197e+07	1.17996e+07	1.16213e+07	5.11464e+06	4.08849e+06	4.16569e+06	4.50028e+06	5.98544e+06	5.37899e+06	4.50518e+06	2.80376e+06	3.75484e+06	2.55392e+06	5.68369e+06	3.87803e+06	0	0	0	15.7438	15.4545	15.8273	15.9424	16.2108	15.3224	0	0	0	0	0	0	0	0	0	0
CerG3GNAc1(d41:1)+H	1325.87	C67 H125 O23 N2	17.1684	17.1684	7.92219e+06	1	0	15.7399		7.79247e+06	8.20432e+06	8.5105e+06	8.59121e+06	7.81912e+06	9.85303e+06	8.59209e+06	1.06524e+07	8.96453e+06	7.57608e+06	5.78311e+06	6.47848e+06	9.3515e+06	9.19854e+06	7.98109e+06	7.7057e+06	5.11435e+06	6.72556e+06	5.74547e+06	6.39297e+06	9.3335e+06	14.1979	13.7043	13.8748	15.7399	0	14.4081	14.931	14.8662	14.912	0	0	0	13.8404	13.606	13.263	0	0	0	0
CerG3GNAc1(t41:0)+H-H2O	1325.87	C67 H125 O23 N2	17.1679	17.1679	7.9302e+06	1	0	14.0265		7.79221e+06	8.20453e+06	8.51059e+06	8.60481e+06	7.81656e+06	9.85143e+06	8.58722e+06	1.06264e+07	8.96362e+06	7.57579e+06	5.7825e+06	6.47883e+06	9.54233e+06	9.19856e+06	7.98227e+06	7.70535e+06	5.11486e+06	6.72546e+06	5.74502e+06	6.39297e+06	9.33293e+06	0	0	0	0	0	0	0	0	0	0	0	0	0	0	0	0	0	0	0
CerG3GNAc1(d42:2)+H	1337.87	C68 H125 O23 N2	16.794	16.794	9.416e+06	1	0	15.6801		9.64306e+06	9.7295e+06	9.13735e+06	8.10792e+06	7.2173e+06	9.29386e+06	5.11446e+06	8.15213e+06	9.62731e+06	9.2435e+06	4.12957e+06	1.11584e+07	1.3988e+07	1.52875e+07	1.20287e+07	1.12089e+07	7.29474e+06	9.38938e+06	7.53587e+06	8.60062e+06	1.18478e+07	0	0	0	0	0	0	0	0	0	0	0	15.1012	14.9215	0	14.1675	0	0	15.6801	0
CerG3GNAc1(d42:1+O)+H	1355.88	C68 H127 O24 N2	17.5582	17.5582	9.5423e+06	1	0	12.9139		9.78836e+06	9.34392e+06	9.32712e+06	2.28027e+07	1.40201e+07	2.50227e+07	2.53452e+07	2.22217e+07	1.96836e+07	4.40312e+06	3.97724e+06	3.26568e+06	3.89134e+06	3.54162e+06	4.14524e+06	3.53122e+06	2.22086e+06	2.74653e+06	2.97744e+06	4.66181e+06	3.47083e+06	11.5987	12.4155	12.48	12.9139	11.7756	12.0895	11.8926	11.5498	12.8174	0	0	0	0	0	0	0	0	0	0
CerG3GNAc1(t40:0)+H	1329.86	C66 H125 O24 N2	15.9298	15.9298	1.19893e+07	1	0	16.8319		7.774e+06	1.17027e+07	1.18475e+07	1.53711e+07	1.27306e+07	1.39099e+07	1.50469e+07	1.41622e+07	1.76095e+07	1.10499e+07	5.83267e+06	1.23617e+07	1.64811e+07	1.30256e+07	1.19771e+07	1.12142e+07	7.8187e+06	1.08251e+07	9.5445e+06	8.49558e+06	1.29948e+07	0	0	0	16.5411	0	0	16.8319	0	12.5408	0	0	0	0	0	0	0	0	0	0
CerG3GNAc2(d42:1)+H	1542.96	C76 H140 O28 N3	17.2373	17.2373	1.19987e+07	1	0	10.6108		1.24651e+07	1.20253e+07	1.20853e+07	2.60354e+06	2.28817e+06	5.03064e+06	2.54706e+06	2.96398e+06	2.7903e+06	2.38892e+07	1.93936e+07	1.13937e+07	1.12624e+07	2.34768e+07	1.70949e+07	2.07234e+07	1.00152e+07	1.10044e+07	1.08034e+07	1.97005e+07	1.84166e+07	10.0111	9.78572	10.166	0	0	0	0	0	0	10.304	10.2295	10.0315	9.19372	10.4977	10.6108	10.1533	10.1907	9.7438	0
CerG3GNAc2(t42:0)+H-H2O	1542.96	C76 H140 O28 N3	17.2373	17.2373	1.19987e+07	1	0	10.6095		1.24651e+07	1.20253e+07	1.20853e+07	2.60354e+06	2.28817e+06	5.03064e+06	2.54706e+06	2.96398e+06	2.7903e+06	2.38892e+07	1.93936e+07	1.13937e+07	1.12624e+07	2.34768e+07	1.70949e+07	2.07234e+07	1.00152e+07	1.10044e+07	1.08034e+07	1.97005e+07	1.84166e+07	0	0	0	0	0	0	0	0	0	0	0	0	0	0	0	0	0	0	0
CerG3GNAc1(d42:2)+H	1337.87	C68 H125 O23 N2	16.3841	16.3841	1.61397e+07	1	0	16.3349		1.58176e+07	1.56428e+07	1.64645e+07	1.4196e+07	1.62003e+07	1.64769e+07	1.36778e+07	1.43305e+07	1.52519e+07	1.5242e+07	1.30212e+07	1.93858e+07	2.06955e+07	2.13258e+07	1.7826e+07	2.09016e+07	1.25114e+07	1.42697e+07	1.3332e+07	1.43782e+07	1.79872e+07	15.2967	14.5324	14.6129	15.5757	16.0945	15.6132	15.9776	15.291	15.6627	0	15.4709	14.9289	15.5532	15.1992	15.4161	15.4022	16.3349	15.4302	0
CerG3GNAc1(t42:1)+H-H2O	1337.87	C68 H125 O23 N2	16.3841	16.3841	1.61397e+07	1	0	15.1626		1.58176e+07	1.56428e+07	1.64645e+07	1.4196e+07	1.62003e+07	1.64769e+07	1.36778e+07	1.43305e+07	1.52519e+07	1.5242e+07	1.30212e+07	1.93858e+07	2.06955e+07	2.13258e+07	1.7826e+07	2.09016e+07	1.25114e+07	1.42697e+07	1.3332e+07	1.43782e+07	1.79872e+07	0	0	0	0	0	0	0	0	0	15.1626	0	0	0	0	0	0	0	0	0
CerG3GNAc1(d42:2)+H	1337.87	C68 H125 O23 N2	16.6204	16.6204	1.79877e+07	1	0	15.6801		1.65133e+07	1.77212e+07	1.88779e+07	1.30052e+07	1.35943e+07	1.22617e+07	1.18076e+07	1.56947e+07	1.47902e+07	1.6435e+07	8.64072e+06	2.13546e+07	3.03747e+07	2.83788e+07	2.13451e+07	2.49139e+07	1.27341e+07	1.85746e+07	1.49394e+07	1.76648e+07	2.81209e+07	15.3102	15.4866	15.2235	15.6801	15.3015	15.1444	14.8257	14.7244	15.1792	0	13.9914	14.8449	14.8505	14.9691	14.6473	14.855	15.3407	14.6668	0
CerG3GNAc1(t42:1)+H-H2O	1337.87	C68 H125 O23 N2	16.6204	16.6204	1.79877e+07	1	0	14.976		1.65133e+07	1.77212e+07	1.88779e+07	1.30052e+07	1.35943e+07	1.22617e+07	1.18076e+07	1.56947e+07	1.47902e+07	1.6435e+07	8.64072e+06	2.13546e+07	3.03747e+07	2.83788e+07	2.13451e+07	2.49139e+07	1.27341e+07	1.85746e+07	1.49394e+07	1.76648e+07	2.81209e+07	0	0	0	0	0	0	0	0	0	14.8889	0	0	0	0	0	0	0	0	0
CerG3GNAc1(t42:0)+H	1357.89	C68 H129 O24 N2	17.2198	17.2198	2.03496e+07	1	0	16.8718		1.998e+07	1.97555e+07	2.20278e+07	2.70462e+07	2.99843e+07	2.90747e+07	2.45669e+07	2.74414e+07	3.35101e+07	1.52677e+07	8.31904e+06	2.20717e+07	2.56504e+07	2.01409e+07	1.75624e+07	1.75399e+07	1.06307e+07	1.57749e+07	1.19452e+07	1.18893e+07	1.7163e+07	16.3146	16.443	16.0241	16.0264	16.3882	16.0527	16.6346	16.514	16.324	15.8469	0	15.5616	16.666	16.2743	16.5353	16.4491	16.5281	16.5707	0
CerG3GNAc1(d40:1)+H	1311.85	C66 H123 O23 N2	16.5023	16.5023	3.56051e+07	1	0	16.3563		3.46272e+07	3.66043e+07	3.80558e+07	3.04977e+07	2.87334e+07	3.20041e+07	3.1371e+07	3.42352e+07	3.74555e+07	4.13469e+07	2.8802e+07	3.93475e+07	4.8539e+07	4.44948e+07	3.98758e+07	3.83489e+07	2.70602e+07	3.31662e+07	2.95185e+07	2.98801e+07	4.37421e+07	15.2855	16.3563	15.3307	16.0098	15.1447	0	15.4802	15.7087	16.0026	0	14.692	15.2156	16.0971	15.3264	15.1776	15.4315	15.2142	15.1024	0
CerG3GNAc1(t40:0)+H-H2O	1311.85	C66 H123 O23 N2	16.5022	16.5022	3.56121e+07	1	0	15.0562		3.44991e+07	3.66036e+07	3.80547e+07	3.04967e+07	2.87343e+07	3.20045e+07	3.10392e+07	3.42362e+07	3.74544e+07	4.13461e+07	2.88007e+07	3.93498e+07	4.84132e+07	4.48271e+07	3.98761e+07	3.83447e+07	2.70611e+07	3.31661e+07	2.95216e+07	2.98843e+07	4.414e+07	0	0	0	0	0	15.0562	0	0	0	14.2748	0	0	0	0	0	0	0	0	0
CerG3GNAc1(d42:1)+H	1339.88	C68 H127 O23 N2	17.8385	17.8385	5.45605e+07	1	0	16.3554		5.52842e+07	5.37748e+07	5.42164e+07	5.37891e+07	5.33362e+07	5.59531e+07	5.02907e+07	5.26161e+07	6.36191e+07	4.85785e+07	2.97761e+07	6.24336e+07	7.32936e+07	6.73129e+07	6.17079e+07	5.8118e+07	4.33104e+07	5.73074e+07	4.47667e+07	4.28627e+07	6.34229e+07	15.9871	15.7662	15.4543	16.2931	16.1384	15.6311	15.7042	16.059	15.4848	0	16.0312	15.5809	16.3554	15.9173	15.6444	15.4325	15.5441	15.9774	0
CerG3GNAc1(t42:0)+H-H2O	1339.88	C68 H127 O23 N2	17.8396	17.8396	5.46687e+07	1	0	15.7491		5.52227e+07	5.37755e+07	5.43469e+07	5.41414e+07	5.33386e+07	5.59509e+07	5.02926e+07	5.26141e+07	6.36149e+07	4.864e+07	3.06141e+07	6.41916e+07	7.0813e+07	6.8236e+07	6.1712e+07	5.80756e+07	4.14302e+07	5.8524e+07	4.3483e+07	4.28636e+07	6.61618e+07	0	0	0	0	0	0	0	0	0	15.7491	0	0	0	0	0	0	0	0	0
CerP(d42:5)+H	722.548	C42 H77 O6 N1 P1	13.3404	13.3404	1.36072e+07	1	0	2.11939		1.43796e+07	1.4999e+07	1.30415e+07	1.16122e+07	1.38963e+07	1.41032e+07	1.12266e+07	1.24628e+07	1.21335e+07	1.29631e+07	1.36504e+07	1.4066e+07	1.51369e+07	1.48964e+07	1.35474e+07	1.41177e+07	1.49783e+07	1.49194e+07	1.29847e+07	1.25366e+07	1.40985e+07	0	0	0	0	0	0	0	0	0	0	2.11939	0	0	0	0	0	0	0	0
CerP(d48:6)+H	804.627	C48 H87 O6 N1 P1	16.8783	16.8783	2.07514e+07	1	0	2.83467		2.04834e+07	2.09391e+07	2.02354e+07	2.20871e+07	2.49929e+07	2.73595e+07	2.3606e+07	3.10892e+07	2.61197e+07	2.19218e+07	1.78093e+07	1.34509e+07	2.28563e+07	2.03665e+07	1.92884e+07	1.73337e+07	1.52814e+07	1.647e+07	1.77879e+07	1.83707e+07	1.79293e+07	0	0	0	0	0	0	0	0	0	0	0	0	2.83467	0	0	0	0	0	0
CerP(d24:0_26:6)+H	832.658	C50 H91 O6 N1 P1	18.3122	18.3122	3.92429e+07	1	0	4.68895		3.8976e+07	3.92162e+07	3.79052e+07	4.95999e+07	6.64756e+07	5.1584e+07	4.64656e+07	8.07323e+07	6.81761e+07	2.51871e+07	2.09869e+07	3.10994e+07	3.28178e+07	3.40605e+07	2.9842e+07	3.16704e+07	2.83615e+07	2.82791e+07	2.71035e+07	2.88703e+07	2.66915e+07	0	0	4.68895	0	4.60339	0	3.63211	2.40745	3.04917	0	0	0	0	3.44019	0	0	2.19858	0	0
CerP(d50:7)+H	830.642	C50 H89 O6 N1 P1	16.792	16.792	1.86289e+07	1	0	3.64232		1.70991e+07	1.92164e+07	1.91795e+07	2.23589e+07	2.5648e+07	2.35118e+07	1.90191e+07	2.69473e+07	2.34416e+07	1.51141e+07	1.40602e+07	1.62728e+07	1.61741e+07	1.99657e+07	1.72764e+07	1.88169e+07	1.32118e+07	1.30621e+07	1.39278e+07	1.59542e+07	2.09486e+07	0	0	3.26886	0	3.25135	0	0	3.64232	0	0	3.09621	0	0	0	0	2.54867	0	0	0
CerP(t18:0_16:1+2O)+H-H2O	648.46	C34 H67 O8 N1 P1	19.6179	19.6179	9.34909e+07	1	0	9.99437		9.79294e+07	1.01184e+08	1.04e+08	5.60327e+07	9.6451e+07	8.60047e+07	7.08294e+07	7.1905e+07	4.56756e+07	1.01904e+08	8.74987e+07	6.1801e+07	5.64008e+07	6.33713e+07	4.71052e+07	1.04208e+08	7.02656e+07	1.17767e+08	2.13594e+08	9.02362e+07	2.19147e+08	0	0	0	0	0	9.99437	0	0	0	0	0	0	0	0	0	0	4.90135	0	0
CerP(t42:4)+H-H2O	722.548	C42 H77 O6 N1 P1	13.3403	13.3403	1.36008e+07	1	0	2.20051		1.43815e+07	1.50153e+07	1.30524e+07	1.16883e+07	1.3973e+07	1.40853e+07	1.12262e+07	1.24657e+07	1.21647e+07	1.29628e+07	1.39044e+07	1.40784e+07	1.48789e+07	1.49152e+07	1.34067e+07	1.41207e+07	1.47119e+07	1.49442e+07	1.29897e+07	1.2535e+07	1.41168e+07	0	0	0	0	0	0	0	0	0	2.20051	0	0	0	0	0	0	0	0	0
CerPE(d34:1)+H	661.528	C36 H74 O6 N2 P1	13.6764	13.6764	5.49855e+06	1	0	3.41837		5.14851e+06	5.7238e+06	5.8436e+06	3.64576e+06	4.20001e+06	4.15667e+06	3.48677e+06	3.83919e+06	4.22499e+06	8.04048e+06	6.20485e+06	5.53116e+06	6.68097e+06	6.17958e+06	5.11613e+06	6.17142e+06	5.14574e+06	6.25627e+06	4.77351e+06	6.80691e+06	8.29319e+06	0	0	0	0	0	0	0	0	0	0	0	0	0	0	0	0	3.41837	0	0
CerPE(d18:1_22:3)+H	739.575	C42 H80 O6 N2 P1	16.7853	16.7853	7.19914e+06	1	0	17.1081		7.04757e+06	6.94275e+06	7.07519e+06	1.0695e+07	9.56238e+06	9.80136e+06	1.19691e+07	1.39325e+07	1.33426e+07	9.33485e+06	7.27125e+06	8.86974e+06	6.55018e+06	3.68752e+06	4.5663e+06	3.42396e+06	2.5861e+06	4.98319e+06	4.90431e+06	2.44455e+06	2.19167e+06	15.1625	0	14.9079	6.53198	3.3819	2.9654	3.27784	3.80687	7.71207	17.1081	0	17.0631	12.7892	0	0	0	0	0	0
ChE()+H-H2O	369.352	C27 H45 O0	13.313	13.313	1.82097e+07	1	0	18.0011		1.88387e+07	1.79743e+07	1.78747e+07	1.27088e+07	1.26118e+07	1.96236e+07	1.21676e+07	1.13102e+07	1.60009e+07	2.41346e+07	1.56408e+07	1.65048e+07	1.90705e+07	2.62951e+07	2.12758e+07	2.63053e+07	1.32054e+07	1.59418e+07	1.38148e+07	2.28808e+07	2.82243e+07	17.6756	18.0011	16.2096	0	17.4932	17.668	0	0	16.3579	17.8721	17.7608	16.7125	17.5938	17.5628	17.7015	17.1462	16.7187	17.5841	0
ChE()+H-H2O	369.352	C27 H45 O0	24.0707	24.0707	1.56442e+07	1	0	17.7056		1.21574e+07	1.16187e+07	1.02946e+07	1.32752e+06	5.15068e+06	4.41246e+06	3.86397e+06	1.39303e+07	5.02804e+06	9.8963e+06	1.68062e+07	2.51654e+07	3.02008e+07	1.94661e+07	2.31076e+07	3.08872e+07	1.72298e+07	1.30231e+07	2.34138e+07	2.74123e+07	2.41351e+07	17.1541	17.4561	17.5674	0	0	0	0	0	16.3079	17.7056	16.5657	16.9244	17.2508	17.6739	16.6321	17.4722	17.3708	16.987	0
ChE()+H-H2O	369.352	C27 H45 O0	24.245	24.245	4.53678e+07	1	0	18.0313		2.67222e+07	2.59591e+07	2.4614e+07	1.46448e+06	6.38265e+06	4.72423e+06	5.5549e+06	2.89614e+07	7.85953e+06	1.78195e+07	4.80859e+07	4.88698e+07	8.41332e+07	3.9118e+07	8.15843e+07	9.21759e+07	5.50584e+07	2.57412e+07	9.92219e+07	1.28502e+08	1.00171e+08	17.4298	17.6216	17.7877	0	14.767	0	0	18.0313	16.4357	17.2932	16.6732	17.7742	17.7852	17.9007	17.395	17.4158	17.6191	17.6396	0
ChE()+H-H2O	369.352	C27 H45 O0	24.4098	24.4098	2.0622e+07	1	0	17.9676		8.38787e+06	7.99738e+06	8.24788e+06	606315	3.61235e+06	2.28923e+06	3.56968e+06	2.30884e+07	5.44512e+06	5.60147e+06	1.53578e+07	2.31194e+07	2.75037e+07	1.29361e+07	4.51295e+07	3.46391e+07	1.85818e+07	8.51196e+06	2.79928e+07	6.07592e+07	8.96842e+07	0	0	0	0	0	0	0	0	0	0	16.3226	17.3344	17.3122	17.9676	17.5178	17.6834	17.3429	0	0
ChE()+H-H2O	369.352	C27 H45 O0	24.6243	24.6243	1.68201e+07	1	0	17.9779		1.01069e+07	9.24314e+06	1.01123e+07	2.89852e+06	4.79366e+06	7.15712e+06	5.466e+06	2.04468e+07	9.91658e+06	6.93294e+06	1.57031e+07	1.7463e+07	3.17707e+07	1.3984e+07	2.21068e+07	2.9972e+07	2.3977e+07	8.14102e+06	1.85148e+07	3.93458e+07	4.51691e+07	0	0	0	0	0	0	0	17.5714	0	0	0	0	17.9779	16.0461	17.8158	17.8006	17.2431	0	0
ChE(18:2)+NH4	666.618	C45 H80 O2 N1	24.3988	24.3988	1.63706e+07	1	0	19.0502		5.44996e+06	4.92677e+06	5.63492e+06	0	1.74172e+06	804572	972237	1.90533e+07	1.64496e+06	1.097e+06	1.20678e+07	1.72026e+07	2.31084e+07	9.25248e+06	3.85914e+07	2.67591e+07	1.46928e+07	4.15184e+06	2.23597e+07	5.09669e+07	8.33038e+07	0	0	0	0	0	0	0	16.4661	0	0	15.83	16.7629	16.8593	14.8293	17.5211	17.6554	17.2873	0	0
ChE(20:4)+NH4	690.618	C47 H80 O2 N1	24.2454	24.2454	8.29888e+07	1	0	19.4747		4.73642e+07	4.53269e+07	4.73694e+07	3.64163e+06	1.22967e+07	9.04649e+06	1.22725e+07	5.77217e+07	1.45347e+07	3.11583e+07	8.57174e+07	9.47991e+07	1.54038e+08	6.6285e+07	1.54477e+08	1.65242e+08	1.01766e+08	4.64652e+07	1.73339e+08	2.21805e+08	1.98097e+08	17.7865	17.717	18.8023	0	14.3769	13.7974	14.9182	16.9617	16.9591	18.6511	17.4195	18.3396	18.8825	18.5461	19.4747	18.1675	18.8009	19.0029	0
ChE(20:4)+NH4	690.618	C47 H80 O2 N1	24.4164	24.4164	2.51756e+06	1	0	11.9987		2.46741e+06	2.54671e+06	2.15052e+06	0	780914	607606	150832	1.32388e+06	842122	616480	1.32183e+06	2.58265e+06	3.18335e+06	3.04724e+06	4.47249e+06	7.94193e+06	2.88409e+06	3.34546e+06	4.36013e+06	5.12681e+06	3.11634e+06	0	0	0	0	0	0	0	0	0	0	0	0	0	0	0	0	0	0	0
ChE(22:4)+NH4	718.65	C49 H84 O2 N1	24.435	24.435	1.60262e+07	1	0	16.4107		8.53329e+06	2.08028e+07	3.91664e+06	2.47415e+06	4.31962e+07	1.03627e+06	3.95412e+07	1.45462e+06	4.40766e+07	2.02422e+07	1.91243e+07	2.2068e+07	4.77924e+06	4.87802e+06	2.02478e+07	1.13833e+07	5.21174e+06	4.25724e+06	2.19974e+07	1.37994e+07	2.35306e+07	0	0	0	0	0	0	0	0	0	0	0	0	0	0	15.7694	0	0	0	0
ChE(22:6)+NH4	714.618	C49 H80 O2 N1	24.0715	24.0715	6.05831e+07	1	0	20.4025		4.38497e+07	4.39336e+07	4.39992e+07	5.5622e+06	1.88483e+07	1.50269e+07	1.40415e+07	5.59651e+07	2.18403e+07	3.50213e+07	5.69117e+07	9.24986e+07	1.18435e+08	7.04086e+07	9.63327e+07	1.14515e+08	6.24442e+07	5.03652e+07	9.4195e+07	1.13738e+08	1.04314e+08	19.9965	20.4025	18.346	16.7282	19.4546	19.1854	19.001	18.9274	20.01	18.8397	20.1584	19.2068	19.4665	19.5596	19.4874	19.4581	19.4884	19.3	0
CmE(20:5)+H	685.592	C48 H77 O2	17.0591	17.0591	2.04137e+07	1	0	5.33306		2.25815e+07	2.06247e+07	2.24199e+07	1.67337e+07	1.5991e+07	1.93581e+07	1.87532e+07	2.00466e+07	1.92546e+07	3.13572e+07	2.45244e+07	3.43312e+07	2.20255e+07	2.80273e+07	1.81468e+07	2.00659e+07	9.91228e+06	1.32792e+07	1.23654e+07	1.44112e+07	2.44786e+07	0	0	5.33306	0	0	0	0	0	0	0	0	0	0	0	0	0	4.69579	0	0
CmE(30:6)+NH4	840.759	C58 H98 O2 N1	22.4498	22.4498	1.18923e+06	1	0	10.2678		1.03269e+06	1.08053e+06	991914	8.86095e+06	1.01347e+06	4.93396e+06	2.18512e+06	205799	1.82989e+06	1.66667e+06	634004	58706.3	34443.1	92292.3	27982.1	19604.3	31217.1	52629.1	62281.6	61453.3	98235.5	0	0	0	10.2678	0	0	0	0	0	0	0	0	0	0	0	0	0	0	0
CmE(30:6)+NH4	840.759	C58 H98 O2 N1	22.9181	22.9181	2.23216e+06	1	0	8.93474		2.08168e+06	1.8106e+06	1.96807e+06	2.17665e+07	2.57365e+06	8.4615e+06	2.53863e+06	140049	2.02306e+06	1.27755e+06	1.11364e+06	87013.5	89078.8	351396	132058	145207	135989	33563.1	39303.6	33697.1	73124.2	0	0	0	8.93474	0	0	0	0	0	0	0	0	0	0	0	0	0	0	0
Co(Q9)+NH4	812.655	C54 H86 O4 N1	22.8866	22.8866	5.58574e+07	1	0	6.13407		550255	1.64548e+06	848565	4.74345e+06	1.15548e+06	1.05706e+06	287041	983169	3.01083e+06	1.18367e+06	340495	916984	1.53192e+06	2.36052e+06	391208	887038	1.4862e+06	4.27926e+08	1.05491e+06	1.67234e+06	7.18972e+08	0	0	0	0	0	0	0	0	0	0	0	0	0	0	0	6.13407	0	0	0
Co(Q9)+NH4	812.655	C54 H86 O4 N1	19.9277	19.9277	2.69123e+08	1	0	6.19659		1.93434e+08	3.03886e+08	3.93637e+08	2.77155e+08	2.24998e+08	2.58997e+08	2.22779e+08	1.96834e+08	3.47694e+08	3.66033e+08	3.09288e+08	1.96667e+08	2.95045e+08	4.06394e+08	2.02893e+08	3.75261e+08	1.4111e+08	1.86191e+08	1.8e+08	2.77759e+08	2.95536e+08	4.6755	0	0	0	0	0	3.20938	0	0	3.09424	3.28381	0	2.87424	0	4.72793	0	0	0	0
Co(Q9)+NH4	812.655	C54 H86 O4 N1	22.6814	22.6814	2.1224e+08	1	0	6.28689		1.97415e+06	425994	4.98548e+08	1.1246e+06	844705	1.72617e+06	824518	520148	9.06713e+08	5.41244e+08	692232	1.32192e+06	610891	8.28592e+08	5.25054e+08	1.06351e+06	1.57729e+06	4.27518e+08	1.5495e+06	2.71122e+06	7.12408e+08	0	0	0	0	6.2704	6.19942	6.28689	0	0	0	0	0	0	0	0	0	0	0	0
Co(Q8)+NH4	744.593	C49 H78 O4 N1	19.1793	19.1793	4.77714e+08	1	0	6.42148		4.81364e+08	4.68972e+08	4.50374e+08	6.0045e+08	6.28211e+08	7.40677e+08	5.12886e+08	6.55035e+08	7.38039e+08	4.50499e+08	2.72202e+08	3.9942e+08	4.27796e+08	5.21488e+08	4.39132e+08	3.97939e+08	3.6418e+08	3.42943e+08	3.24727e+08	3.91207e+08	4.24459e+08	4.03109	4.25064	0	0	0	4.91328	6.42148	0	4.96419	0	0	3.63924	0	0	0	0	0	5.87545	0
Co(Q9)+H	795.629	C54 H83 O4	18.6615	18.6615	4.28011e+06	1	0	6.65139		3.88646e+06	4.66586e+06	5.21146e+06	4.97801e+06	5.10329e+06	6.57011e+06	4.42948e+06	4.85782e+06	5.98368e+06	4.02563e+06	2.60248e+06	2.58614e+06	3.4354e+06	4.92158e+06	4.20319e+06	3.94669e+06	3.1889e+06	2.80851e+06	3.71684e+06	4.53319e+06	4.22754e+06	0	6.21938	0	0	5.29009	5.86299	0	5.74893	5.86924	0	0	0	0	6.65139	0	0	0	0	0
Co(Q10)+NH4	880.718	C59 H94 O4 N1	24.0215	24.0215	9.58663e+06	1	0	6.72932		7.86292e+06	5.34831e+06	7.00935e+06	1.41122e+06	5.84219e+06	3.33692e+06	3.00827e+06	2.5375e+07	7.84148e+06	4.35494e+06	5.29692e+06	6.23196e+06	1.96324e+07	1.12833e+07	9.75882e+06	1.09102e+07	7.53938e+06	6.79084e+06	1.32092e+07	1.51505e+07	2.41251e+07	0	0	0	0	0	0	0	6.72932	0	0	0	0	0	0	0	0	0	0	0
Co(Q7)+NH4	676.53	C44 H70 O4 N1	16.8271	16.8271	1.61566e+07	1	0	6.93502		1.63346e+07	1.54167e+07	1.51546e+07	1.56772e+07	1.75751e+07	1.92312e+07	1.45758e+07	1.70283e+07	1.89362e+07	1.32178e+07	9.43874e+06	2.06634e+07	1.93659e+07	2.29912e+07	1.86602e+07	1.60552e+07	1.2274e+07	1.52002e+07	1.2009e+07	1.31725e+07	1.63108e+07	0	0	0	5.9154	0	0	0	0	0	5.95572	0	0	0	0	0	0	5.65214	6.37888	0
Co(Q9)+H	795.629	C54 H83 O4	21.056	21.056	4.30879e+06	1	0	7.0101		5.26351e+06	2.34097e+06	6.12667e+06	3.88808e+06	5.13054e+06	6.4155e+06	3.44476e+06	2.21577e+06	6.18381e+06	4.39756e+06	3.10573e+06	3.61055e+06	4.5504e+06	6.29502e+06	4.07763e+06	3.68873e+06	2.57491e+06	3.86188e+06	3.30626e+06	5.701e+06	4.30528e+06	6.29684	6.3603	6.16397	5.97198	6.26904	6.67218	5.96574	6.35977	0	6.54371	6.32686	0	6.6374	6.57408	6.35429	6.55707	6.30113	6.8882	0
Co(Q9)+NH4	812.655	C54 H86 O4 N1	21.0521	21.0521	3.33067e+08	1	0	7.14022		3.09515e+08	3.28236e+08	3.364e+08	2.85824e+08	2.9385e+08	4.05296e+08	2.46209e+08	3.26316e+08	3.5634e+08	4.68126e+08	3.02328e+08	2.64095e+08	3.23187e+08	3.79775e+08	3.15312e+08	3.25331e+08	2.99956e+08	2.66924e+08	3.06979e+08	4.11605e+08	4.42813e+08	0	0	0	0	0	0	0	0	0	0	0	0	0	0	7.14022	0	0	0	0
Co(Q9)+NH4	812.655	C54 H86 O4 N1	21.5713	21.5713	2.13793e+10	1	0	7.68184		2.1134e+10	2.06604e+10	2.06155e+10	2.23559e+10	2.43659e+10	2.80528e+10	2.07097e+10	2.42024e+10	2.60692e+10	2.21087e+10	1.58852e+10	1.85506e+10	2.21824e+10	2.36542e+10	2.07321e+10	1.83914e+10	1.86579e+10	1.78186e+10	1.86275e+10	2.1464e+10	2.2728e+10	0	5.45213	0	7.68184	0	0	0	6.14945	6.20935	6.64484	7.37303	4.70236	5.50485	0	5.64659	0	7.18213	7.20053	0
Co(Q10)+NH4	880.718	C59 H94 O4 N1	23.071	23.071	1.07618e+08	1	0	8.11535		1.06636e+08	1.06192e+08	1.07881e+08	5.57859e+07	7.61831e+07	9.8493e+07	6.52856e+07	9.72652e+07	8.67726e+07	1.43959e+08	1.16105e+08	8.9369e+07	1.11082e+08	1.21982e+08	1.17158e+08	1.11454e+08	1.12881e+08	9.60193e+07	1.14294e+08	1.60349e+08	1.64825e+08	7.25478	7.0793	6.97327	6.922	6.36862	6.92805	6.78583	7.03518	0	7.2081	7.31842	7.28607	7.31115	6.95229	7.20048	6.94341	7.28499	7.22683	0
Co(Q9)+H	795.629	C54 H83 O4	22.6877	22.6877	3.22186e+06	1	0	8.53843		160557	282577	530801	1.05796e+07	242434	908447	207373	64555.2	323323	1.2083e+06	939523	783215	4.93596e+07	250669	226347	365160	43207.5	333734	283266	237730	328644	0	0	0	0	0	0	0	0	0	0	8.34144	7.87758	0	0	0	8.53843	0	0	0
Co(Q10)+NH4	880.718	C59 H94 O4 N1	23.304	23.304	4.44913e+09	1	0	8.7619		4.34751e+09	4.20905e+09	4.23724e+09	3.31528e+09	4.36921e+09	5.04606e+09	3.67745e+09	5.38274e+09	4.60125e+09	4.7608e+09	3.62519e+09	3.92072e+09	5.21392e+09	4.86971e+09	4.64719e+09	3.97595e+09	4.42647e+09	3.82704e+09	4.52161e+09	5.04775e+09	5.40963e+09	7.99166	8.44373	7.75746	8.08557	7.39498	7.80541	8.32701	8.60936	8.09613	8.36394	7.80303	8.66074	8.7619	8.12662	8.3263	8.14358	8.53081	8.23308	0
Co(Q9)+H	795.629	C54 H83 O4	21.574	21.574	2.24205e+09	1	0	9.31253		2.25204e+09	2.14597e+09	2.17285e+09	2.32638e+09	2.56291e+09	2.91872e+09	2.14099e+09	2.52009e+09	2.7911e+09	2.27057e+09	1.66381e+09	1.97714e+09	2.28002e+09	2.46856e+09	2.19435e+09	1.94764e+09	1.97981e+09	1.88011e+09	1.95345e+09	2.22311e+09	2.41336e+09	0	0	9.31253	0	9.14379	0	0	0	0	0	8.40795	0	0	0	0	0	0	0	0
Co(Q9)+H	795.629	C54 H83 O4	19.9278	19.9278	2.73034e+07	1	0	9.64903		2.59763e+07	2.91506e+07	4.04314e+07	2.7564e+07	2.4675e+07	3.08425e+07	1.92548e+07	2.10708e+07	3.66593e+07	2.74271e+07	2.86438e+07	2.12793e+07	2.83838e+07	3.99272e+07	2.06284e+07	3.7668e+07	1.61364e+07	1.87588e+07	1.94833e+07	2.72416e+07	3.2169e+07	8.98129	9.5573	9.4928	8.8529	8.87124	9.02904	9.21981	9.05475	9.64903	9.02478	9.18593	9.59583	8.9527	9.15213	8.78907	9.23368	8.8719	8.86913	0
Co(Q10)+H	863.691	C59 H91 O4	22.1866	22.1866	4.79179e+06	1	0	9.80885		4.0863e+06	5.05537e+06	7.31785e+06	4.11113e+06	3.932e+06	4.70456e+06	3.75207e+06	3.33672e+06	4.8717e+06	6.92692e+06	5.26075e+06	3.75917e+06	4.57294e+06	7.11151e+06	4.24174e+06	6.29764e+06	2.8211e+06	3.62657e+06	3.98579e+06	5.26329e+06	5.5925e+06	0	0	8.73236	0	0	0	0	0	0	9.80885	0	0	8.85594	8.64889	0	9.76215	0	0	0
Co(Q10)+NH4	880.718	C59 H94 O4 N1	22.1885	22.1885	5.64342e+07	1	0	9.82202		4.68539e+07	5.98433e+07	8.58114e+07	5.26068e+07	4.65217e+07	5.90122e+07	4.66438e+07	3.32733e+07	6.31341e+07	8.00224e+07	6.5909e+07	4.69121e+07	6.128e+07	8.28884e+07	3.33906e+07	7.55743e+07	3.30575e+07	4.1503e+07	4.4211e+07	6.06197e+07	6.60499e+07	9.26195	8.89281	9.25795	7.87805	8.80549	8.48848	8.50393	8.86728	9.11366	8.51598	8.23068	8.80375	9.2512	8.98864	8.83203	9.20602	9.82202	8.49142	0
Co(Q8)+H	727.566	C49 H75 O4	19.1816	19.1816	5.99503e+07	1	0	9.90892		6.12828e+07	5.76957e+07	5.9445e+07	7.63379e+07	7.91416e+07	9.30973e+07	6.44609e+07	8.18721e+07	9.2754e+07	5.349e+07	3.11783e+07	5.15017e+07	5.4169e+07	6.49167e+07	5.49029e+07	5.11904e+07	4.58583e+07	4.24457e+07	3.91092e+07	4.70409e+07	5.70649e+07	8.86088	9.371	9.03636	9.43059	9.53783	9.90892	9.44039	9.29999	8.89464	9.14444	8.89954	8.7745	8.80034	9.23717	9.46797	8.61432	9.23439	8.5496	0
Co(Q6)+H	591.441	C39 H59 O4	21.5685	21.5685	2.71858e+07	1	0	10.0231		2.70956e+07	2.66978e+07	2.36043e+07	2.87915e+07	3.14311e+07	3.50631e+07	2.44006e+07	3.17329e+07	3.41466e+07	2.78618e+07	2.10675e+07	2.30643e+07	2.99524e+07	2.94267e+07	2.62135e+07	2.32368e+07	2.40873e+07	2.25291e+07	2.29102e+07	2.75001e+07	3.00872e+07	9.39219	8.83976	9.42681	9.71707	10.0231	9.81106	9.48979	9.51991	8.57597	9.52898	8.56846	9.23597	9.63863	9.18247	8.09374	9.16992	8.76116	9.37964	0
Co(Q9)+H	795.629	C54 H83 O4	22.889	22.889	4.62933e+06	1	0	10.051		2.32011e+06	640957	605532	2.23825e+07	2.05613e+06	5.09696e+07	4.05583e+06	703884	4.84662e+06	468107	428318	483987	456257	1.68496e+06	506384	561846	901484	1.46253e+06	901527	674500	104802	0	0	0	9.24303	0	0	9.01944	0	0	0	0	0	0	0	0	0	0	0	0
Co(Q7)+H	659.503	C44 H67 O4	21.575	21.575	2.07161e+07	1	0	10.1999		2.08506e+07	1.84577e+07	1.87356e+07	2.14133e+07	2.37e+07	3.03284e+07	1.95013e+07	2.32112e+07	2.672e+07	2.0281e+07	1.52754e+07	1.82163e+07	2.03578e+07	2.1646e+07	2.08918e+07	1.80326e+07	1.72512e+07	1.91848e+07	1.788e+07	2.06796e+07	2.2424e+07	9.96301	9.73518	9.86655	9.78102	10.0507	9.57215	10.0296	10.1978	9.83257	10.1468	10.1365	10.1999	9.82197	9.78088	9.38564	9.71933	9.73899	9.92246	0
Co(Q9)+H	795.629	C54 H83 O4	21.5736	21.5736	2.24387e+09	1	0	10.2363		2.25385e+09	2.14161e+09	2.16587e+09	2.32133e+09	2.56333e+09	2.91488e+09	2.14085e+09	2.52102e+09	2.79269e+09	2.26894e+09	1.66609e+09	1.97318e+09	2.31339e+09	2.4653e+09	2.19172e+09	1.94711e+09	1.98424e+09	1.87848e+09	1.956e+09	2.24151e+09	2.41985e+09	9.98655	10.1552	9.69315	9.88018	9.98043	10.0992	9.97589	10.216	9.96604	9.91122	9.7369	10.1637	9.96026	10.0147	10.2363	9.68762	9.93414	10.1624	0
Co(Q10)+H	863.691	C59 H91 O4	23.304	23.304	3.81538e+08	1	0	10.302		3.73554e+08	3.62671e+08	3.65037e+08	2.85871e+08	3.69596e+08	4.33846e+08	3.21941e+08	4.63394e+08	3.87135e+08	4.01971e+08	3.12379e+08	3.44349e+08	4.64134e+08	4.11397e+08	3.94918e+08	3.3458e+08	3.8277e+08	3.24927e+08	3.86055e+08	4.24584e+08	4.67193e+08	9.58894	10.21	9.83055	9.83443	10.0316	10.0176	9.90438	9.71896	9.74093	10.302	10.0382	10.0332	9.48877	9.73579	10.0086	9.84576	9.81707	9.5822	0
DG(40:4e)+NH4	676.624	C43 H82 O4 N1	20.2643	20.2643	2.99676e+06	1	0	2.11839		2.74358e+06	3.35573e+06	3.36685e+06	408721	1.06437e+06	1.44951e+06	896613	1.053e+06	942574	9.11149e+06	8.40714e+06	4.52442e+06	2.92681e+06	3.16637e+06	3.61368e+06	3.46966e+06	2.21328e+06	1.97011e+06	2.14937e+06	2.79548e+06	3.30325e+06	0	0	0	0	0	0	0	0	0	2.11839	0	0	0	0	0	0	0	0	0
DG(36:5)+H	615.498	C39 H67 O5	16.5312	16.5312	7.22536e+07	1	0	2.21085		7.2569e+07	7.18914e+07	7.35817e+07	1.50583e+08	9.44099e+07	8.55343e+07	1.11572e+08	6.30346e+07	7.03703e+07	6.00888e+07	6.78764e+07	5.58431e+07	4.58023e+07	9.05335e+07	7.13323e+07	5.39353e+07	5.25594e+07	5.35473e+07	4.61363e+07	4.88486e+07	7.72772e+07	0	0	0	0	0	0	0	0	0	0	0	0	2.21085	0	0	0	0	0	0
DG(36:2e)+H	607.566	C39 H75 O4	20.781	20.781	1.99513e+06	1	0	2.3305		2.16604e+06	1.87264e+06	2.02314e+06	1.49628e+06	1.4043e+06	1.5926e+06	1.86175e+06	1.35903e+06	1.64249e+06	2.9105e+06	2.05942e+06	1.66389e+06	1.68986e+06	2.08718e+06	1.78347e+06	1.84389e+06	5.73856e+06	1.70539e+06	1.42468e+06	1.58826e+06	1.98436e+06	0	0	0	0	0	0	0	0	0	0	0	0	0	0	0	0	2.3305	0	0
DG(36:2e)+NH4	624.593	C39 H78 O4 N1	19.2452	19.2452	2.02886e+06	1	0	2.4073		2.15204e+06	2.20451e+06	2.16137e+06	578595	499404	349760	986051	820361	541713	5.10732e+06	6.93137e+06	6.52141e+06	651083	2.64415e+06	1.81841e+06	3.25897e+06	972362	996935	783123	1.32938e+06	1.29768e+06	0	0	0	0	0	0	0	0	0	0	2.4073	0	0	0	0	0	0	0	0
DG(16:0_18:3)+H	591.498	C37 H67 O5	17.6401	17.6401	2.31279e+07	1	0	2.48924		2.51095e+07	2.17567e+07	2.37449e+07	2.43758e+07	1.62649e+07	1.68672e+07	2.90376e+07	1.84002e+07	1.97674e+07	3.30094e+07	3.74892e+07	2.8332e+07	2.14596e+07	2.3975e+07	2.05848e+07	1.829e+07	2.3995e+07	2.32506e+07	2.28761e+07	1.44909e+07	2.26094e+07	0	0	0	0	0	0	0	0	0	0	0	0	0	0	2.48924	0	0	0	0
DG(36:5e)+NH4	618.546	C39 H72 O4 N1	16.1157	16.1157	2.56532e+06	1	0	2.48951		2.86268e+06	2.7699e+06	3.02054e+06	333218	484761	310228	1.13188e+06	830065	909091	8.30279e+06	1.04667e+07	7.76541e+06	1.04553e+06	2.6944e+06	1.77497e+06	2.90007e+06	1.14006e+06	739421	663805	1.83633e+06	1.88973e+06	0	0	0	0	0	0	0	0	0	0	2.48951	0	0	0	0	0	0	0	0
DG(40:5e)+NH4	674.608	C43 H80 O4 N1	19.1215	19.1215	7.05703e+06	1	0	2.5141		8.3322e+06	8.01262e+06	8.06474e+06	1.63691e+06	2.16135e+06	2.62015e+06	2.1811e+06	2.64327e+06	2.64203e+06	1.6729e+07	2.084e+07	1.85237e+07	4.2791e+06	9.60092e+06	8.26155e+06	8.3923e+06	4.68454e+06	3.63101e+06	3.47541e+06	5.15097e+06	6.33469e+06	2.0972	2.15308	0	0	0	0	0	0	0	2.42634	2.1731	2.5141	0	2.36198	2.19165	0	0	0	0
DG(20:1e_18:4)+NH4	646.577	C41 H76 O4 N1	17.5915	17.5915	4.52662e+07	1	0	2.52315		5.15162e+07	4.98528e+07	4.95579e+07	1.46286e+07	1.47062e+07	1.5828e+07	2.34397e+07	2.27054e+07	2.32444e+07	1.17093e+08	1.34341e+08	1.11465e+08	2.67783e+07	5.42481e+07	4.32506e+07	5.0916e+07	2.79939e+07	2.50716e+07	2.23896e+07	3.38275e+07	3.77353e+07	0	0	0	0	0	0	0	0	0	0	0	2.52315	0	0	0	0	0	0	0
DG(38:7e)+NH4	642.546	C41 H72 O4 N1	15.7007	15.7007	8.67352e+06	1	0	2.54101		1.06272e+07	8.84398e+06	9.48672e+06	7.13531e+06	6.09429e+06	6.70189e+06	8.88869e+06	7.07741e+06	7.42278e+06	1.6934e+07	1.59018e+07	1.72911e+07	5.50785e+06	1.04848e+07	7.84795e+06	7.91045e+06	4.79854e+06	4.84192e+06	4.35935e+06	6.69498e+06	7.29289e+06	0	0	0	0	0	0	0	0	0	2.47539	0	2.54101	0	0	0	0	0	0	0
DG(34:4e)+H	575.503	C37 H67 O4	20.4878	20.4878	1.22349e+07	1	0	2.61296		1.23973e+07	5.69041e+06	5.72405e+06	1.82483e+07	7.53222e+06	1.71282e+07	5.12795e+06	7.0926e+06	1.75802e+07	1.90496e+07	7.10014e+06	1.37379e+07	1.63698e+07	1.61061e+07	1.31691e+07	1.21556e+07	9.97632e+06	1.25005e+07	1.33516e+07	1.30255e+07	1.38698e+07	0	0	0	2.61296	0	0	2.43247	0	0	0	0	0	0	0	0	0	0	0	0
DG(36:4e)+H	603.535	C39 H71 O4	22.2486	22.2486	2.44075e+07	1	0	2.64272		2.47698e+07	2.40725e+07	2.63127e+07	1.81081e+07	1.60553e+07	2.18496e+07	1.21174e+07	1.74856e+07	1.56137e+07	3.44085e+07	2.49106e+07	2.5078e+07	3.14114e+07	3.31848e+07	3.07842e+07	2.38479e+07	2.125e+07	2.13373e+07	2.31722e+07	3.16044e+07	3.51843e+07	0	0	0	0	0	0	0	0	0	0	0	0	0	0	0	0	0	0	0
DG(32:2e)+H	551.503	C35 H67 O4	24.162	24.162	1.16641e+07	1	0	2.65722		1.56033e+07	1.23123e+07	1.15166e+07	1.47022e+07	1.26632e+07	1.48411e+07	1.78765e+07	1.03598e+07	1.52681e+07	7.96511e+06	1.93141e+07	1.13942e+07	8.3579e+06	1.15532e+07	9.67256e+06	8.1308e+06	6.62629e+06	8.64751e+06	7.87937e+06	9.98054e+06	1.02816e+07	2.6104	2.5403	2.54498	2.65722	2.38701	2.64483	2.63053	2.30383	2.60745	2.51893	2.59054	2.61159	2.25649	2.43856	2.46273	2.3966	0	2.5481	0
DG(34:2e)+H	579.535	C37 H71 O4	13.45	13.45	1.14057e+07	1	0	2.67665		1.2054e+07	1.08374e+07	1.15612e+07	1.0458e+07	8.37609e+06	1.03224e+07	8.8376e+06	1.09504e+07	9.12257e+06	1.13302e+07	1.44192e+07	9.50504e+06	1.25492e+07	1.1572e+07	1.41382e+07	9.90359e+06	1.05455e+07	1.3212e+07	1.20303e+07	1.63016e+07	1.14922e+07	0	2.46783	2.61153	2.48528	0	2.51793	2.19012	2.36371	0	0	2.65562	0	2.65046	0	2.66703	0	2.44807	2.65279	0
DG(32:2e)+H	551.503	C35 H67 O4	24.6014	24.6014	6.735e+06	1	0	2.70061		5.26557e+06	1.83486e+07	1.00276e+07	1.94965e+06	557857	5.26009e+06	5.41952e+06	451897	1.2425e+06	2.02755e+07	3.22442e+07	1.06212e+07	3.93533e+06	2.5373e+06	2.23649e+06	6.73925e+06	1.19863e+06	4.07675e+06	2.35143e+06	3.57358e+06	3.12198e+06	0	0	0	2.39537	0	2.35602	0	0	0	2.32726	2.70061	2.56669	0	0	0	0	0	0	0
DG(34:2e)+H	579.535	C37 H71 O4	24.6731	24.6731	7.64999e+06	1	0	2.70128		8.17353e+06	9.2848e+06	9.63065e+06	1.07525e+07	3.18732e+06	9.38322e+06	5.23712e+06	2.08025e+06	5.60627e+06	2.62312e+07	1.71157e+07	505681	4.28548e+06	1.04916e+07	4.45896e+06	5.65395e+06	4.81725e+06	1.53758e+07	3.5672e+06	3.97854e+06	832786	0	0	0	0	0	0	0	0	0	2.70128	0	0	0	2.63034	0	0	0	2.68861	0
DG(34:4e)+H	575.503	C37 H67 O4	22.1877	22.1877	1.36874e+07	1	0	2.71575		1.29238e+07	1.8296e+07	1.52114e+07	1.22802e+07	2.2015e+07	1.71031e+07	1.05293e+07	1.15343e+07	1.30372e+07	1.3751e+07	1.07723e+07	1.07042e+07	1.50417e+07	1.4334e+07	1.61241e+07	1.07876e+07	1.16617e+07	1.17014e+07	1.18391e+07	1.4839e+07	1.29496e+07	0	0	0	0	2.18029	2.71575	0	0	0	0	0	0	0	0	0	0	0	0	0
DG(32:2e)+H	551.503	C35 H67 O4	12.1431	12.1431	1.61802e+07	1	0	2.71899		1.71555e+07	1.54906e+07	1.6997e+07	1.6345e+07	1.28707e+07	1.60305e+07	1.4492e+07	1.41906e+07	1.68026e+07	1.95989e+07	2.29048e+07	1.48628e+07	1.53131e+07	1.52976e+07	1.55917e+07	1.66307e+07	1.39182e+07	1.73928e+07	1.63075e+07	1.66866e+07	1.49045e+07	2.22976	2.57847	2.23591	2.57604	2.49715	2.70217	2.71899	2.44076	2.6254	2.23514	2.29401	2.54298	2.43	2.48516	2.36456	2.3925	2.32456	2.20711	0
DG(40:6e)+NH4	672.593	C43 H78 O4 N1	18.5827	18.5827	3.94133e+07	1	0	2.72163		4.12371e+07	4.12339e+07	4.11321e+07	2.39834e+07	2.28856e+07	2.75853e+07	2.37346e+07	2.43499e+07	2.28138e+07	8.06977e+07	7.32134e+07	8.50664e+07	3.57183e+07	4.97308e+07	4.6076e+07	4.33152e+07	2.53185e+07	2.62977e+07	2.60665e+07	3.10963e+07	3.61272e+07	2.38282	2.16866	2.33944	0	0	2.35464	0	0	2.2422	2.34753	2.3137	2.36227	2.72163	2.34115	2.29941	2.40478	2.12761	0	0
DG(34:2e)+H	579.535	C37 H71 O4	19.2044	19.2044	4.19241e+06	1	0	2.7359		4.27816e+06	4.26308e+06	4.15983e+06	4.20369e+06	2.62426e+06	3.45146e+06	3.486e+06	2.5873e+06	2.92841e+06	6.93066e+06	6.0492e+06	3.62982e+06	3.32513e+06	5.18903e+06	3.63825e+06	3.60721e+06	1.07075e+07	3.40163e+06	2.94891e+06	2.95058e+06	3.68037e+06	0	0	0	0	0	0	0	0	0	2.7359	2.67565	0	0	2.571	0	0	2.66433	0	0
DG(36:4e)+NH4	620.561	C39 H74 O4 N1	17.5971	17.5971	1.87449e+07	1	0	2.73857		2.12953e+07	1.77113e+07	1.97882e+07	1.06392e+07	9.8083e+06	1.16548e+07	1.62399e+07	1.32219e+07	1.42189e+07	4.1398e+07	3.79539e+07	2.42552e+07	1.96636e+07	2.12893e+07	1.48437e+07	1.90262e+07	1.29426e+07	1.40963e+07	1.63848e+07	1.74229e+07	1.97875e+07	2.41878	2.46588	2.12721	2.58056	2.05292	2.42068	2.48366	2.73857	2.53463	2.69692	2.47237	2.40716	2.50167	2.27939	2.17088	2.68142	0	2.47849	0
DG(32:2e)+H	551.503	C35 H67 O4	12.4028	12.4028	7.24746e+06	1	0	2.74016		7.77019e+06	7.48622e+06	7.65873e+06	1.13304e+07	9.86475e+06	1.40002e+07	1.59316e+07	1.62263e+07	1.67573e+07	5.6064e+06	3.82939e+06	4.80761e+06	4.283e+06	3.65733e+06	3.5477e+06	4.14498e+06	2.61247e+06	2.72496e+06	3.62225e+06	2.70865e+06	3.62642e+06	2.64483	2.51119	2.69196	2.74016	2.67999	2.64785	2.6471	2.69719	2.69149	2.3468	0	0	0	0	0	0	0	0	0
DG(34:3e)+H	577.519	C37 H69 O4	12.2112	12.2112	1.22985e+07	1	0	2.74773		1.31068e+07	1.3046e+07	1.24216e+07	1.16544e+07	1.24857e+07	1.18578e+07	1.14835e+07	1.29914e+07	1.45449e+07	1.41046e+07	1.44746e+07	1.17367e+07	1.26876e+07	1.09786e+07	1.12352e+07	1.21501e+07	1.1261e+07	1.13815e+07	1.23006e+07	1.192e+07	1.04452e+07	2.43675	0	2.50665	2.47532	2.63355	0	0	2.42759	0	0	2.50833	0	2.51399	2.74773	0	2.67194	0	2.496	0
DG(40:7e)+H	653.55	C43 H73 O4	17.4311	17.4311	2.06585e+07	1	0	2.74803		2.0984e+07	1.61594e+07	2.24621e+07	1.82381e+08	4.521e+07	7.37687e+07	2.43342e+07	1.64563e+06	2.0228e+07	1.34017e+07	531005	298432	574872	3.59456e+06	773652	1.3798e+06	843463	3.01973e+06	950013	1.2306e+06	57737.3	0	0	0	2.74803	0	0	0	0	0	0	0	0	0	0	0	0	0	0	0
DG(34:2e)+H	579.535	C37 H71 O4	24.5211	24.5211	1.28209e+07	1	0	2.75113		1.54265e+07	1.6131e+07	1.61129e+07	1.70422e+07	1.36543e+07	1.24832e+07	1.29701e+07	8.56393e+06	1.45491e+07	1.89143e+07	2.06386e+07	1.10983e+07	9.07344e+06	1.61667e+07	9.02262e+06	8.94631e+06	9.59881e+06	1.75423e+07	9.58834e+06	8.20855e+06	3.5066e+06	2.62435	0	0	0	0	0	0	0	2.62769	2.6276	2.6671	0	2.61334	2.59168	0	0	2.75113	0	0
DG(36:4e)+H	603.535	C39 H71 O4	17.5967	17.5967	6.26211e+06	1	0	2.75663		8.34899e+06	6.69491e+06	4.35412e+06	2.22886e+06	2.22972e+06	3.07088e+06	5.91308e+06	5.49461e+06	5.47441e+06	1.25841e+07	1.1695e+07	8.13059e+06	6.73052e+06	5.27425e+06	5.87971e+06	5.91206e+06	5.36915e+06	5.39557e+06	6.47867e+06	6.65562e+06	7.58958e+06	0	0	0	0	0	0	0	0	0	2.75663	2.71937	0	0	0	0	0	0	0	0
DG(32:2e)+H	551.503	C35 H67 O4	24.3601	24.3601	2.04855e+07	1	0	2.75752		4.58732e+07	1.95379e+07	2.15443e+07	2.41086e+07	1.76718e+07	2.19093e+07	2.57648e+07	1.74483e+07	2.39534e+07	2.03829e+07	3.59384e+07	1.87367e+07	1.57342e+07	1.89354e+07	1.64306e+07	1.70399e+07	1.40737e+07	1.54329e+07	1.57982e+07	1.23198e+07	1.15604e+07	2.70089	2.68177	2.62266	2.69022	2.68055	2.66308	2.60883	2.64863	2.63359	2.73809	2.70513	2.72143	2.69548	2.75752	2.63743	2.57764	2.73261	2.66747	0
DG(38:6e)+H	627.535	C41 H71 O4	22.2547	22.2547	1.16157e+07	1	0	2.78111		1.22146e+07	1.17295e+07	1.19712e+07	5.64685e+06	7.4815e+06	8.22473e+06	4.6411e+06	7.05913e+06	5.90894e+06	1.70853e+07	1.10808e+07	1.1854e+07	1.50743e+07	1.85011e+07	1.49816e+07	1.22493e+07	1.11406e+07	1.03961e+07	9.49513e+06	1.43837e+07	2.28095e+07	0	0	0	0	0	0	0	0	0	0	0	0	0	2.78111	0	0	0	0	0
DG(38:5e)+H	629.55	C41 H73 O4	12.884	12.884	9.79575e+07	1	0	2.80463		1.00594e+08	9.67738e+07	1.08077e+08	1.14599e+08	9.08231e+07	1.33662e+08	1.17984e+08	1.31738e+08	1.34286e+08	8.49948e+07	8.9307e+07	8.32877e+07	7.91502e+07	1.00985e+08	8.76221e+07	9.34867e+07	6.97656e+07	8.06099e+07	7.19858e+07	8.74201e+07	9.9955e+07	0	0	0	0	2.78004	0	0	0	0	0	0	0	0	0	0	0	2.80463	0	0
DG(36:5e)+H	601.519	C39 H69 O4	11.8244	11.8244	4.41029e+06	1	0	2.8075		4.75519e+06	4.42304e+06	4.67248e+06	3.54825e+06	3.30467e+06	4.27071e+06	2.63788e+06	2.85153e+06	4.4032e+06	4.30584e+06	3.97154e+06	3.91609e+06	4.31197e+06	6.15222e+06	5.07406e+06	5.22581e+06	3.37478e+06	4.26001e+06	3.31888e+06	5.25567e+06	8.58228e+06	0	2.53968	2.64616	0	0	0	0	0	0	0	0	0	0	2.8075	2.63045	2.7315	0	0	0
DG(38:4e)+NH4	648.593	C41 H78 O4 N1	18.6874	18.6874	8.8419e+06	1	0	2.83036		1.15006e+07	1.06019e+07	1.04403e+07	1.87116e+06	2.27471e+06	3.06519e+06	2.43849e+06	2.6428e+06	3.37871e+06	2.08257e+07	3.55992e+07	1.51914e+07	4.73049e+06	8.08e+06	9.72704e+06	9.47373e+06	6.73699e+06	3.95616e+06	5.92711e+06	8.37679e+06	8.84151e+06	2.29403	2.37253	2.41852	0	0	0	0	0	0	2.69145	2.83036	2.69604	0	2.41688	2.18768	2.11149	2.04922	0	0
DG(36:5e)+H	601.519	C39 H69 O4	11.5883	11.5883	1.12348e+07	1	0	2.86052		1.14166e+07	1.04717e+07	1.083e+07	1.37656e+07	1.18679e+07	1.70366e+07	1.43332e+07	1.5244e+07	1.82803e+07	1.17817e+07	1.06772e+07	9.02942e+06	8.39477e+06	1.01028e+07	9.28727e+06	1.07889e+07	6.68987e+06	8.59514e+06	7.1116e+06	8.27625e+06	1.1951e+07	0	0	0	0	0	2.86052	0	0	0	0	0	0	0	0	0	0	0	0	0
DG(34:4e)+H	575.503	C37 H67 O4	21.3207	21.3207	2.21643e+07	1	0	2.86457		2.27535e+07	2.32865e+07	2.22304e+07	3.04065e+07	2.56135e+07	2.95426e+07	1.90311e+07	2.11987e+07	2.23749e+07	2.84771e+07	2.03045e+07	2.06613e+07	2.75843e+07	2.12316e+07	1.90514e+07	1.81372e+07	1.58041e+07	1.8505e+07	1.9434e+07	2.01041e+07	1.97181e+07	2.78077	2.67811	0	0	2.58932	0	0	2.86457	2.75047	2.73975	2.59111	0	2.66041	2.42002	2.73028	0	0	0	0
DG(40:7e)+H	653.55	C43 H73 O4	17.0774	17.0774	1.0113e+07	1	0	2.93062		1.11644e+07	1.03009e+07	1.08152e+07	6.82977e+06	8.02102e+06	9.68573e+06	1.00322e+07	8.82437e+06	9.5614e+06	1.96045e+07	1.72366e+07	2.15267e+07	6.82866e+06	1.22251e+07	8.24845e+06	1.03652e+07	5.6792e+06	6.53002e+06	5.99551e+06	6.78648e+06	6.11152e+06	2.58809	2.84257	2.93062	0	2.8734	2.83379	2.85719	2.65263	2.74501	2.91674	2.84477	2.73201	0	2.90555	2.72136	2.73752	0	2.78718	0
DG(34:4e)+H	575.503	C37 H67 O4	24.4022	24.4022	1.23123e+07	1	0	2.96518		1.03867e+07	1.24054e+07	1.42164e+07	2.74013e+07	2.18374e+07	2.68445e+07	2.07629e+07	5.28038e+06	1.95987e+07	9.71746e+06	1.39064e+07	1.01067e+07	5.85406e+06	1.29631e+07	8.36179e+06	9.62582e+06	5.64149e+06	5.83349e+06	6.06601e+06	6.86291e+06	4.88455e+06	0	0	0	2.76335	2.96518	0	0	0	0	2.56497	0	0	0	0	0	0	0	0	0
DG(38:4e)+H	631.566	C41 H75 O4	18.6864	18.6864	2.53913e+06	1	0	2.97618		2.99921e+06	3.29802e+06	2.91314e+06	382688	813528	694901	856486	618121	878308	7.45367e+06	9.75608e+06	4.9078e+06	1.24346e+06	2.51923e+06	2.71071e+06	2.87906e+06	1.58608e+06	1.33118e+06	1.524e+06	1.91797e+06	2.038e+06	0	0	0	0	0	0	0	0	0	2.64072	2.97618	0	0	0	0	0	0	0	0
DG(58:6)+H	921.827	C61 H109 O5	23.2261	23.2261	3.11614e+06	1	0	2.99163		2.56881e+06	2.42177e+06	2.78855e+06	1.83939e+07	3.36766e+06	8.16811e+06	3.69896e+06	54634.7	4.62055e+06	9.06786e+06	5.14274e+06	150687	134627	1.08321e+06	154620	308962	182039	2.78034e+06	289763	61074.7	0	2.99163	0	0	0	0	0	0	0	0	0	0	0	0	0	0	0	0	0	0
DG(36:5e)+H	601.519	C39 H69 O4	24.3888	24.3888	9.04072e+06	1	0	3.00331		1.27e+07	1.22536e+07	8.97386e+06	8.01424e+06	1.62998e+07	8.45404e+06	1.71674e+07	5.03032e+06	1.56068e+07	1.02413e+07	7.852e+06	6.87694e+06	6.22223e+06	1.0725e+07	7.06934e+06	7.03068e+06	6.31255e+06	7.90979e+06	5.27409e+06	6.94445e+06	2.89681e+06	0	0	0	2.96885	0	0	0	0	0	2.86388	0	0	0	2.93005	0	0	0	3.00331	0
DG(34:4e)+H	575.503	C37 H67 O4	11.569	11.569	1.73632e+07	1	0	3.05014		1.84868e+07	1.61282e+07	1.76761e+07	1.95137e+07	1.93471e+07	2.25473e+07	1.63006e+07	1.79946e+07	1.90545e+07	1.56847e+07	1.2806e+07	1.37765e+07	1.49946e+07	2.50759e+07	1.94033e+07	1.90955e+07	1.05763e+07	1.24505e+07	1.08534e+07	1.78051e+07	2.50557e+07	2.41274	2.88718	2.96881	3.05014	3.03936	2.98422	2.31244	2.71935	0	2.88727	2.9419	2.93075	2.46826	2.91923	2.91896	2.83043	2.69376	3.01985	0
DG(32:3e)+H	549.488	C35 H65 O4	24.1163	24.1163	9.93136e+06	1	0	3.06958		1.25429e+07	1.40638e+07	1.3343e+07	2.34966e+07	1.02189e+07	1.75213e+07	1.78723e+07	6.72394e+06	1.65724e+07	1.28792e+07	1.43951e+07	7.06562e+06	4.99188e+06	5.52442e+06	4.02957e+06	4.78949e+06	4.60628e+06	7.54007e+06	5.68721e+06	2.97103e+06	1.72346e+06	0	3.06958	0	2.97246	2.76686	0	3.04843	0	3.00043	0	0	0	0	0	0	0	0	0	0
DG(38:4e)+H	631.566	C41 H75 O4	13.6637	13.6637	5.55474e+06	1	0	3.07258		5.85489e+06	5.43525e+06	5.40228e+06	5.76939e+06	6.39685e+06	6.7985e+06	5.45488e+06	6.38397e+06	4.90629e+06	3.19397e+06	4.75264e+06	4.19189e+06	4.10408e+06	6.91404e+06	6.30988e+06	5.35051e+06	4.38688e+06	5.05291e+06	3.91657e+06	7.65353e+06	8.42026e+06	0	0	0	0	0	3.0331	0	0	0	0	0	0	0	0	3.01139	0	0	0	0
DG(34:3e)+H	577.519	C37 H69 O4	22.1373	22.1373	3.96316e+07	1	0	3.07559		3.71267e+07	4.01117e+07	4.05088e+07	3.94809e+07	3.62367e+07	4.22754e+07	2.56529e+07	3.17947e+07	3.60689e+07	5.76346e+07	4.50637e+07	4.52737e+07	5.62472e+07	4.19689e+07	3.91694e+07	3.48641e+07	2.94416e+07	3.82758e+07	3.76805e+07	3.846e+07	3.89279e+07	2.98465	2.90126	2.44975	2.84984	0	3.00203	0	2.95228	3.05037	3.07559	3.01837	3.03139	3.0421	2.24947	2.27872	2.87974	2.95543	2.32463	0
DG(34:3e)+H	577.519	C37 H69 O4	20.1646	20.1646	1.21367e+06	1	0	3.08649		659814	93685.4	1.51773e+06	1.0593e+07	2.10834e+06	5.00796e+06	1.8965e+06	162112	1.59872e+06	70202.7	53507.5	61803.5	56858.1	503894	89510.6	215134	59160.2	60917.7	21063.8	499197	157943	0	0	0	3.08649	0	0	0	0	0	0	0	0	0	0	0	0	0	0	0
DG(40:7e)+NH4	670.577	C43 H76 O4 N1	17.077	17.077	7.65041e+07	1	0	3.08678		8.00464e+07	7.93071e+07	8.25933e+07	5.64855e+07	5.5402e+07	6.00064e+07	6.43531e+07	6.6575e+07	6.09796e+07	1.44437e+08	1.37348e+08	1.74975e+08	5.84671e+07	8.96752e+07	6.60463e+07	8.50999e+07	4.43212e+07	5.06898e+07	4.60432e+07	5.41701e+07	4.95658e+07	2.84572	2.87557	2.74983	3.05864	2.69988	2.99928	3.01941	2.73787	3.03675	2.95065	3.07579	2.86553	3.07897	2.94376	2.65824	2.80262	2.80827	3.08678	0
DG(34:3e)+H	577.519	C37 H69 O4	24.5245	24.5245	2.7711e+07	1	0	3.096		3.66578e+07	3.37706e+07	3.52717e+07	4.60065e+07	3.31778e+07	4.40958e+07	3.62252e+07	8.78355e+06	3.32979e+07	4.91423e+07	3.34514e+07	2.4869e+07	1.23884e+07	3.30231e+07	1.77366e+07	2.09772e+07	1.62803e+07	3.13703e+07	1.59762e+07	1.69881e+07	2.44203e+06	0	3.05647	3.09413	0	0	3.03109	0	0	0	3.01187	2.99577	3.096	0	2.96984	0	0	2.87512	0	0
DG(34:4e)+H	575.503	C37 H67 O4	11.251	11.251	2.93761e+07	1	0	3.10084		3.05694e+07	2.91075e+07	3.03651e+07	2.9803e+07	3.22883e+07	3.11218e+07	2.11827e+07	2.16432e+07	2.5393e+07	2.82168e+07	2.57437e+07	2.81728e+07	3.01526e+07	4.05963e+07	3.16232e+07	3.62749e+07	2.07217e+07	2.68854e+07	2.1825e+07	3.12739e+07	4.3938e+07	2.89407	2.69313	2.64475	2.74528	2.81694	2.97713	0	2.44797	2.72032	2.48361	0	2.65155	2.65289	3.10084	2.87336	2.89501	0	2.52728	0
DG(34:3e)+H	577.519	C37 H69 O4	24.3311	24.3311	4.07728e+07	1	0	3.10213		3.82374e+07	4.59659e+07	4.22562e+07	6.88166e+07	4.62842e+07	5.85614e+07	5.85577e+07	3.19518e+07	5.30386e+07	5.02657e+07	4.61699e+07	2.40905e+07	3.1767e+07	3.97554e+07	3.25818e+07	3.37779e+07	3.07135e+07	3.93058e+07	3.72808e+07	2.94212e+07	1.74289e+07	3.02617	3.02205	3.06435	3.08867	3.09881	3.03431	3.00497	0	3.09056	3.07559	3.094	3.08478	0	3.09663	3.05478	2.97733	3.09654	3.07882	0
DG(34:4e)+H	575.503	C37 H67 O4	18.883	18.883	965377	1	0	3.10629		1.06758e+06	871191	842137	8.26098e+06	1.71863e+06	3.91539e+06	1.37647e+06	44542.2	1.25912e+06	126943	88316.9	44313.3	34163.4	190902	23641.4	50478.9	32440.6	85415.5	45605.4	36272.2	158373	0	0	0	3.10629	0	0	0	0	0	0	0	0	0	0	0	0	0	0	0
DG(34:4e)+H	575.503	C37 H67 O4	16.5287	16.5287	1.47675e+07	1	0	3.10854		1.60503e+07	1.40155e+07	1.3972e+07	2.87109e+07	1.60356e+07	1.79089e+07	1.86691e+07	1.27208e+07	1.24303e+07	1.47511e+07	1.32728e+07	1.26147e+07	1.06846e+07	2.25822e+07	1.43564e+07	1.11239e+07	9.10237e+06	1.07916e+07	8.78808e+06	1.08875e+07	2.065e+07	3.02366	3.03588	3.03811	3.05046	3.10854	3.01051	3.09293	3.03783	3.06105	3.02437	3.08333	3.00624	2.96903	3.05426	3.09982	3.01523	0	3.03582	0
DG(36:3e)+H	605.55	C39 H73 O4	24.6562	24.6562	1.15811e+07	1	0	3.10999		1.26966e+07	1.35593e+07	1.41602e+07	1.94026e+07	1.06565e+07	5.51749e+06	9.40928e+06	2.1051e+06	9.17984e+06	3.99587e+07	1.88742e+06	1.03852e+06	7.06802e+06	2.4772e+07	6.33584e+06	9.20072e+06	7.89034e+06	3.10133e+07	8.24105e+06	8.18447e+06	926299	0	3.08231	3.03781	3.08085	0	0	0	0	0	3.10999	0	0	0	3.0046	0	0	2.65977	0	0
DG(36:3e)+H	605.55	C39 H73 O4	19.2619	19.2619	6.44792e+06	1	0	3.11174		6.8761e+06	6.64196e+06	6.79015e+06	7.65512e+06	4.18439e+06	5.38578e+06	4.72665e+06	4.56978e+06	4.58165e+06	1.56903e+07	1.10922e+07	5.55545e+06	4.76685e+06	9.01539e+06	6.02534e+06	5.08145e+06	4.61487e+06	6.3769e+06	5.12263e+06	5.71048e+06	4.9428e+06	3.11174	2.90481	0	3.03204	0	0	0	0	0	3.09693	3.10242	0	3.00446	3.05917	3.09521	2.83158	0	3.02851	0
DG(34:3e)+H	577.519	C37 H69 O4	12.464	12.464	9.14961e+07	1	0	3.13421		9.04044e+07	9.41218e+07	9.4401e+07	7.53213e+07	6.36808e+07	9.43136e+07	7.86768e+07	9.1155e+07	1.00295e+08	1.14952e+08	9.97293e+07	9.22649e+07	8.9769e+07	1.15208e+08	9.91318e+07	1.00851e+08	7.26648e+07	8.04575e+07	8.23116e+07	9.84186e+07	9.32898e+07	3.07696	3.08334	3.13421	3.0229	3.08037	3.10352	3.0991	3.07283	3.04997	3.05446	3.07116	3.08237	3.07701	3.03897	2.99504	3.01109	3.05934	3.05872	0
DG(34:3e)+H	577.519	C37 H69 O4	22.8166	22.8166	5.97375e+07	1	0	3.13608		6.28053e+07	7.35912e+07	5.74183e+07	4.67388e+07	4.25126e+07	5.4114e+07	3.66012e+07	5.80852e+07	4.92313e+07	9.20394e+07	7.25021e+07	6.57158e+07	7.40267e+07	8.01711e+07	5.32955e+07	4.87876e+07	5.33425e+07	5.58608e+07	6.65263e+07	5.23542e+07	5.87683e+07	3.03711	2.76432	0	0	0	0	2.95603	2.15084	0	2.76412	3.03808	3.03206	0	2.35708	0	2.99534	3.13608	0	0
DG(36:5e)+H	601.519	C39 H69 O4	20.688	20.688	1.45834e+07	1	0	3.14534		1.41591e+07	1.31444e+07	1.41067e+07	1.71498e+07	668576	2.34279e+07	1.73917e+07	1.89316e+07	3.17061e+07	1.76348e+07	1.34471e+07	3.66066e+06	1.73141e+07	1.2065e+07	1.27431e+07	1.29491e+07	1.23493e+07	1.05297e+07	1.48837e+07	1.50274e+07	1.29622e+07	0	0	0	0	0	0	0	0	3.14534	0	0	0	0	0	0	0	0	0	0
DG(34:3e)+H	577.519	C37 H69 O4	17.7303	17.7303	1.22082e+07	1	0	3.1462		1.32862e+07	1.25193e+07	1.33598e+07	1.74976e+07	9.03272e+06	9.31958e+06	1.55457e+07	8.95253e+06	1.08738e+07	2.51444e+07	2.19137e+07	1.26367e+07	8.84821e+06	1.37863e+07	1.0042e+07	8.69122e+06	8.82904e+06	8.76281e+06	9.87516e+06	7.27864e+06	1.01773e+07	3.1462	0	3.01681	3.09911	0	0	3.05648	3.04279	2.97995	3.02962	3.09669	3.05475	0	3.1272	0	0	0	0	0
DG(36:4e)+H	603.535	C39 H71 O4	18.0103	18.0103	7.83239e+06	1	0	3.15698		9.00327e+06	7.65013e+06	8.55001e+06	9.53992e+06	8.37204e+06	8.33187e+06	5.958e+06	5.6148e+06	5.47871e+06	7.78867e+06	6.34003e+06	6.81195e+06	6.26581e+06	1.23477e+07	9.30212e+06	8.94905e+06	5.50942e+06	6.95498e+06	4.18502e+06	9.71557e+06	1.18111e+07	3.08614	3.07645	3.00077	3.10012	2.97301	3.09649	3.05055	0	0	3.15698	3.10628	0	3.07491	3.11026	3.11701	3.04819	0	0	0
DG(32:3e)+H	549.488	C35 H65 O4	23.8924	23.8924	7.53808e+06	1	0	3.16115		1.03071e+07	1.08846e+07	9.88635e+06	2.30302e+07	9.38106e+06	1.56673e+07	1.5556e+07	4.13523e+06	1.59243e+07	1.04054e+07	9.17904e+06	2.94766e+06	1.70266e+06	4.28333e+06	1.76656e+06	1.88301e+06	2.99064e+06	3.33503e+06	2.64095e+06	1.52524e+06	867916	2.96612	2.89847	0	3.16115	0	3.0431	2.97081	0	3.08329	0	0	0	0	0	0	0	0	0	0
DG(36:4e)+H	603.535	C39 H71 O4	17.792	17.792	4.54356e+06	1	0	3.16575		4.55705e+06	4.48458e+06	3.3411e+06	8.18535e+06	3.01158e+06	4.02896e+06	4.99366e+06	3.57687e+06	4.20372e+06	9.52431e+06	8.24198e+06	3.2453e+06	3.59495e+06	5.62853e+06	3.9315e+06	3.44693e+06	4.00797e+06	4.59431e+06	2.89709e+06	2.82291e+06	3.09614e+06	0	0	0	0	0	0	0	0	0	3.16575	0	0	0	0	0	0	0	0	0
DG(36:4e)+H	603.535	C39 H71 O4	12.546	12.546	5.29787e+07	1	0	3.17263		5.21715e+07	5.07072e+07	5.21854e+07	4.92556e+07	5.36084e+07	5.50254e+07	3.86426e+07	3.84218e+07	3.7191e+07	4.16716e+07	4.06084e+07	4.78451e+07	4.47394e+07	8.49673e+07	7.59212e+07	6.36071e+07	4.10321e+07	4.72015e+07	3.41036e+07	6.67908e+07	9.68566e+07	3.11493	3.11148	3.09443	3.03036	3.08817	3.08099	2.99128	3.06381	3.05448	2.92669	3.13584	3.02397	3.16531	0	3.17263	3.0837	3.15843	3.06489	0
DG(36:3e)+H	605.55	C39 H73 O4	24.502	24.502	2.22421e+07	1	0	3.1759		2.2003e+07	2.42149e+07	2.44563e+07	2.90864e+07	2.33747e+07	2.45552e+07	2.26624e+07	7.15473e+06	3.51285e+07	4.76921e+07	9.80319e+06	6.88855e+06	1.31947e+07	4.37992e+07	1.54909e+07	1.76712e+07	1.81175e+07	4.8113e+07	1.52694e+07	1.62246e+07	2.18286e+06	3.09916	3.1342	3.1759	3.02504	3.00764	3.03157	3.12947	2.93342	3.13588	3.06836	0	0	2.92478	3.10032	3.10103	3.10899	3.08192	3.10611	0
DG(36:4e)+H	603.535	C39 H71 O4	12.7099	12.7099	3.23743e+07	1	0	3.19841		3.40471e+07	3.12688e+07	3.32303e+07	2.07158e+07	2.09723e+07	2.67557e+07	1.89294e+07	2.20386e+07	2.22217e+07	3.56556e+07	2.8023e+07	2.90347e+07	3.22152e+07	5.11668e+07	4.1486e+07	4.20498e+07	2.86696e+07	2.8464e+07	2.63312e+07	4.51336e+07	6.1452e+07	3.12799	3.05965	3.15701	3.11619	3.11003	3.17722	3.09245	0	0	3.11697	3.08875	3.19841	0	3.09612	3.10852	3.08341	3.06679	3.1228	0
DG(34:4e)+H	575.503	C37 H67 O4	24.1544	24.1544	3.18548e+07	1	0	3.21387		3.81016e+07	3.69462e+07	3.8182e+07	6.23778e+07	4.48929e+07	5.17595e+07	4.75827e+07	2.34391e+07	5.09779e+07	3.43374e+07	2.60769e+07	2.00408e+07	1.75662e+07	2.67131e+07	2.03069e+07	2.23e+07	1.99942e+07	3.09108e+07	1.90053e+07	2.35418e+07	1.38976e+07	0	0	0	0	3.16788	0	3.21387	0	0	0	0	0	0	0	0	0	0	0	0
DG(36:5e)+H	601.519	C39 H69 O4	11.3545	11.3545	8.94646e+06	1	0	3.23787		9.005e+06	9.01941e+06	8.90137e+06	7.16243e+06	9.20368e+06	7.84138e+06	5.30023e+06	6.10317e+06	6.31272e+06	8.51025e+06	6.97959e+06	8.39878e+06	9.00139e+06	1.41599e+07	1.16557e+07	1.17426e+07	7.38614e+06	8.28097e+06	7.61958e+06	1.08209e+07	1.44705e+07	2.63553	0	2.64581	0	0	0	0	0	0	2.82465	2.93255	0	0	3.23787	2.93312	2.99044	0	2.3786	0
DG(34:4e)+H	575.503	C37 H67 O4	23.912	23.912	1.84038e+07	1	0	3.2477		2.64344e+07	2.31443e+07	2.64651e+07	3.7506e+07	2.84927e+07	3.88103e+07	3.31134e+07	1.05631e+07	3.35744e+07	1.95882e+07	1.21936e+07	8.47002e+06	6.64303e+06	1.50901e+07	9.41542e+06	9.7902e+06	9.59901e+06	1.26543e+07	7.53233e+06	1.07155e+07	6.68341e+06	3.15906	0	0	3.24359	0	3.22474	0	3.11666	3.2477	0	0	0	0	0	0	0	0	0	0
DG(36:4e)+H	603.535	C39 H71 O4	24.1313	24.1313	1.2214e+07	1	0	3.26194		1.24329e+07	1.49486e+07	1.51374e+07	1.08474e+07	1.62698e+07	2.06861e+07	1.77356e+07	8.04664e+06	1.72999e+07	1.60402e+07	6.85968e+06	5.04519e+06	8.42225e+06	1.58736e+07	1.04811e+07	8.41286e+06	1.02516e+07	1.70492e+07	7.76917e+06	1.14118e+07	5.47206e+06	0	0	0	3.26194	0	0	0	0	0	0	0	0	0	0	0	0	0	0	0
DG(36:5e)+H	601.519	C39 H69 O4	16.597	16.597	8.63943e+06	1	0	3.26323		8.7068e+06	9.17893e+06	8.18132e+06	1.62014e+07	8.69776e+06	8.2879e+06	1.0028e+07	6.36118e+06	6.84188e+06	1.16445e+07	9.15894e+06	7.57606e+06	6.14933e+06	1.49183e+07	9.66737e+06	6.24557e+06	5.38296e+06	7.20306e+06	5.67447e+06	5.66165e+06	9.66074e+06	0	0	0	3.26323	3.23381	0	0	0	0	3.17711	0	0	0	3.20428	0	0	0	0	0
DG(36:4e)+H	603.535	C39 H71 O4	22.8764	22.8764	2.30947e+07	1	0	3.28828		2.43809e+07	2.16517e+07	2.14178e+07	1.16433e+07	1.69876e+07	1.4271e+07	7.97293e+06	1.36026e+07	1.38138e+07	2.6527e+07	2.77943e+07	2.60989e+07	3.15552e+07	3.942e+07	2.93121e+07	2.25204e+07	23122518	2.65278e+07	2.33971e+07	3.04143e+07	3.25568e+07	2.79721	2.73718	2.88456	3.02787	0	2.77627	0	2.44558	2.63856	3.28828	2.76496	0	2.7085	2.87923	2.82922	0	2.45193	0	0
DG(36:4e)+H	603.535	C39 H71 O4	24.5079	24.5079	1.84628e+07	1	0	3.2918		2.3575e+07	2.10169e+07	1.88482e+07	4.18676e+06	2.85799e+07	2.88308e+07	2.81037e+07	7.15483e+06	2.66172e+07	3.61591e+07	1.62808e+06	9.73299e+06	1.16247e+07	3.4254e+07	1.30625e+07	1.51045e+07	1.50224e+07	3.32076e+07	1.13249e+07	1.79174e+07	1.76782e+06	3.26224	3.20529	0	0	0	0	0	0	0	0	0	0	2.75542	3.23447	0	3.2122	3.05584	3.16205	0
DG(36:5e)+H	601.519	C39 H69 O4	22.1368	22.1368	5.04254e+07	1	0	3.30453		5.03387e+07	5.02456e+07	5.24852e+07	3.90714e+07	3.88214e+07	4.83558e+07	3.14424e+07	4.17833e+07	3.83687e+07	8.04461e+07	5.59493e+07	5.80723e+07	6.93109e+07	5.97253e+07	4.96317e+07	4.50731e+07	4.151e+07	4.91996e+07	5.1054e+07	5.66511e+07	5.13966e+07	3.24835	3.11253	3.20857	3.09098	3.14261	3.17378	0	3.00993	3.21309	3.27399	3.06864	3.21969	3.19228	3.13208	3.21868	3.2917	3.30453	3.23204	0
DG(36:4e)+H	603.535	C39 H71 O4	24.3197	24.3197	3.29295e+07	1	0	3.31637		2.94425e+07	3.30288e+07	3.23102e+07	1.05961e+08	3.55273e+07	3.99712e+07	3.85989e+07	2.12024e+07	3.61113e+07	4.27196e+07	1.4129e+07	1.26851e+07	2.3612e+07	3.36333e+07	2.55369e+07	2.7802e+07	3.09306e+07	3.78773e+07	3.20682e+07	2.94615e+07	8.91183e+06	3.22597	3.27075	3.31637	3.28154	3.21258	3.25667	3.31552	3.27333	3.25686	3.17829	3.23017	3.16937	3.29989	3.27773	3.25164	3.20879	3.24105	3.20836	0
DG(40:8e)+NH4	668.561	C43 H74 O4 N1	15.8842	15.8842	7.60607e+06	1	0	3.31857		7.44469e+06	7.85007e+06	6.99825e+06	7.8378e+06	9.66813e+06	8.60916e+06	8.22056e+06	7.82335e+06	6.84666e+06	8.88716e+06	9.07415e+06	1.50899e+07	4.41342e+06	1.24906e+07	8.03709e+06	6.76329e+06	4.3431e+06	4.09295e+06	3.32272e+06	4.58138e+06	7.33311e+06	0	0	0	0	0	0	0	0	0	0	0	3.31857	0	0	0	0	0	0	0
DG(36:5e)+H	601.519	C39 H69 O4	23.9194	23.9194	1.37892e+07	1	0	3.32182		1.81547e+07	1.77591e+07	2.01239e+07	2.8872e+07	2.41769e+07	2.44809e+07	2.22372e+07	8.29666e+06	2.23485e+07	1.96193e+07	6.50591e+06	5.11607e+06	4.61754e+06	1.37828e+07	6.86574e+06	7.26558e+06	7.44085e+06	1.33464e+07	6.45506e+06	8.34092e+06	3.76808e+06	3.29178	3.21729	3.30888	3.18261	3.28391	3.19021	3.32182	3.2778	3.25512	3.30599	0	0	0	3.21156	0	0	3.1732	0	0
DG(36:5e)+H	601.519	C39 H69 O4	21.2756	21.2756	2.49409e+08	1	0	3.33579		2.51087e+08	2.56074e+08	2.52917e+08	2.26644e+08	2.02086e+08	2.50339e+08	1.75087e+08	2.24671e+08	2.14534e+08	3.42446e+08	2.46251e+08	2.66846e+08	3.42069e+08	2.9062e+08	2.52829e+08	2.41126e+08	2.09966e+08	2.21671e+08	2.35771e+08	2.67432e+08	2.6713e+08	3.12529	3.27032	3.2691	3.29142	3.27188	3.33579	3.25377	3.26786	3.2133	3.28098	3.26601	3.11787	3.21215	3.25179	3.26625	3.30163	3.19947	3.27534	0
DG(40:6e)+NH4	672.593	C43 H78 O4 N1	17.6013	17.6013	7.5702e+06	1	0	3.34014		8.94367e+06	8.0494e+06	7.60467e+06	1.47235e+06	1.73065e+06	1.86634e+06	2.1326e+06	1.96154e+06	2.18227e+06	2.27725e+07	2.68546e+07	2.50338e+07	2.63026e+06	9.61774e+06	5.7383e+06	9.73982e+06	4.26897e+06	3.30694e+06	2.908e+06	5.36049e+06	4.79938e+06	0	0	0	0	0	0	0	0	0	3.34014	0	0	0	0	0	0	0	0	0
DG(36:5e)+H	601.519	C39 H69 O4	20.4808	20.4808	2.25846e+08	1	0	3.35094		2.18812e+08	2.56578e+08	2.26896e+08	2.43322e+08	2.01355e+08	2.81317e+08	1.73446e+08	2.2042e+08	2.09194e+08	2.6174e+08	1.90437e+08	2.21362e+08	2.58568e+08	2.62385e+08	2.2158e+08	2.12359e+08	1.86412e+08	2.06442e+08	1.88843e+08	2.4153e+08	2.59779e+08	3.2899	3.20315	3.29166	3.25675	3.21091	3.18571	3.19518	3.35094	3.14926	3.18357	0	2.96866	3.1803	3.22708	3.20022	3.23935	3.18242	3.17827	0
DG(36:3e)+NH4	622.577	C39 H76 O4 N1	17.9496	17.9496	3.06325e+06	1	0	3.53957		3.39975e+06	3.30772e+06	3.54244e+06	949983	1.46003e+06	1.11494e+06	1.38198e+06	1.39647e+06	1.01288e+06	7.83765e+06	9.48984e+06	9.75851e+06	677632	4.07863e+06	2.89576e+06	4.30159e+06	1.72329e+06	1.3355e+06	974154	1.67441e+06	2.01505e+06	0	0	0	0	0	0	0	0	0	0	3.32999	3.53957	0	0	0	0	0	0	0
DG(36:3e)+NH4	622.577	C39 H76 O4 N1	18.1642	18.1642	3.39659e+06	1	0	3.5414		4.46442e+06	4.14074e+06	4.50318e+06	127314	1.07757e+06	1.10645e+06	890349	1.18761e+06	186722	1.04894e+07	1.04278e+07	1.29338e+07	965448	3.04845e+06	2.84235e+06	4.45393e+06	1.67576e+06	1.9527e+06	1.18015e+06	1.97218e+06	1.70211e+06	0	0	0	0	0	0	0	0	0	0	3.25536	3.5414	0	0	0	0	0	0	0
DG(34:2e)+NH4	596.561	C37 H74 O4 N1	18.1559	18.1559	4.45672e+06	1	0	3.64411		5.23786e+06	4.72624e+06	4.65615e+06	2.34138e+06	1.98296e+06	1.85556e+06	1.59567e+06	1.33633e+06	1.20632e+06	1.21374e+07	1.32894e+07	1.50456e+07	2.59939e+06	5.42894e+06	3.69875e+06	3.97241e+06	1.40839e+06	3.28156e+06	1.63745e+06	2.34203e+06	3.81142e+06	0	0	0	0	0	0	0	0	0	2.99651	3.21478	3.64411	0	0	0	0	0	0	0
DG(18:1_24:0)+NH4	724.681	C45 H90 O5 N1	23.27	23.27	3.93627e+06	1	0	4.81553		3.70359e+06	3.46855e+06	4.3363e+06	2.25111e+06	2.92805e+06	2.57759e+06	3.98371e+06	4.62542e+06	3.93928e+06	3.28896e+06	4.42267e+06	3.81414e+06	4941915	5.53732e+06	4.51634e+06	4.38613e+06	3.56815e+06	2.83155e+06	3.1014e+06	4.11533e+06	6.32411e+06	0	0	0	0	0	0	0	0	0	0	0	0	4.81553	0	0	0	0	0	0
DG(20:5_18:2)+H	639.498	C41 H67 O5	15.4525	15.4525	8.04668e+06	1	0	6.35618		7.45425e+06	8.18378e+06	7.97906e+06	1.43473e+07	1.05729e+07	7.13243e+06	8.87111e+06	6.01584e+06	6.42833e+06	3.82317e+06	3.00465e+06	6.60434e+06	4.70778e+06	1.75893e+07	1.40617e+07	6.77382e+06	4.90213e+06	6.39292e+06	4.00697e+06	6.51664e+06	1.36119e+07	0	0	0	6.35618	0	0	3.09157	0	0	0	0	0	0	0	0	0	0	0	0
DG(17:0_18:1)+NH4	626.572	C38 H76 O5 N1	18.4748	18.4748	5.5103e+06	1	0	6.47974		5.94092e+06	5.6821e+06	5.66258e+06	5.77241e+06	4.03583e+06	5.04489e+06	5.49407e+06	4.91178e+06	4.69781e+06	1.0839e+07	8.95463e+06	5.15822e+06	4.66554e+06	6.80388e+06	5.21929e+06	4.50054e+06	4.58585e+06	4.10814e+06	4.24796e+06	4.58231e+06	4.8086e+06	6.47974	0	0	0	0	0	0	0	0	4.61345	5.23069	6.0064	0	5.51177	5.38723	0	0	5.64802	0
DG(16:1_18:2)+NH4	608.525	C37 H70 O5 N1	15.5072	15.5072	1.49349e+07	1	0	7.40628		1.43572e+07	1.32198e+07	1.41807e+07	2.21824e+07	1.34176e+07	1.57021e+07	1.86497e+07	1.42727e+07	1.22073e+07	6.57611e+06	7.69679e+06	1.16058e+07	9.16868e+06	2.91217e+07	1.48546e+07	1.09136e+07	7.01887e+06	1.14961e+07	1.05267e+07	2.53971e+07	3.10673e+07	0	0	0	0	0	0	0	0	0	0	0	0	0	7.40628	0	0	0	0	0
DG(16:0_18:3)+NH4	608.525	C37 H70 O5 N1	15.6904	15.6904	8.97125e+06	1	0	9.37465		9.94248e+06	9.15901e+06	8.90835e+06	9.21883e+06	1.05393e+07	1.16625e+07	1.30666e+07	1.16398e+07	1.38545e+07	1.0856e+07	7.78139e+06	6.80076e+06	5.62462e+06	1.17021e+07	8.04949e+06	6.70224e+06	6.53481e+06	4.42087e+06	4.51318e+06	4.80871e+06	1.26105e+07	0	0	0	0	0	0	0	0	9.37465	0	0	0	0	0	0	0	0	0	0
DG(38:6e)+NH4	644.561	C41 H74 O4 N1	17.0642	17.0642	3.31749e+08	1	0	10.1613		3.62927e+08	3.44381e+08	3.57712e+08	3.60778e+08	2.93951e+08	3.61758e+08	3.75038e+08	3.34756e+08	3.28652e+08	5.26675e+08	4.34134e+08	5.61015e+08	2.74304e+08	3.90831e+08	2.81044e+08	2.9419e+08	1.72614e+08	2.22482e+08	2.10853e+08	2.18414e+08	2.60211e+08	2.29495	2.39203	9.99049	2.3268	2.29687	2.25005	10.1613	2.25274	2.21893	2.42343	2.46892	2.19481	2.2884	2.39976	2.1947	10.053	2.20122	9.88828	0
DG(36:6e)+NH4	616.53	C39 H70 O4 N1	15.6198	15.6198	2.11372e+07	1	0	10.603		2.37994e+07	2.31455e+07	2.41362e+07	9.97674e+06	9.19201e+06	9.8505e+06	1.43301e+07	1.1787e+07	1.1076e+07	5.40052e+07	5.04881e+07	5.77806e+07	1.55058e+07	2.63593e+07	1.84918e+07	1.81584e+07	1.05715e+07	1.41959e+07	1.08864e+07	1.32087e+07	1.69359e+07	0	10.603	0	0	0	0	2.18746	0	0	2.32612	2.52494	2.18153	2.13542	2.55235	2.03165	2.23702	2.21043	2.19506	0
DG(40:6e)+H	655.566	C43 H75 O4	18.6096	18.6096	3.33845e+07	1	0	11.0586		3.04938e+07	3.03422e+07	2.9889e+07	2.59861e+08	3.57305e+07	1.05592e+08	4.37996e+07	5.88289e+06	3.16879e+07	3.84032e+07	1.20119e+07	1.39851e+07	6.38773e+06	1.13477e+07	7.7637e+06	7.41822e+06	5.24737e+06	8.4728e+06	5.50913e+06	5.65613e+06	5.59148e+06	0	0	0	0	0	0	0	0	0	2.4222	2.41441	11.0586	2.31898	2.45328	2.19973	2.45302	2.1335	2.25242	0
DG(38:6e)+H	627.535	C41 H71 O4	17.0646	17.0646	6.08549e+07	1	0	11.6509		6.69166e+07	6.47705e+07	6.46599e+07	8.64832e+07	5.4049e+07	7.7685e+07	7.36576e+07	6.0539e+07	6.28499e+07	9.7215e+07	7.45707e+07	9.23568e+07	4.79733e+07	6.50175e+07	5.25949e+07	5.06672e+07	2.87184e+07	3.80111e+07	3.54251e+07	3.98927e+07	4.3899e+07	10.6046	2.52851	11.2421	11.0473	11.2221	2.43761	11.1159	2.43644	11.3461	11.2241	11.0073	11.3739	11.6509	10.5701	11.1461	2.38466	2.76905	11.0507	0
DG(18:0_20:3)+H	647.561	C41 H75 O5	18.3333	18.3333	3.83348e+06	1	0	15.8531		4.34698e+06	3.59776e+06	3.74307e+06	5.14594e+06	4.86974e+06	5.50595e+06	4.38642e+06	4.53912e+06	4.02203e+06	2.75378e+06	2.01743e+06	3.80873e+06	2.77689e+06	4.32265e+06	3.89279e+06	3.71993e+06	2.44343e+06	3.50332e+06	3.50252e+06	3.21354e+06	4.391e+06	0	11.1997	10.3395	7.25529	14.3962	15.0497	14.2813	8.72909	7.27728	0	0	11.5184	15.8531	7.56051	10.3976	14.9074	0	15.3964	0
DG(38:6e)+H	627.535	C41 H71 O4	20.6085	20.6085	6.86851e+07	1	0	18.9145		6.6427e+07	6.85441e+07	7.2362e+07	5.71761e+07	4.81563e+07	6.59392e+07	3.00997e+07	5.29548e+07	4.88579e+07	8.04449e+07	6.23671e+07	7.22704e+07	8.4993e+07	1.00128e+08	7.7604e+07	7.24821e+07	6.179e+07	6.32258e+07	5.64374e+07	8.50048e+07	1.15123e+08	3.24465	3.25679	3.2734	3.24303	3.25117	3.18179	3.12031	3.14799	2.93908	3.27013	3.18498	2.78752	3.24208	17.4536	3.26406	3.27751	3.23402	3.27984	0
DG(38:6e)+H	627.535	C41 H71 O4	21.4174	21.4174	6.56155e+07	1	0	18.9916		6.31226e+07	6.87016e+07	6.36443e+07	4.31418e+07	4.66823e+07	5.23836e+07	3.17543e+07	4.44134e+07	3.83027e+07	8.28302e+07	6.07647e+07	7.14253e+07	8.49576e+07	9.61524e+07	7.79889e+07	7.04195e+07	6.17783e+07	6.2297e+07	6.07704e+07	8.31802e+07	1.13215e+08	3.30308	3.01041	3.21954	3.22998	3.15798	3.2335	0	0	3.23494	3.21338	18.4724	3.2615	3.33896	18.2692	18.278	3.22081	3.27821	18.9916	0
DG(20:4_22:6)+NH4	706.541	C45 H72 O5 N1	14.3589	14.3589	2.33499e+07	1	0	19.9569		2.76108e+07	2.27002e+07	2.38912e+07	1.49442e+07	1.74825e+07	2.10477e+07	1.69188e+07	1.86713e+07	2.08527e+07	2.65046e+07	1.95928e+07	2.48578e+07	3.00513e+07	3.56041e+07	2.94071e+07	2.35722e+07	2.18477e+07	2.27468e+07	2.26425e+07	1.89413e+07	3.04601e+07	0	0	19.0681	18.4297	0	19.509	19.6003	19.9569	19.2505	18.6983	0	0	0	19.2088	19.4822	0	19.287	15.3415	0
DG(18:0_20:3)+NH4	664.587	C41 H78 O5 N1	18.8242	18.8242	1.40098e+07	1	0	21.8547		1.42154e+07	1.46604e+07	1.35418e+07	1.85026e+07	1.51204e+07	1.5278e+07	1.50912e+07	2.35832e+07	2.37347e+07	1.50629e+07	1.17211e+07	1.51111e+07	1.22456e+07	1.16952e+07	9.42867e+06	8.95058e+06	9.66165e+06	9.84511e+06	1.24242e+07	1.25582e+07	1.17739e+07	17.5639	19.4189	18.5266	19.9404	20.2204	19.3672	19.5655	21.8547	20.3232	13.0315	15.4795	16.1806	0	0	0	18.2628	18.7916	17.5214	0
DG(18:1_22:4)+NH4	688.587	C43 H78 O5 N1	17.2586	17.2586	1.82952e+07	1	0	22.5423		430932	1.19677e+07	1.26842e+07	481780	3.53529e+07	3.42329e+07	4.432e+06	2.95613e+07	2.84362e+07	5.48299e+07	4.4482e+07	1.36891e+07	8.45061e+06	1.65951e+07	1.52408e+07	1.57531e+07	1.1615e+07	1.11631e+07	1.18387e+07	1.09985e+07	1.19639e+07	0	0	0	0	0	0	0	0	0	21.2215	22.5423	0	0	0	0	0	0	0	0
DG(20:0_22:6)+NH4	714.603	C45 H80 O5 N1	18.6363	18.6363	3.84671e+06	1	0	22.9722		4.13507e+06	3.75515e+06	4.00306e+06	2.85395e+06	3.68228e+06	5.76208e+06	4.0486e+06	4.66814e+06	3.81068e+06	3.92767e+06	2.498e+06	3.58425e+06	4.44611e+06	4.93007e+06	5.53669e+06	3.01004e+06	2.92935e+06	2.8598e+06	2.67059e+06	2.90545e+06	4.76384e+06	0	0	0	0	0	15.9088	0	20.9297	0	0	0	15.3822	15.1739	16.6356	19.7463	0	12.3429	0	0
DG(18:0_20:4)+H	645.545	C41 H73 O5	12.2885	12.2885	5.44919e+06	1	0	23.0735		5.47473e+06	5.85023e+06	5.69794e+06	5.0069e+06	3.93958e+06	4.84519e+06	4.17889e+06	4.48491e+06	4.48421e+06	7.72059e+06	5.90315e+06	5.96189e+06	6.22511e+06	6.6854e+06	5.64023e+06	6.45073e+06	4.51015e+06	5.08548e+06	5.27683e+06	5.42039e+06	5.59045e+06	16.0977	11.8923	23.0735	0	0	0	0	0	0	21.4619	18.3921	21.2409	14.963	14.1802	0	20.0671	11.1505	15.713	0
DG(20:0_20:4)+NH4	690.603	C43 H80 O5 N1	19.1779	19.1779	1.17333e+07	1	0	24.613		1.28916e+07	1.1807e+07	1.20488e+07	9.69559e+06	9.27416e+06	1.46309e+07	9.05805e+06	1.0294e+07	9.60684e+06	1.5528e+07	1.18987e+07	9.47562e+06	1.23906e+07	1.44555e+07	1.3446e+07	1.23931e+07	1.00964e+07	9.41036e+06	9.66585e+06	1.47266e+07	1.36055e+07	22.439	24.1818	22.8107	21.0653	20.7703	22.2191	24.613	21.8066	23.2905	21.9736	23.6033	23.4656	21.5992	21.9664	22.7618	22.6677	22.1314	21.4913	0
DG(17:0_18:2)+NH4	624.556	C38 H74 O5 N1	17.2553	17.2553	9.32385e+06	1	0	24.836		9.99824e+06	8.8779e+06	8.86887e+06	1.18734e+07	1.01561e+07	1.10856e+07	8.06311e+06	7.07096e+06	6.6485e+06	9.40406e+06	6.91325e+06	7.05597e+06	9.05484e+06	1.59927e+07	1.10028e+07	9.36583e+06	7.26875e+06	6.86516e+06	4.98728e+06	1.00742e+07	1.51733e+07	20.6439	20.0788	20.3375	22.6976	22.8228	20.9465	20.8712	0	17.1596	20.0979	0	0	16.6889	24.836	23.7442	23.2151	0	0	0
DG(18:0_22:5)+NH4	688.587	C43 H78 O5 N1	17.6449	17.6449	4.80972e+07	1	0	25.8993		5.10658e+07	4.8208e+07	4.81747e+07	3.81294e+07	3.79565e+07	4.648e+07	4.01478e+07	4.35601e+07	4.63258e+07	6.8987e+07	6.20631e+07	4.98162e+07	4.39168e+07	6.39733e+07	4.94887e+07	4.79832e+07	3.66847e+07	4.29493e+07	3.8443e+07	4.93225e+07	5.63648e+07	22.6122	23.9921	22.6005	19.7822	20.2831	20.3563	25.8993	20.5396	23.4002	24.2119	23.5839	22.2323	0	23.5858	23.0205	20.4642	19.7207	20.8063	0
DG(24:0_18:2)+NH4	722.666	C45 H88 O5 N1	22.6211	22.6211	6.88815e+06	1	0	27.3383		6.93907e+06	6.8309e+06	6.95793e+06	5.8369e+06	6.27657e+06	6.56747e+06	5.33382e+06	5.02035e+06	6.11186e+06	4.46836e+06	3.88334e+06	5.6357e+06	7.4779e+06	1.28002e+07	1.02104e+07	7.42526e+06	4.61142e+06	3.83114e+06	3.90724e+06	7.3869e+06	1.71385e+07	24.4942	23.0597	23.7942	23.0192	23.1568	23.9941	5.41141	23.1208	24.6932	18.092	4.52745	21.8859	21.0987	27.3383	24.2897	21.5946	19.749	18.0692	0
DG(19:0_18:2)+NH4	652.587	C40 H78 O5 N1	18.7689	18.7689	4.21826e+06	1	0	27.5055		4.13757e+06	3.88685e+06	3.97704e+06	5.70776e+06	5.69636e+06	5.93778e+06	4.48597e+06	4.27788e+06	3.67032e+06	2.4381e+06	2.02389e+06	2.05542e+06	2.59874e+06	5.77605e+06	6.50379e+06	3.76914e+06	2.75995e+06	2.62358e+06	1.81545e+06	5.84483e+06	8.59705e+06	4.16559	0	0	26.8313	27.5055	6.43603	4.71609	5.10046	0	0	0	0	0	5.66991	5.98217	0	0	0	0
DG(19:0_20:4)+NH4	676.587	C42 H78 O5 N1	18.4153	18.4153	9.19018e+06	1	0	27.5854		9.42928e+06	8.67997e+06	9.52659e+06	1.21059e+07	1.17741e+07	1.53106e+07	9.61597e+06	1.16308e+07	9.39019e+06	6.47452e+06	4.70633e+06	4.82845e+06	6.42394e+06	1.15613e+07	9.40393e+06	9.66817e+06	7.68396e+06	6.42614e+06	6.12254e+06	1.25286e+07	9.70262e+06	22.578	23.6493	24.791	23.8531	27.5854	25.647	22.766	23.1198	23.6514	22.4696	16.9829	17.4074	19.8929	18.4719	25.4227	19.5321	23.8837	16.7541	0
DG(18:0_20:4)+H	645.545	C41 H73 O5	17.6516	17.6516	3.15509e+07	1	0	28.5798		3.30666e+07	3.07765e+07	3.08937e+07	2.29073e+07	2.03413e+07	2.27279e+07	1.7731e+07	1.65136e+07	1.69529e+07	5.29838e+07	3.48132e+07	3.365e+07	3.52506e+07	4.70949e+07	3.60072e+07	3.90661e+07	2.69962e+07	3.46257e+07	3.17376e+07	4.29571e+07	3.54756e+07	28.3316	0	28.2775	0	27.8163	0	27.2105	27.9403	28.3654	27.9255	27.5739	27.257	28.0884	27.8153	28.2782	28.5798	28.4466	27.5105	0
DG(24:1_18:2)+NH4	720.65	C45 H86 O5 N1	20.9351	20.9351	3.91848e+06	1	0	28.8078		3.94835e+06	3.81839e+06	3.95562e+06	4.65034e+06	4.7987e+06	4.41961e+06	3.39588e+06	2.99697e+06	3.08055e+06	3.05206e+06	2.80631e+06	3.19165e+06	3.88162e+06	6.79862e+06	5.84663e+06	3.43172e+06	2.83181e+06	2.23006e+06	2.07698e+06	3.51823e+06	7.55805e+06	0	0	0	0	4.92861	0	0	0	0	0	0	0	0	28.8078	4.79121	0	0	0	0
DG(17:0_20:4)+NH4	648.556	C40 H74 O5 N1	16.9253	16.9253	1.53655e+07	1	0	28.9768		1.59038e+07	1.48326e+07	1.54888e+07	1.32236e+07	1.26221e+07	1.55664e+07	1.05524e+07	1.13307e+07	1.08533e+07	1.69581e+07	1.19187e+07	1.23189e+07	1.53863e+07	2.37812e+07	1.83867e+07	1.95979e+07	1.37114e+07	1.5307e+07	1.32517e+07	2.15894e+07	2.00937e+07	22.5329	22.5836	27.0297	22.3052	28.4287	23.3241	22.0638	28.7498	23.7153	23.0286	22.1517	23.0336	22.7962	21.8408	21.4142	28.0092	28.9768	22.3531	0
DG(22:4_18:2)+NH4	686.572	C43 H76 O5 N1	16.1195	16.1195	1.18593e+07	1	0	29.4425		1.12425e+07	1.35385e+07	1.20804e+07	5.12567e+06	7.05588e+06	7.86166e+06	5.7722e+06	5.63392e+06	6.06047e+06	1.56528e+07	1.54359e+07	1.43569e+07	1.04546e+07	2.11097e+07	2.07958e+07	1.58349e+07	1.08756e+07	9.30661e+06	7.93169e+06	1.39364e+07	1.89837e+07	27.5136	21.0317	0	0	19.5756	18.178	0	0	0	29.4425	26.7161	25.464	0	29.3725	22.4298	28.5452	27.334	20.4761	0
DG(22:0_18:2)+NH4	694.634	C43 H84 O5 N1	21.089	21.089	4.97514e+06	1	0	29.5658		5.60743e+06	4.88089e+06	4.87231e+06	4.82409e+06	3.93635e+06	5.21487e+06	3.69886e+06	3.12883e+06	3.38055e+06	4.2944e+06	3.5602e+06	3.89823e+06	4.58406e+06	8.98495e+06	8.05949e+06	5.41579e+06	3.93207e+06	2.76419e+06	2.7321e+06	6.38119e+06	1.03272e+07	22.5665	26.0287	27.8695	0	5.15188	5.79919	0	0	0	0	0	0	22.5122	27.3341	25.8966	28.3503	5.99704	0	0
DG(16:0_22:5)+NH4	660.556	C41 H74 O5 N1	16.6565	16.6565	2.72518e+07	1	0	29.7057		2.56997e+07	3.35865e+07	2.66243e+07	2.67549e+07	2.5747e+07	3.10783e+07	2.38608e+07	2.73905e+07	3.8136e+07	3.16108e+07	2.82546e+07	2.1434e+07	2.58162e+07	2.75868e+07	2.5975e+07	2.21038e+07	2.59637e+07	2.2633e+07	2.16637e+07	3.12364e+07	2.91308e+07	0	0	19.0728	3.26286	0	0	22.7447	5.46353	0	29.7057	18.9259	0	0	0	0	3.57644	2.55036	0	0
DG(20:1_22:6)+NH4	712.587	C45 H78 O5 N1	17.1353	17.1353	6.53372e+06	1	0	30.0884		6.40173e+06	6.69966e+06	6.51951e+06	5.60825e+06	6.75991e+06	8.3941e+06	8.04485e+06	1.05629e+07	8.23061e+06	6.42911e+06	5.31559e+06	5.58056e+06	5.92214e+06	9.00871e+06	8.9997e+06	4.0433e+06	4.92023e+06	4.79466e+06	4.57506e+06	3.81165e+06	6.58602e+06	18.3061	21.4884	17.018	17.3053	0	17.7275	24.0949	23.6547	24.8979	16.9851	0	22.8923	0	17.3675	30.0884	0	19.9787	0	0
DG(18:1_22:5)+NH4	686.572	C43 H76 O5 N1	16.294	16.294	1.39482e+07	1	0	30.2036		1.3077e+07	1.24767e+07	1.19868e+07	2.03042e+07	2.07997e+07	1.75502e+07	8.95103e+06	1.02353e+07	1.37709e+07	1.86702e+07	1.84161e+07	1.57849e+07	7.98048e+06	1.71913e+07	1.42109e+07	9.7256e+06	1.11385e+07	9.61893e+06	8.35038e+06	2.67671e+06	2.99954e+07	27.8574	28.1583	21.8339	18.6343	0	0	19.7599	20.6064	21.2394	28.3266	30.2036	28.5734	0	28.4165	0	0	0	20.2034	0
DG(18:1_20:4)+NH4	660.556	C41 H74 O5 N1	16.254	16.254	1.2962e+08	1	0	30.6752		1.31964e+08	1.29023e+08	1.30899e+08	1.14557e+08	1.04586e+08	1.1751e+08	1.25472e+08	1.28678e+08	1.42511e+08	1.66334e+08	1.57714e+08	1.32862e+08	1.23868e+08	1.52681e+08	1.28097e+08	1.30115e+08	1.23055e+08	1.21319e+08	1.16963e+08	1.16865e+08	1.26958e+08	23.5919	28.9111	29.5131	28.9986	22.9484	30.0463	29.1833	29.9045	30.5899	29.1925	30.6752	23.5844	25.4486	28.4837	30.0558	24.1476	28.9566	23.5161	0
DG(22:5_18:2)+NH4	684.556	C43 H74 O5 N1	15.1886	15.1886	7.81417e+06	1	0	30.728		2.41121e+06	7.72554e+06	7.10723e+06	5.46125e+06	8.95958e+06	9.14877e+06	5.33886e+06	5.69015e+06	6.80143e+06	6.5614e+06	7.20489e+06	1.47875e+07	3.40026e+06	1.15163e+07	1.45022e+07	1.03487e+07	8.64027e+06	9.60602e+06	2.2722e+06	6.88757e+06	9.72626e+06	0	0	0	0	0	0	0	0	0	0	0	0	0	30.728	0	0	0	0	0
DG(18:0_22:4)+NH4	690.603	C43 H80 O5 N1	18.7291	18.7291	3.62736e+07	1	0	31.1916		3.75934e+07	3.59492e+07	3.80534e+07	2.26241e+07	2.18502e+07	2.76837e+07	1.9097e+07	1.93026e+07	2.02002e+07	6.71272e+07	5.70107e+07	3.65379e+07	3.92528e+07	4.99078e+07	3.9884e+07	4.32908e+07	2.99202e+07	3.58884e+07	3.61767e+07	4.39912e+07	4.04045e+07	31.1916	24.9106	24.8245	24.5631	23.9116	24.8317	23.0769	23.6612	24.2577	25.615	25.7848	25.3326	24.4386	25.1174	24.5731	25.5731	28.681	25.4983	0
DG(20:0_18:2)+NH4	666.603	C41 H80 O5 N1	19.5368	19.5368	1.54336e+07	1	0	32.0514		1.55513e+07	1.3843e+07	1.7392e+07	1.79037e+07	1.65787e+07	1.50195e+07	1.21794e+07	9.10837e+06	1.03794e+07	1.41429e+07	1.31801e+07	1.13338e+07	1.36893e+07	2.5656e+07	2.42192e+07	1.64601e+07	1.27933e+07	9.25151e+06	9.20044e+06	1.81588e+07	2.80653e+07	0	30.7143	29.7157	30.7255	24.5955	0	28.5059	26.6487	28.2997	29.7101	24.0778	0	28.454	0	32.0514	20.8042	27.9776	0	0
DG(18:0_20:2)+NH4	666.603	C41 H80 O5 N1	19.3729	19.3729	1.2754e+07	1	0	32.2474		9.22545e+06	1.26028e+07	1.00301e+07	8.65746e+06	1.13416e+07	1.08152e+07	8.90637e+06	1.01484e+07	5.74274e+06	7.03082e+06	1.00869e+07	1.16809e+07	8.22778e+06	1.57096e+07	1.20633e+07	1.01035e+07	8.14173e+06	9.30794e+06	7.10214e+06	3.55328e+07	4.53755e+07	0	0	30.2297	0	0	0	0	0	28.0584	0	0	0	6.25647	32.2474	0	0	0	0	0
DG(18:0_22:5)+NH4	688.587	C43 H78 O5 N1	18.2025	18.2025	1.07716e+07	1	0	32.2641		1.10621e+07	1.03385e+07	1.09392e+07	1.16992e+07	1.03227e+07	1.36146e+07	1.1181e+07	1.35907e+07	1.1344e+07	1.30502e+07	9.6035e+06	8.19282e+06	1.06067e+07	1.05598e+07	8.12631e+06	1.07059e+07	9.74769e+06	9.59676e+06	1.22322e+07	1.14943e+07	8.19566e+06	0	0	16.1028	18.5599	0	24.8635	0	25.2623	28.5302	24.7117	0	18.3209	32.2641	24.4849	17.8741	23.5852	24.9622	24.9595	0
DG(18:0_18:0)+NH4	642.603	C39 H80 O5 N1	20.773	20.773	1.36971e+07	1	0	33.5086		1.44927e+07	1.31138e+07	1.34599e+07	1.08112e+07	1.02902e+07	1.21125e+07	1.11859e+07	8.49882e+06	1.12618e+07	2.24998e+07	1.86765e+07	1.26654e+07	1.23823e+07	1.57006e+07	1.34056e+07	1.26366e+07	2.69095e+07	1.1467e+07	9.8244e+06	1.1897e+07	1.43471e+07	5.52024	33.5086	32.4345	6.87904	6.36203	6.00017	0	5.7438	6.61175	30.7041	6.79827	6.56455	6.70532	6.3431	5.47815	0	7.45155	6.37634	0
DG(18:0_20:4)+NH4	662.572	C41 H76 O5 N1	17.654	17.654	2.047e+09	1	0	33.6402		2.08937e+09	2.04437e+09	2.03168e+09	1.59037e+09	1.27826e+09	1.59504e+09	1.14985e+09	1.11561e+09	1.14966e+09	3.24664e+09	2.23363e+09	2.17598e+09	2.24903e+09	3.07982e+09	2.38675e+09	2.52417e+09	1.71918e+09	2.31005e+09	2.01841e+09	2.73374e+09	2.26548e+09	33.6402	31.8358	30.1821	32.0562	30.2922	22.2699	19.2243	31.3306	31.4104	23.9493	31.278	32.7187	24.934	23.1268	30.7677	30.4017	25.6167	31.14	0
DG(18:0_22:6)+NH4	686.572	C43 H76 O5 N1	17.1634	17.1634	4.19516e+08	1	0	33.8265		4.17476e+08	4.08868e+08	4.25994e+08	6.04785e+08	6.4539e+08	7.16405e+08	5.39278e+08	5.55389e+08	5.10514e+08	2.91984e+08	1.84771e+08	3.17921e+08	4.02856e+08	4.94853e+08	3.73171e+08	3.52404e+08	2.53265e+08	3.09011e+08	2.81816e+08	3.37148e+08	3.8654e+08	28.0828	26.6605	23.6547	32.4884	33.8265	27.4805	28.4757	31.5688	27.767	29.2781	28.9199	31.3251	29.2747	24.3302	30.8084	30.9172	24.305	29.523	0
DG(16:0_20:4)+NH4	634.541	C39 H72 O5 N1	16.2027	16.2027	2.35146e+08	1	0	33.9531		2.42531e+08	2.37151e+08	2.37071e+08	2.09487e+08	1.9791e+08	2.30318e+08	2.13376e+08	2.07933e+08	2.23929e+08	3.24053e+08	2.48405e+08	2.23673e+08	2.61962e+08	2.76508e+08	2.269e+08	2.37084e+08	2.05454e+08	2.15861e+08	2.21906e+08	2.36604e+08	2.59945e+08	24.8965	31.5642	31.4996	33.4436	30.96	30.6117	31.3614	31.752	31.7287	30.6696	31.6496	31.7271	31.743	31.176	33.9531	30.7835	30.6397	30.8891	0
DG(18:1_22:6)+NH4	684.556	C43 H74 O5 N1	15.8122	15.8122	9.81625e+07	1	0	34.078		1.00615e+08	1.02079e+08	9.74184e+07	7.48338e+07	7.63583e+07	8.87103e+07	9.38902e+07	1.00728e+08	1.02796e+08	1.12017e+08	9.58503e+07	1.09263e+08	1.18441e+08	1.54541e+08	1.23517e+08	7.90131e+07	7.95003e+07	9.78934e+07	8.7281e+07	6.26687e+07	1.03998e+08	32.1243	31.9144	32.9902	33.9747	32.9941	33.7676	30.9603	33.1223	32.3882	32.5637	33.0643	33.3694	32.965	32.6764	33.8615	31.1846	34.078	33.0063	0
DG(18:2_20:4)+NH4	658.541	C41 H72 O5 N1	15.1293	15.1293	3.7187e+07	1	0	34.4977		3.51673e+07	3.75006e+07	2.91425e+07	3.51721e+07	3.4374e+07	4.04374e+07	3.42753e+07	3.668e+07	4.02073e+07	3.6847e+07	3.35886e+07	4.02989e+07	3.92089e+07	5.41595e+07	3.94813e+07	3.65954e+07	3.32589e+07	3.56054e+07	2.85405e+07	3.17503e+07	4.86349e+07	33.2423	33.4553	33.0229	32.3818	31.7563	32.6559	32.0093	32.5984	31.5251	31.643	31.667	32.5347	32.5801	32.3251	33.9863	31.6251	25.93	34.4977	0
DG(18:2_22:6)+NH4	682.541	C43 H72 O5 N1	14.7037	14.7037	7.86193e+07	1	0	35.0248		7.94142e+07	7.8188e+07	7.91304e+07	6.07568e+07	6.71329e+07	7.7267e+07	5.66615e+07	5.98009e+07	6.84438e+07	5.4691e+07	4.50385e+07	9.20334e+07	8.98308e+07	1.67673e+08	1.25638e+08	6.9279e+07	5.65974e+07	7.55671e+07	5.56216e+07	5.75508e+07	1.3469e+08	33.9056	32.1248	33.2022	32.4675	33.7054	33.4518	33.3174	33.5625	32.6023	33.2571	31.6687	34.169	33.6847	30.5972	35.0248	32.968	33.0582	34.01	0
DG(16:0_22:6)+NH4	658.541	C41 H72 O5 N1	15.7469	15.7469	5.32164e+08	1	0	35.1291		5.4641e+08	5.17376e+08	5.42078e+08	6.07509e+08	6.52507e+08	7.07827e+08	5.74858e+08	5.55417e+08	6.12146e+08	4.6397e+08	2.75172e+08	4.93206e+08	6.08291e+08	7.2555e+08	5.24663e+08	4.35161e+08	3.76276e+08	4.68707e+08	4.43185e+08	4.3134e+08	6.13805e+08	30.7972	30.684	32.7361	35.1291	31.4444	31.6159	32.5924	35.1047	30.6725	31.1008	31.8728	30.2953	33.4845	33.8422	32.377	31.4777	31.6874	30.7908	0
DG(16:0_16:1)+NH4	584.525	C35 H70 O5 N1	16.2699	16.2699	1.87963e+07	1	0	36.8793		1.71303e+07	1.66054e+07	2.23938e+07	4.58248e+07	1.82689e+07	2.19845e+07	5.31214e+07	2.90732e+07	2.89438e+07	2.14327e+07	3.90649e+07	8.98324e+06	1.18352e+07	1.03407e+07	5.89421e+06	6.12282e+06	1.2105e+07	7.00388e+06	8.69155e+06	3.66925e+06	6.2325e+06	27.3738	6.06927	6.18905	36.8793	6.71592	25.3124	7.91159	6.71078	7.07915	7.76165	31.5939	5.9782	0	6.00603	0	0	0	0	0
DG(16:0_20:3)+NH4	636.556	C39 H74 O5 N1	16.8475	16.8475	1.01951e+08	1	0	37.2678		1.13464e+08	8.41598e+07	1.07979e+08	1.34204e+08	7.73731e+07	9.91152e+07	1.30624e+08	1.23589e+08	1.16901e+08	1.25376e+08	1.12034e+08	7.89758e+07	8.03069e+07	1.38266e+08	1.03324e+08	8.82588e+07	7.47277e+07	7.88672e+07	7.61069e+07	6.49732e+07	1.32347e+08	29.6515	36.8091	37.1707	36.7698	29.5637	37.1089	36.7851	37.1684	37.2678	35.5537	29.5498	27.8801	35.4889	28.4344	36.0814	35.6654	35.6611	28.9758	0
DG(18:1_20:3)+NH4	662.572	C41 H76 O5 N1	16.9117	16.9117	2.24649e+07	1	0	37.3833		2.30168e+07	2.27314e+07	2.28413e+07	2.31109e+07	1.8149e+07	2.49108e+07	2.98424e+07	3.07236e+07	3.68457e+07	2.68685e+07	2.70646e+07	2.01282e+07	1.54349e+07	2.67331e+07	2.07819e+07	1.51699e+07	1.69114e+07	1.53183e+07	1.64672e+07	1.49326e+07	2.37807e+07	0	0	0	36.2253	0	35.0614	34.3697	37.3833	37.0496	36.0573	35.842	0	0	36.4182	35.198	36.0479	29.2472	35.6925	0
DG(20:2_18:2)+NH4	662.572	C41 H76 O5 N1	16.7331	16.7331	7.65639e+07	1	0	37.5104		9.49385e+07	9.60974e+07	8.70358e+07	1.73936e+07	5.77798e+07	1.64717e+07	1.42817e+07	1.58674e+07	1.43706e+07	1.26048e+08	1.58336e+07	9.58435e+07	1.07872e+08	1.48088e+08	1.2754e+08	9.56288e+07	6.74933e+07	7.95907e+07	7.04373e+07	9.9251e+07	1.59981e+08	0	0	36.7649	0	0	0	0	0	0	0	0	0	34.0516	37.3266	35.4911	26.5374	0	0	0
DG(16:1_18:1)+NH4	610.541	C37 H72 O5 N1	16.3573	16.3573	1.45406e+07	1	0	38.4313		1.02595e+07	1.38506e+07	1.34552e+07	5.65995e+07	1.48394e+07	1.93843e+07	3.71599e+07	1.56243e+07	2.16668e+07	2.00813e+07	1.89942e+07	5.54313e+06	5.57201e+06	8.33364e+06	7.03282e+06	5.8845e+06	6.51322e+06	7.85242e+06	8.67387e+06	2.5095e+06	5.52327e+06	0	0	0	31.7095	0	0	38.4313	0	0	0	0	0	0	0	0	0	0	0	0
DG(18:3_18:2)+NH4	632.525	C39 H70 O5 N1	14.4736	14.4736	9.73991e+06	1	0	38.6703		9.60995e+06	9.77461e+06	9.45838e+06	1.40943e+07	1.0683e+07	8.00246e+06	8.49478e+06	4.3233e+06	5.6759e+06	2.18317e+06	3.47977e+06	7.41215e+06	6.62115e+06	2.75132e+07	1.55339e+07	9.91778e+06	5.58008e+06	7.38479e+06	4.20574e+06	1.12363e+07	2.33533e+07	0	0	0	30.3659	0	0	0	0	0	0	0	0	0	37.9265	38.6703	0	0	0	0
DG(18:0_20:2)+NH4	666.603	C41 H80 O5 N1	19.2209	19.2209	1.81364e+07	1	0	38.891		2.01289e+07	1.80794e+07	1.88271e+07	4.1075e+07	1.81285e+07	2.2153e+07	2.46886e+07	1.88062e+07	1.78886e+07	3.17565e+07	2.44392e+07	1.32025e+07	1.23741e+07	1.92388e+07	1.55972e+07	1.13783e+07	1.13169e+07	1.21182e+07	1.04343e+07	8.52503e+06	1.07086e+07	20.1563	30.5413	0	31.3867	28.388	30.1792	38.891	31.9148	0	30.6894	27.7035	26.8878	0	0	28.8343	25.7496	6.93153	7.41688	0
DG(20:1_18:2)+NH4	664.587	C41 H78 O5 N1	17.958	17.958	2.68618e+07	1	0	39.688		2.71941e+07	2.5379e+07	2.56058e+07	4.87154e+07	3.62616e+07	3.25431e+07	3.4491e+07	2.57374e+07	2.35188e+07	2.72505e+07	2.41671e+07	2.14212e+07	1.63583e+07	3.60342e+07	3.12614e+07	1.92894e+07	1.92188e+07	1.92031e+07	1.62702e+07	2.19612e+07	3.22163e+07	32.6094	0	32.8803	39.688	34.8691	36.1337	37.6971	35.0041	33.6726	0	0	0	0	0	26.7565	0	0	0	0
DG(18:0_20:3)+NH4	664.587	C41 H78 O5 N1	18.3427	18.3427	2.57825e+08	1	0	39.7182		2.55187e+08	2.59175e+08	2.50158e+08	3.07032e+08	2.92668e+08	3.52063e+08	3.0104e+08	3.1456e+08	2.79571e+08	2.18873e+08	2.10511e+08	2.44816e+08	2.12677e+08	3.08654e+08	2.50314e+08	2.46436e+08	1.71976e+08	2.28829e+08	2.03237e+08	2.29019e+08	2.7752e+08	29.6177	29.97	37.3207	38.0717	39.185	38.2527	32.1312	38.3869	38.9286	38.5542	37.8295	30.2901	38.8294	37.4334	39.7182	30.6681	38.4509	31.9965	0
DG(18:1_18:2)+H	619.53	C39 H71 O5	16.5941	16.5941	5.58342e+06	1	0	39.8909		6.12146e+06	6.06354e+06	5.83836e+06	1.10526e+07	5.43679e+06	5.99085e+06	6.96036e+06	4.0921e+06	4.62372e+06	6.46429e+06	5.28869e+06	3.98275e+06	3.66652e+06	9.70624e+06	6.46303e+06	4.33342e+06	2.94975e+06	4.60727e+06	3.58149e+06	3.79141e+06	6.23708e+06	0	0	0	39.8909	0	0	0	0	0	0	0	0	0	0	0	0	0	0	0
DG(14:0_18:2)+NH4	582.509	C35 H68 O5 N1	15.1197	15.1197	1.26217e+07	1	0	44.3276		1.40394e+07	1.2912e+07	1.1379e+07	2.99228e+07	1.3953e+07	1.37871e+07	2.60341e+07	1.5555e+07	1.30453e+07	1.7516e+07	1.99424e+07	1.10981e+07	6.6479e+06	1.11995e+07	8.3043e+06	6.22279e+06	6.61074e+06	6.3621e+06	6.93364e+06	4.54222e+06	9.04815e+06	44.3276	33.6094	0	41.3783	42.476	43.1355	41.028	38.1367	42.23	33.7957	42.4854	0	0	40.5312	0	0	0	0	0
DG(16:1_18:2)+NH4	608.525	C37 H70 O5 N1	15.2315	15.2315	1.41017e+07	1	0	43.7375		1.27079e+07	2.14596e+07	1.30332e+07	6.83475e+07	1.3067e+07	2.33136e+07	4.2027e+07	1.43672e+07	1.85475e+07	9.76528e+06	8.49191e+06	5.5942e+06	1.01299e+07	4.56776e+06	3.5276e+06	3.91744e+06	3.55084e+06	4.7186e+06	1.20336e+07	1.2538e+06	1.71427e+06	33.9294	0	31.5335	43.7375	42.7067	41.8428	42.0304	42.6415	42.3547	30.0061	32.0074	27.6217	0	0	0	0	0	7.78854	0
DG(18:0_16:0)+NH4	614.572	C37 H76 O5 N1	19.2	19.2	5.15636e+07	1	0	41.6691		5.74859e+07	5.23904e+07	5.13718e+07	4.33849e+07	3.50463e+07	4.61673e+07	3.93649e+07	3.61466e+07	3.59729e+07	9.38865e+07	8.71632e+07	5.35187e+07	4.7786e+07	6.17203e+07	5.09261e+07	4.29672e+07	6.22946e+07	4.54964e+07	4.19442e+07	4.55103e+07	5.22917e+07	31.5444	32.1625	6.96418	31.2337	29.752	39.837	33.568	28.9076	41.6691	32.3848	30.6205	7.92743	31.7688	7.8832	7.77122	0	33.4865	31.1054	0
DG(16:0_16:0)+NH4	586.541	C35 H72 O5 N1	17.6548	17.6548	6.29763e+07	1	0	42.7953		6.90881e+07	6.68164e+07	6.24957e+07	7.09417e+07	4.20906e+07	5.91802e+07	7.34154e+07	5.3186e+07	5.81033e+07	1.02104e+08	8.75656e+07	7.18259e+07	5.50802e+07	7.62357e+07	5.64836e+07	5.00837e+07	5.39572e+07	5.40065e+07	4.95749e+07	4.29743e+07	6.7294e+07	41.9388	5.04108	17.6796	42.7953	41.9005	16.2835	4.59542	40.545	2.77982	39.0127	6.71792	0	42.335	16.189	41.4801	0	2.89217	0	0
DG(18:1_18:1)+NH4	638.572	C39 H76 O5 N1	17.7929	17.7929	1.35316e+08	1	0	45.8253		1.48215e+08	1.35155e+08	1.41157e+08	2.3739e+08	9.50493e+07	1.0894e+08	1.55391e+08	8.79704e+07	9.82197e+07	3.1342e+08	2.37112e+08	1.13944e+08	9.1971e+07	1.65543e+08	1.148e+08	9.14999e+07	9.63658e+07	1.2667e+08	1.05753e+08	8.04309e+07	9.66359e+07	43.1539	44.7509	40.7558	45.3589	42.3001	40.5752	45.8253	44.3833	44.3119	44.2514	45.803	43.3252	41.7752	41.8298	41.1705	40.1278	43.7569	43.3456	0
DG(18:0_18:1)+NH4	640.587	C39 H78 O5 N1	19.2559	19.2559	1.40425e+08	1	0	43.369		1.60902e+08	1.44612e+08	1.36744e+08	1.54722e+08	9.49908e+07	1.30036e+08	1.1071e+08	9.77831e+07	1.00933e+08	3.22292e+08	2.41131e+08	1.398e+08	1.14915e+08	1.85579e+08	1.33113e+08	1.21227e+08	9.98567e+07	1.2357e+08	1.0004e+08	1.20752e+08	1.15213e+08	41.7505	33.3031	32.7928	43.1965	42.1362	42.1179	31.9608	40.0308	32.3258	34.3504	42.9048	42.3796	34.3885	41.6301	32.7942	33.5913	43.369	34.3335	0
DG(18:2_18:2)+NH4	634.541	C39 H72 O5 N1	15.46	15.46	2.45704e+08	1	0	40.568		2.51349e+08	2.45048e+08	2.49226e+08	3.9943e+08	2.82232e+08	2.50724e+08	2.35627e+08	1.65368e+08	1.77709e+08	1.61837e+08	1.21032e+08	2.12658e+08	1.71803e+08	5.60493e+08	3.63818e+08	2.28635e+08	1.3819e+08	1.69675e+08	1.25106e+08	2.02457e+08	4.47359e+08	36.7481	36.8321	38.3381	36.9167	36.4985	36.5498	35.8098	37.5387	36.3666	39.9168	39.1679	39.3259	39.4309	37.1352	36.9082	39.5984	33.9474	37.6643	0
DG(16:0_18:1)+NH4	612.556	C37 H74 O5 N1	17.7227	17.7227	2.70259e+08	1	0	44.8161		2.95512e+08	2.77667e+08	2.72782e+08	3.47934e+08	1.86995e+08	2.1925e+08	3.25812e+08	2.38974e+08	2.49381e+08	5.39588e+08	5.14081e+08	2.54262e+08	2.09463e+08	3.08474e+08	2.26378e+08	1.92533e+08	1.95316e+08	2.03958e+08	2.19917e+08	1.72017e+08	2.25135e+08	33.3878	33.3523	42.7924	38.2384	33.4175	44.304	33.4431	43.0977	43.4771	42.5052	44.2107	41.2568	42.1402	41.6685	43.4703	44.8161	34.1593	33.8723	0
DG(18:0_18:2)+NH4	638.572	C39 H76 O5 N1	18.0079	18.0079	3.54185e+08	1	0	44.286		3.73843e+08	3.47874e+08	3.53412e+08	3.82785e+08	3.81157e+08	3.7268e+08	2.71428e+08	2.54746e+08	2.61043e+08	3.90988e+08	3.28666e+08	2.98366e+08	2.65963e+08	5.49667e+08	4.32538e+08	3.90792e+08	2.80022e+08	3.13748e+08	2.47853e+08	4.33537e+08	5.06776e+08	34.5084	33.7379	40.3785	34.78	44.286	41.4827	35.7048	41.8187	40.9425	42.6432	43.2675	42.7939	32.4181	34.8842	33.7444	33.753	33.0106	42.7145	0
DG(18:1_18:2)+NH4	636.556	C39 H74 O5 N1	16.596	16.596	4.65588e+08	1	0	44.2158		4.72355e+08	4.70837e+08	4.68768e+08	8.88308e+08	4.65403e+08	4.77435e+08	5.48412e+08	3.45887e+08	3.80401e+08	5.85753e+08	4.531e+08	3.95756e+08	3.16401e+08	7.9296e+08	5.2716e+08	3.70841e+08	2.96044e+08	3.779e+08	2.91507e+08	3.30834e+08	5.21287e+08	41.3997	40.8386	41.3279	43.0583	34.0058	42.375	40.9955	42.1998	41.061	39.8107	41.9555	42.6912	44.164	44.2158	41.9853	43.4762	32.4937	31.9944	0
DG(16:0_18:2)+NH4	610.541	C37 H72 O5 N1	16.5278	16.5278	6.46857e+08	1	0	44.3586		6.8561e+08	6.52738e+08	6.54184e+08	1.14377e+09	7.45142e+08	7.28228e+08	7.9081e+08	5.65484e+08	6.00822e+08	6.56533e+08	5.67537e+08	5.45007e+08	4.69455e+08	9.75011e+08	6.58944e+08	5.14296e+08	4.06558e+08	4.37475e+08	3.96075e+08	4.90086e+08	9.00235e+08	41.4269	33.6139	42.6996	32.7066	43.0194	31.9279	40.6495	33.5953	31.5658	41.3235	41.3296	40.8006	33.792	44.3586	41.3314	43.0279	41.7939	43.0821	0
GM3(d34:1)+H	1153.72	C57 H105 O21 N2	10.6209	10.6209	8.40622e+06	1	0	20.8042		8.61634e+06	8.28018e+06	8.70647e+06	3.4824e+06	2.85206e+06	4.7099e+06	3.78617e+06	3.35222e+06	4.40025e+06	1.44568e+07	9.0294e+06	7.98238e+06	9.35375e+06	1.42366e+07	1.1719e+07	1.26295e+07	7.44648e+06	9.40823e+06	7.31384e+06	1.15655e+07	1.32033e+07	18.2084	17.6292	18.84	0	20.3027	0	18.5222	15.7949	19.9292	19.8683	19.0508	17.8349	19.5833	18.8716	18.9787	18.5391	19.9652	19.1546	0
GM3(d34:1+O)+H	1169.72	C57 H105 O22 N2	10.5851	10.5851	2.2928e+06	1	0	15.6379		2.31478e+06	2.27519e+06	2.34845e+06	1.13799e+06	1.06368e+06	1.61388e+06	1.14252e+06	996749	1.49994e+06	3.68474e+06	2.09376e+06	2.15463e+06	2.96824e+06	3.35757e+06	3.17693e+06	3.48397e+06	1.92361e+06	2.33642e+06	2.16403e+06	3.1412e+06	3.27052e+06	11.9115	13.5957	13.2797	0	0	0	11.4107	0	14.18	14.3255	12.2713	12.4668	15.2561	14.893	14.7027	15.094	13.0662	14.4182	0
GM3(t34:0)+H-H2O	1153.72	C57 H105 O21 N2	10.6209	10.6209	8.40622e+06	1	0	19.8352		8.61634e+06	8.28018e+06	8.70647e+06	3.4824e+06	2.85206e+06	4.7099e+06	3.78617e+06	3.35222e+06	4.40025e+06	1.44568e+07	9.0294e+06	7.98238e+06	9.35375e+06	1.42366e+07	1.1719e+07	1.26295e+07	7.44648e+06	9.40823e+06	7.31384e+06	1.15655e+07	1.32033e+07	0	0	0	18.3555	0	19.8352	0	0	0	0	0	0	0	0	0	0	0	0	0
GM3(t34:0+O)+H-H2O	1169.72	C57 H105 O22 N2	10.5851	10.5851	2.2928e+06	1	0	13.7683		2.31478e+06	2.27519e+06	2.34845e+06	1.13799e+06	1.06368e+06	1.61388e+06	1.14252e+06	996749	1.49994e+06	3.68474e+06	2.09376e+06	2.15463e+06	2.96824e+06	3.35757e+06	3.17693e+06	3.48397e+06	1.92361e+06	2.33642e+06	2.16403e+06	3.1412e+06	3.27052e+06	0	0	0	0	0	13.7683	0	0	0	0	0	0	0	0	0	0	0	0	0
Hex1Cer(d18:1_26:4)+H	832.666	C50 H90 O8 N1	18.5269	18.5269	1.02001e+07	1	0	2.01451		1.05845e+07	1.07071e+07	1.10075e+07	1.06259e+07	1.03767e+07	9.54938e+06	1.03283e+07	1.34371e+07	1.21502e+07	8.82291e+06	8.42319e+06	1.05584e+07	1.2153e+07	1.09587e+07	8.57456e+06	1.05374e+07	7.4606e+06	8.95889e+06	9.0802e+06	8.64792e+06	1.12603e+07	0	0	0	0	0	0	0	0	0	2.01451	0	0	0	0	0	0	0	0	0
Hex1Cer(d30:3)+NH4	657.505	C36 H69 O8 N2	17.3986	17.3986	8.65326e+06	1	0	2.28571		7.76509e+06	7.75458e+06	6.94825e+06	8.29152e+07	1.6509e+07	3.26551e+07	1.16186e+07	492538	6.58333e+06	4.88522e+06	0	0	105671	966263	299117	0	275701	1.31593e+06	329492	299448	0	2.15749	0	2.28571	0	0	0	0	0	0	0	0	0	0	0	0	0	0	0	0
Hex1Cer(d43:2)+H-H2O	806.687	C49 H92 O7 N1	17.1631	17.1631	3.56807e+08	1	0	2.39468		3.62518e+08	3.57129e+08	3.65743e+08	2.80328e+08	2.45946e+08	2.83276e+08	2.39891e+08	2.69371e+08	2.97699e+08	4.26321e+08	2.50904e+08	3.61586e+08	5.49821e+08	5.05802e+08	3.78689e+08	3.68208e+08	2.81818e+08	3.52196e+08	3.051e+08	3.67433e+08	6.43159e+08	0	0	0	0	0	0	2.39468	0	0	0	0	0	0	0	0	0	0	0	0
Hex1Cer(t18:0_26:4)+H-H2O	832.666	C50 H90 O8 N1	18.105	18.105	6.91275e+06	1	0	3.40383		4.29116e+06	5.08415e+06	2.33623e+06	5.29857e+06	6.28902e+06	1.05054e+07	9.60799e+06	5.16541e+06	4.72722e+06	6.88488e+06	1.2758e+07	4.90232e+06	9.48262e+06	7.78651e+06	6.15673e+06	7.75065e+06	9.36633e+06	4.96127e+06	6.14705e+06	7.72744e+06	7.93883e+06	0	0	0	0	0	0	0	0	0	0	0	0	0	0	0	0	3.40383	0	0
Hex1Cer(d41:1+O)+NH4	831.703	C47 H95 O9 N2	18.8481	18.8481	8.56085e+07	1	0	3.42618		6.79604e+07	5.68131e+07	4.93127e+07	4.8149e+07	3.68348e+07	5.89939e+07	2.89727e+07	4.64433e+07	5.56071e+07	5.63385e+07	5.3358e+07	2.18657e+06	7.72231e+07	2.46608e+08	1.98824e+08	1.66117e+08	1.45266e+08	4.89784e+07	4.49305e+07	2.31427e+08	7.74338e+07	0	0	0	0	0	0	0	0	0	0	0	0	0	0	0	0	0	0	0
Hex1Cer(m44:5)+NH4	833.698	C50 H93 O7 N2	17.9835	17.9835	8.32285e+07	1	0	4.06799		8.82971e+07	8.56728e+07	1.03904e+08	4.38824e+07	4.88303e+07	5.46111e+07	3.80988e+07	4.46345e+07	4.46195e+07	1.34992e+08	1.31011e+08	1.01923e+08	6.40764e+07	9.09356e+07	1.15356e+08	1.15176e+08	8.12655e+07	8.25353e+07	6.10791e+07	1.34676e+08	8.22209e+07	0	0	0	4.06799	0	0	0	0	0	0	0	0	0	0	0	0	0	0	0
Hex1Cer(d18:1_26:4)+H	832.666	C50 H90 O8 N1	18.1052	18.1052	7.95844e+06	1	0	4.74047		5.26491e+06	5.13962e+06	3.93024e+06	5.44138e+06	6.22266e+06	2.07316e+07	5.73516e+06	5.90669e+06	4.97579e+06	6.94941e+06	1.29293e+07	4.96193e+06	2.36538e+07	7.6642e+06	6.01566e+06	7.99407e+06	6.8022e+06	5.0086e+06	6.05103e+06	7.69635e+06	8.05256e+06	0	0	0	4.74047	0	0	0	0	0	0	0	0	0	0	0	0	0	0	0
Hex1Cer(t18:0_26:4)+H-H2O	832.666	C50 H90 O8 N1	18.5284	18.5284	1.02175e+07	1	0	4.9332		1.09666e+07	1.03918e+07	1.10072e+07	1.06286e+07	1.02448e+07	9.57834e+06	1.03162e+07	1.3836e+07	1.21685e+07	8.75559e+06	8.15065e+06	1.05978e+07	1.20927e+07	1.09614e+07	8.57272e+06	1.08862e+07	7.449e+06	8.95449e+06	9.09538e+06	8.6431e+06	1.12706e+07	0	0	0	0	0	0	0	0	0	0	2.54035	4.9332	3.69879	3.49686	4.34649	2.02679	4.28776	2.26051	0
Hex1Cer(d18:2_22:0)+H	782.65	C46 H88 O8 N1	17.0913	17.0913	7.20926e+06	1	0	7.22813		7.35909e+06	6.75028e+06	7.64325e+06	5.3944e+06	5.1959e+06	4.85308e+06	5.52436e+06	6.98821e+06	6.01197e+06	1.05355e+07	7.21238e+06	8.81082e+06	1.02746e+07	9.00101e+06	6.84946e+06	7.81189e+06	5.42467e+06	7.02789e+06	6.4082e+06	6.62883e+06	9.68861e+06	0	0	0	0	0	0	0	0	0	0	0	0	0	7.22813	0	0	0	0	0
Hex1Cer(t18:0_26:4)+H-H2O	832.666	C50 H90 O8 N1	18.3188	18.3188	3.82154e+07	1	0	7.40285		3.32021e+07	36948565	3.39277e+07	6.30607e+07	6.23146e+07	6.24516e+07	6.00026e+07	7.05107e+07	6.3566e+07	2.31742e+07	1.96766e+07	2.53229e+07	3.99026e+07	3.25667e+07	2.60175e+07	2.69252e+07	2.21134e+07	2.39283e+07	2.96097e+07	2.26803e+07	2.46208e+07	0	3.0615	0	0	0	0	0	0	0	0	7.40285	4.48919	0	2.96718	5.20708	6.26482	2.97104	0	0
Hex1Cer(d18:1_26:4)+H	832.666	C50 H90 O8 N1	18.3188	18.3188	3.82154e+07	1	0	7.81232		3.32021e+07	36948565	3.39277e+07	6.30607e+07	6.23146e+07	6.24516e+07	6.00026e+07	7.05107e+07	6.3566e+07	2.31742e+07	1.96766e+07	2.53229e+07	3.99026e+07	3.25667e+07	2.60175e+07	2.69252e+07	2.21134e+07	2.39283e+07	2.96097e+07	2.26803e+07	2.46208e+07	0	0	0	0	0	0	0	0	0	7.81232	0	0	0	0	0	0	0	0	0
Hex1Cer(d41:2+O)+H	812.661	C47 H90 O9 N1	19.9257	19.9257	2.92501e+08	1	0	8.21514		2.66826e+08	3.14013e+08	3.98046e+08	2.5972e+08	2.81947e+08	3.04828e+08	2.60253e+08	2.30938e+08	4.01019e+08	3.48258e+08	3.37897e+08	2.05063e+08	3.13855e+08	4.35188e+08	2.38365e+08	3.69913e+08	1.66614e+08	2.14651e+08	1.71668e+08	3.01545e+08	3.21918e+08	0	0	0	0	0	0	0	0	0	3.71487	8.21514	0	0	0	0	7.67928	0	0	0
Hex1Cer(t42:3)+H	824.661	C48 H90 O9 N1	16.4708	16.4708	1.15803e+07	1	0	9.56922		1.3419e+07	3.97029e+06	2.6598e+06	1.31027e+07	2.11529e+07	2.61918e+07	1.28524e+07	2.61731e+07	1.35381e+07	356157	1.25252e+07	4.70882e+06	1.3054e+07	1.33657e+07	2.2349e+06	1.52772e+07	9.2193e+06	7.78951e+06	2.0216e+06	1.29251e+07	1.66484e+07	0	0	0	8.33178	8.12073	7.31747	8.26175	9.56922	8.33165	0	0	0	0	0	0	0	0	0	0
Hex1Cer(d18:1_24:0)+H	812.697	C48 H94 O8 N1	18.0836	18.0836	1.10135e+07	1	0	9.67054		1.01587e+07	1.054e+07	1.09445e+07	8.98513e+06	1.08728e+07	8.89053e+06	7.3486e+06	9.80688e+06	9.49966e+06	1.59011e+07	1.609e+07	9.65963e+06	8.92219e+06	1.28625e+07	1.00795e+07	1.52187e+07	8.76755e+06	7.755e+06	8.73236e+06	1.37969e+07	1.64517e+07	0	0	0	0	0	0	0	0	0	0	0	0	0	0	0	0	9.67054	0	0
Hex1Cer(d18:1_24:0)+H	812.697	C48 H94 O8 N1	15.4094	15.4094	1.10763e+07	1	0	10.2661		1.11869e+07	1.09718e+07	1.12807e+07	1.0047e+07	1.23348e+07	1.15056e+07	1.06323e+07	1.20634e+07	1.19036e+07	1.27731e+07	1.36966e+07	1.24271e+07	5.76817e+06	7.93608e+06	1.73517e+07	1.30654e+07	1.0828e+07	1.08134e+07	8.33398e+06	1.40371e+07	3.64565e+06	6.4345	7.10998	6.94294	7.28437	8.28355	7.60841	7.81171	6.86144	6.62227	0	10.2661	8.14742	0	0	6.51428	5.1245	10.1951	7.10295	0
Hex1Cer(d18:1_22:0)+H	784.666	C46 H90 O8 N1	14.422	14.422	1.17929e+07	1	0	11.3266		1.20038e+07	1.24111e+07	1.17111e+07	7.54408e+06	8.90296e+06	1.06911e+07	7.04835e+06	8.00843e+06	9.27362e+06	1.82149e+07	1.86462e+07	1.29104e+07	7.62405e+06	1.43553e+07	1.88374e+07	1.56034e+07	1.09874e+07	1.16886e+07	8.28966e+06	1.81044e+07	4.79514e+06	0	0	0	0	0	0	0	0	0	9.473	8.13352	7.86166	0	4.13809	11.3266	6.95115	3.01619	7.00231	0
Hex1Cer(d18:1_24:0)+H	812.697	C48 H94 O8 N1	19.9751	19.9751	8.29917e+06	1	0	11.5267		2.57129e+06	1.40678e+07	4.57436e+06	3.85264e+06	8.68033e+06	2.13651e+06	1.15845e+06	579189	1.38572e+07	1.7077e+07	9.7907e+06	1.43656e+07	1.78421e+07	1.56319e+07	1.07237e+07	1.13793e+06	1.04297e+07	1.01888e+07	1.04893e+07	3.34876e+06	1.77927e+06	0	0	0	0	0	0	0	0	0	5.52653	7.48688	9.20118	11.5267	0	0	0	0	9.69426	0
Hex1Cer(t44:1+O)+H	872.719	C50 H98 O10 N1	18.5926	18.5926	4.13013e+06	1	0	13.3055		4.13166e+06	3.85717e+06	4.48431e+06	2.79367e+06	4.06619e+06	5.94519e+06	2.40576e+06	2.97267e+06	3.01445e+06	5.6999e+06	5.31226e+06	3.67648e+06	1.55085e+06	5.03857e+06	5.0848e+06	8.46262e+06	3.17732e+06	4.11182e+06	2.11849e+06	7.2673e+06	1.56126e+06	0	0	0	0	0	10.8194	0	0	0	11.3734	12.2506	0	0	10.1641	11.0673	13.3055	11.4595	10.4555	0
Hex1Cer(t18:1_22:0)+H-H2O	782.65	C46 H88 O8 N1	16.8746	16.8746	3.45261e+07	1	0	15.8164		3.55742e+07	3.53211e+07	3.54745e+07	3.7463e+07	3.6917e+07	3.63469e+07	3.1917e+07	4.56824e+07	4.7148e+07	4.21709e+07	2.60127e+07	3.48864e+07	4.15049e+07	3.88137e+07	3.04986e+07	3.28123e+07	2.16023e+07	2.76883e+07	2.59916e+07	2.47829e+07	3.64393e+07	0	0	0	0	0	0	0	0	0	10.7326	0	0	0	0	0	0	0	0	0
Hex1Cer(t18:0_21:0)+H-H2O	770.65	C45 H88 O8 N1	17.4957	17.4957	9.33476e+06	1	0	15.919		9.34933e+06	8.93629e+06	9.7723e+06	1.09166e+07	5.39214e+06	7.94746e+06	5.00965e+06	5.639e+06	9.86649e+06	1.4927e+07	1.42975e+07	8.80721e+06	8.37648e+06	1.21435e+07	9.84532e+06	9.73436e+06	7.6247e+06	7.36433e+06	7.51773e+06	1.06384e+07	1.19243e+07	0	0	0	0	0	0	0	0	0	0	11.6342	0	0	0	0	0	0	0	0
Hex1Cer(d18:1_20:1)+H	754.619	C44 H84 O8 N1	16.3997	16.3997	6.46609e+06	1	0	16.7665		7.08574e+06	7.19702e+06	7.22987e+06	3.07202e+06	3.44104e+06	4.65491e+06	3.13415e+06	3.28596e+06	3.43354e+06	1.05368e+07	9.40424e+06	6.84172e+06	6.31579e+06	9.57165e+06	8.06879e+06	7.60835e+06	6.48422e+06	5.98461e+06	5.86532e+06	8.46858e+06	8.10363e+06	0	0	0	0	0	0	0	0	0	16.7665	0	0	0	0	0	0	0	0	0
Hex1Cer(d18:2_24:0+O)+H	826.677	C48 H92 O9 N1	18.1305	18.1305	4.31562e+06	1	0	16.9134		5.53008e+06	5.15425e+06	4.67338e+06	5.75618e+06	3.74835e+06	6.59391e+06	8.70997e+06	1.03974e+07	7.02921e+06	3.30099e+06	2.87575e+06	2.33699e+06	5.29178e+06	2.04193e+06	2.39439e+06	2.92001e+06	1.92395e+06	1.9648e+06	2.97674e+06	2.58704e+06	2.42103e+06	0	0	0	0	0	16.9134	0	0	0	0	0	0	0	0	0	0	0	0	0
Hex1Cer(d20:1_24:0)+H	840.729	C50 H98 O8 N1	16.3279	16.3279	6.42224e+06	1	0	18.3163		6.82611e+06	6.09005e+06	6.51557e+06	7.16317e+06	8.43808e+06	7.82395e+06	6.01366e+06	7.15503e+06	5.28392e+06	7.84634e+06	7.12785e+06	1.06232e+07	0	3.32578e+06	1.22726e+07	1.11892e+07	5.02824e+06	7.22065e+06	2.18639e+06	6.73724e+06	0	0	0	0	0	0	0	0	0	0	0	0	13.2654	0	0	18.3163	17.2792	0	0	0
Hex1Cer(d18:1_22:1)+H	782.65	C46 H88 O8 N1	14.2053	14.2053	1.32087e+07	1	0	18.6614		1.32407e+07	1.31397e+07	1.29358e+07	1.18749e+07	7.74496e+06	1.33769e+07	8.33438e+06	9.93261e+06	1.22933e+07	2.13307e+07	1.85717e+07	1.29996e+07	1.04644e+07	1.44536e+07	1.82395e+07	1.45684e+07	1.4285e+07	1.45843e+07	1.1981e+07	1.81631e+07	4.86877e+06	16.3239	11.527	15.6387	0	3.29066	16.4299	10.4025	0	5.37074	0	18.2451	9.05847	10.1208	15.9845	18.6614	8.63543	3.31889	12.9089	0
Hex1Cer(d18:1_23:0+O)+H	814.677	C47 H92 O9 N1	17.9975	17.9975	2.45603e+09	1	0	23.3582		2.43265e+09	2.57122e+09	2.42455e+09	2.2731e+09	2.05424e+09	2.50146e+09	1.96073e+09	2.18507e+09	2.21079e+09	2.68257e+09	1.95123e+09	2.49093e+09	3.06386e+09	3.44558e+09	2.47868e+09	2.67649e+09	1.90861e+09	2.26413e+09	2.0707e+09	2.55008e+09	3.38005e+09	0	0	0	0	0	0	0	0	0	22.0527	22.2927	0	0	0	0	0	0	0	0
Hex1Cer(t18:0_23:3)+H-H2O	792.635	C47 H86 O8 N1	17.6375	17.6375	3.2764e+07	1	0	23.3639		3.70363e+07	3.25006e+07	3.59167e+07	2.85469e+07	3.34109e+07	4.13699e+07	2.51391e+07	2.7111e+07	2.70273e+07	4.29486e+07	3.69808e+07	2.51488e+07	3.5252e+07	3.71871e+07	3.27752e+07	3.24426e+07	2.43698e+07	2.62049e+07	2.69429e+07	3.76514e+07	4.20805e+07	0	0	0	0	0	0	0	0	0	0	0	0	0	0	0	0	23.3639	0	0
Hex1Cer(t42:1+O)+H	844.687	C48 H94 O10 N1	17.1567	17.1567	9.87629e+07	1	0	23.5245		9.52224e+07	1.00031e+08	9.98497e+07	8.11184e+07	7.47371e+07	9.61582e+07	7.38442e+07	7.96164e+07	7.30762e+07	1.32239e+08	1.28602e+08	8.92756e+07	8.21288e+07	1.22467e+08	1.16496e+08	1.28848e+08	8.39082e+07	8.35202e+07	7.04263e+07	1.43765e+08	1.18692e+08	21.7766	21.5155	21.3365	21.0716	21.9908	21.0704	21.0452	22.9449	22.0379	21.5221	21.6791	21.7624	20.7357	21.3951	22.1185	23.5245	21.5257	21.2351	0
Hex1Cer(d18:2_22:0)+H	782.65	C46 H88 O8 N1	16.8746	16.8746	3.45261e+07	1	0	24.7935		3.55742e+07	3.53211e+07	3.54745e+07	3.7463e+07	3.6917e+07	3.63469e+07	3.1917e+07	4.56824e+07	4.7148e+07	4.21709e+07	2.60127e+07	3.48864e+07	4.15049e+07	3.88137e+07	3.04986e+07	3.28123e+07	2.16023e+07	2.76883e+07	2.59916e+07	2.47829e+07	3.64393e+07	15.423	24.4517	17.0737	19.2899	21.7034	24.146	20.8877	22.4925	16.5985	15.7833	11.1751	16.8745	24.0898	21.8313	24.7935	11.4444	11.2825	20.4968	0
Hex1Cer(d20:1_23:0+O)+H	842.708	C49 H96 O9 N1	20.0257	20.0257	1.26325e+07	1	0	25.3902		1.21324e+07	1.37186e+07	1.54894e+07	1.20038e+07	1.19885e+07	1.92001e+07	1.112e+07	9.69228e+06	1.36424e+07	1.66218e+07	1.33888e+07	9.17493e+06	8.61302e+06	1.38297e+07	1.40385e+07	1.57712e+07	9.887e+06	1.00121e+07	9.0415e+06	1.76593e+07	8.25684e+06	14.6554	17.6711	16.2724	15.1977	18.241	0	0	11.4919	18.0936	0	14.5572	15.5777	7.64297	13.4867	15.3114	25.3902	16.5753	21.0491	0
Hex1Cer(d42:2+O)+H	826.677	C48 H92 O9 N1	17.6735	17.6735	2.49585e+07	1	0	27.3552		2.64961e+07	2.5491e+07	2.79282e+07	3.35764e+07	2.3665e+07	3.31443e+07	3.26585e+07	3.71197e+07	3.27392e+07	2.32122e+07	2.58605e+07	1.86654e+07	1.88898e+07	1.94215e+07	2.23269e+07	2.1712e+07	1.76024e+07	1.52625e+07	2.05691e+07	2.47094e+07	2.30782e+07	25.4912	21.5811	27.3552	0	25.502	20.977	26.3079	22.8981	21.9766	26.4856	21.6554	18.4011	20.7896	20.8114	18.9939	19.258	16.9943	23.2164	0
Hex1Cer(d18:0_22:0)+H	786.682	C46 H92 O8 N1	18.8054	18.8054	4.91947e+06	1	0	27.4302		5.11438e+06	5.19074e+06	4.89209e+06	4.12741e+06	5.30205e+06	3.74309e+06	2.66517e+06	2.38926e+06	4.32791e+06	7.43335e+06	5.74066e+06	4.78685e+06	6.39696e+06	5.51787e+06	4.20006e+06	4.17221e+06	3.41092e+06	5.3101e+06	4.76098e+06	4.81987e+06	9.00703e+06	15.2605	17.0603	17.0111	0	20.9322	0	0	0	0	27.4302	0	16.9023	22.2371	14.3202	12.8444	0	0	16.8508	0
Hex1Cer(d18:1_21:0)+H	770.65	C45 H88 O8 N1	17.4956	17.4956	9.33485e+06	1	0	27.6996		9.34967e+06	8.93543e+06	9.772e+06	1.09201e+07	5.3918e+06	7.94685e+06	5.00974e+06	5.63895e+06	9.86661e+06	1.49271e+07	1.42974e+07	8.80692e+06	8.37636e+06	1.21422e+07	9.84534e+06	9.73429e+06	7.62538e+06	7.36495e+06	7.51802e+06	1.06386e+07	1.19242e+07	24.9391	25.5243	24.1972	0	0	0	0	0	0	27.1981	0	23.8752	24.8882	24.5556	26.6944	23.9957	27.6996	24.9876	0
Hex1Cer(d42:2)+H-H2O	792.671	C48 H90 O7 N1	18.3137	18.3137	1.03371e+07	1	0	28.3999		1.00509e+07	9.75821e+06	9.62615e+06	1.65129e+07	1.31816e+07	1.62377e+07	1.15813e+07	1.85529e+07	1.51944e+07	8.38756e+06	4.92263e+06	8.13411e+06	1.10077e+07	9.54721e+06	7.70417e+06	8.35435e+06	8.53715e+06	7.03215e+06	6.70889e+06	7.29981e+06	8.74631e+06	26.0356	27.1551	21.9446	22.4274	28.3999	22.5922	22.4492	27.8906	23.4779	19.2243	15.1946	20.6046	21.8015	20.7471	26.8865	27.7745	21.3574	26.5145	0
Hex1Cer(t18:0_22:1)+H-H2O	782.65	C46 H88 O8 N1	14.2053	14.2053	1.32087e+07	1	0	29.0164		1.32407e+07	1.31397e+07	1.29358e+07	1.18749e+07	7.74496e+06	1.33769e+07	8.33438e+06	9.93261e+06	1.22933e+07	2.13307e+07	1.85717e+07	1.29996e+07	1.04644e+07	1.44536e+07	1.82395e+07	1.45684e+07	1.4285e+07	1.45843e+07	1.1981e+07	1.81631e+07	4.86877e+06	0	0	0	17.28	0	0	0	0	0	25.92	27.5172	0	0	0	29.0164	0	24.3358	0	0
Hex1Cer(t18:0_18:0+O)+H	762.609	C42 H84 O10 N1	14.4628	14.4628	2.40119e+07	1	0	29.0789		1.02464e+07	6.34121e+06	8.12843e+06	3.01351e+07	7.1987e+06	2.41071e+07	3.26942e+07	4.09613e+07	2.89872e+07	4.01028e+07	4.0918e+07	3.68775e+07	2.45112e+07	2.38263e+07	2.31209e+07	2.31399e+07	1.95673e+07	2.09885e+07	1.92271e+07	2.49867e+07	1.81835e+07	0	0	0	0	0	0	0	0	0	0	0	0	9.10093	0	29.0789	0	17.9926	27.2477	0
Hex1Cer(t18:0_16:0+O)+H	734.578	C40 H80 O10 N1	12.9399	12.9399	1.15489e+07	1	0	29.0889		1.19373e+07	1.23673e+07	9.78651e+06	1.19999e+07	8.85361e+06	1.37439e+07	1.29516e+07	1.44467e+07	1.09048e+07	1.51056e+07	1.59239e+07	1.26598e+07	8.94326e+06	1.14537e+07	1.2071e+07	1.17678e+07	8.01462e+06	8.9439e+06	8.76965e+06	1.21163e+07	9.76465e+06	0	22.1607	0	0	0	0	0	0	0	0	0	21.7821	14.4011	22.6169	25.1194	29.0889	19.7257	25.3406	0
Hex1Cer(t18:0_16:1)+H-H2O	698.557	C40 H76 O8 N1	10.568	10.568	550408	1	0	35.7439		557659	540420	586100	542482	462010	930001	686519	826479	873739	626584	568789	389272	419364	491053	555878	482592	348543	401927	350131	614138	304887	0	0	0	0	0	35.6437	0	0	35.7439	0	0	0	0	0	0	0	0	0	0
Hex1Cer(d18:2_16:0+O)+H	714.551	C40 H76 O9 N1	9.51143	9.51143	862977	1	0	33.9747		856717	838259	872164	1.46322e+06	1.01208e+06	2.17519e+06	1.66302e+06	1.97001e+06	2.15063e+06	445831	405170	407285	726361	346781	520094	406403	275169	539585	448173	404177	196203	21.5361	20.5204	0	31.8862	26.7731	31.7978	33.9747	27.9949	30.8011	0	0	0	0	0	0	0	0	0	0
Hex1Cer(d18:1_18:0+O)+H	744.598	C42 H82 O9 N1	11.8317	11.8317	2.05221e+06	1	0	46.7192		2.14031e+06	2.17724e+06	2.4369e+06	812389	867384	1.38779e+06	813406	1.17823e+06	972519	3.39539e+06	3.5472e+06	2.65124e+06	1.88518e+06	2.69712e+06	3.40265e+06	2.53529e+06	2.07112e+06	2.33904e+06	1.77051e+06	3.27899e+06	736554	38.2869	24.7774	39.5148	0	0	0	0	0	0	35.7861	40.5597	42.5019	0	0	45.7314	41.411	37.9869	43.6481	0
Hex1Cer(d18:1_16:0+O)+H	716.567	C40 H78 O9 N1	10.5683	10.5683	2.06737e+06	1	0	39.0083		2.07637e+06	2.14792e+06	2.16844e+06	2.22233e+06	1.76301e+06	3.35164e+06	2.46995e+06	2.95534e+06	3.32293e+06	2.35974e+06	2.18277e+06	1.49062e+06	1.50224e+06	1.95782e+06	2.10656e+06	1.90926e+06	1.28233e+06	1.38811e+06	1.26554e+06	2.27198e+06	1.2199e+06	35.5553	35.2011	29.3789	30.589	28.0674	30.824	33.9072	39.0083	31.0683	29.9737	30.5241	30.828	32.6526	29.9702	26.8145	37.0803	37.1882	30.7482	0
Hex1Cer(d18:2_16:0)+H	698.557	C40 H76 O8 N1	9.93457	9.93457	2.24618e+06	1	0	55.7918		2.42412e+06	2.2411e+06	2410003	2.0482e+06	2.1595e+06	3.06446e+06	2.57401e+06	2.66619e+06	3.33674e+06	2.38733e+06	1.11136e+06	3.26557e+06	1.97816e+06	2.76536e+06	2.72546e+06	2.33965e+06	1.12889e+06	2.04391e+06	1.43269e+06	1.73846e+06	1.32867e+06	43.4007	42.7226	19.5519	27.1701	40.9334	41.5023	46.9576	41.5693	45.8101	40.4534	0	55.7918	42.7405	43.1536	44.3079	42.3868	34.5144	43.8313	0
Hex1Cer(d34:2)+H-H2O	680.546	C40 H74 O7 N1	9.7639	9.7639	2.60016e+06	1	0	36.4572		2.79037e+06	2.55748e+06	2.73868e+06	2.68533e+06	2.38914e+06	3.34292e+06	2.86563e+06	3.24088e+06	3.76451e+06	3.12296e+06	1.55532e+06	3.51331e+06	2.59998e+06	2.83996e+06	2.90281e+06	2.64823e+06	1.28638e+06	2.28831e+06	1.57743e+06	2.03588e+06	1.85778e+06	27.6098	25.9026	33.1245	34.3858	35.2153	36.4572	28.4136	27.8427	33.9475	0	28.1247	27.1362	26.6213	26.406	34.837	35.7928	25.1265	28.2444	0
Hex1Cer(d34:1)+H-H2O	682.562	C40 H76 O7 N1	10.8276	10.8276	3.09737e+06	1	0	38.4879		3.0075e+06	3.21147e+06	3.2456e+06	2.74982e+06	2.96761e+06	3.90943e+06	3.53158e+06	4.14987e+06	4.72134e+06	3.64192e+06	2.77471e+06	3.8448e+06	2.59857e+06	3.05102e+06	3.49687e+06	3.09666e+06	1.83277e+06	2.61515e+06	1.98748e+06	2.81628e+06	1.79424e+06	30.205	28.1433	38.4879	28.4983	35.1143	29.2075	30.5427	32.0774	29.039	27.8561	29.5121	33.7274	27.6976	27.3579	30.0746	28.5553	29.6746	28.7718	0
Hex1Cer(d18:2_24:0)+H	810.682	C48 H92 O8 N1	17.5383	17.5383	3.95582e+06	1	0	62.5184		4.15508e+06	4.25162e+06	4.00849e+06	1.94834e+06	3.0857e+06	2.36642e+06	2.43146e+06	2.48287e+06	3.87784e+06	5.16702e+06	3.13426e+06	6.29431e+06	5.78469e+06	5.31778e+06	4.95112e+06	5.28633e+06	3.21325e+06	4.07703e+06	3.42954e+06	3.89133e+06	3.91764e+06	0	0	0	0	0	0	0	0	0	0	0	62.5184	0	0	0	0	0	59.2852	0
Hex1Cer(d41:1)+H-H2O	780.671	C47 H90 O7 N1	18.9511	18.9511	4.93054e+06	1	0	32.8125		5.64761e+06	4.58593e+06	4.9563e+06	4.69002e+06	3.82844e+06	3.59098e+06	3.24621e+06	3.58167e+06	3.99277e+06	6.99246e+06	6.95976e+06	4.45526e+06	5.0189e+06	6.73449e+06	4.83742e+06	5.01618e+06	3.82547e+06	3.79059e+06	3.74122e+06	6.13704e+06	7.9127e+06	24.5918	25.6434	25.2434	0	0	0	0	0	0	31.2369	25.8069	26.0044	25.7112	32.8125	24.102	25.7682	26.5915	0	0
Hex1Cer(t18:0_20:1)+H-H2O	754.619	C44 H84 O8 N1	16.3997	16.3997	6.46609e+06	1	0	31.6134		7.08574e+06	7.19702e+06	7.22987e+06	3.07202e+06	3.44104e+06	4.65491e+06	3.13415e+06	3.28596e+06	3.43354e+06	1.05368e+07	9.40424e+06	6.84172e+06	6.31579e+06	9.57165e+06	8.06879e+06	7.60835e+06	6.48422e+06	5.98461e+06	5.86532e+06	8.46858e+06	8.10363e+06	0	0	0	0	0	0	0	0	0	16.3608	0	0	0	31.6134	0	0	0	0	0
Hex1Cer(t18:0_23:1)+H-H2O	796.666	C47 H90 O8 N1	14.7257	14.7257	8.5254e+06	1	0	44.3722		8.4316e+06	8.52218e+06	8.66971e+06	1.08351e+07	9.40341e+06	1.41332e+07	8.26186e+06	1.06339e+07	1.21981e+07	8.35784e+06	7.60875e+06	7.25563e+06	5.57884e+06	5.72809e+06	1.10382e+07	7.5045e+06	6.81635e+06	7.39853e+06	6.87139e+06	1.11714e+07	2.61475e+06	0	0	0	42.8108	42.746	44.3722	39.4402	41.6622	42.5817	0	0	0	0	0	38.036	0	36.5833	0	0
Hex1Cer(d18:0_24:0+O)+H	830.708	C48 H96 O9 N1	19.9417	19.9417	9.2022e+06	1	0	41.4061		9.63002e+06	8.94931e+06	1.1148e+07	1.49583e+07	2.00506e+07	1.66752e+07	1.55941e+07	1.4706e+07	2.35509e+07	4.85721e+06	3.67519e+06	3.39415e+06	6.07882e+06	5.15558e+06	3.44863e+06	7.08451e+06	3.92095e+06	6.37607e+06	4.31328e+06	5.56763e+06	4.11185e+06	0	11.8834	12.0504	16.0268	40.4357	29.6286	40.8047	0	41.4061	0	0	0	0	0	0	0	0	14.8816	0
Hex1Cer(t18:0_23:1)+H-H2O	796.666	C47 H90 O8 N1	18.5365	18.5365	1.03379e+07	1	0	52.3785		1.02667e+07	1.03844e+07	1.0414e+07	7.9939e+06	6.75903e+06	1.0564e+07	7.02129e+06	8.51405e+06	9.2978e+06	1.44406e+07	1.29015e+07	9.50727e+06	9.52622e+06	1.28779e+07	1.16733e+07	1.05277e+07	9.09742e+06	1.20323e+07	8.19887e+06	1.4427e+07	1.06709e+07	50.6593	48.962	49.4429	50.2381	52.3785	51.6138	49.2029	50.6329	48.8068	49.936	49.6757	49.2584	50.4836	49.753	49.5698	51.0312	43.9336	49.0679	0
Hex1Cer(t20:0_25:0+O)+H	888.75	C51 H102 O10 N1	20.9404	20.9404	1.06671e+07	1	0	39.4992		9.47016e+06	9.55112e+06	1.11338e+07	1.25199e+07	1.04209e+07	1.69959e+07	7.24301e+06	1.08642e+07	1.02207e+07	1.836e+07	6.8743e+06	9.42867e+06	3.3122e+06	1.83268e+07	1.0704e+07	1.66834e+07	7.03145e+06	1.73772e+07	3.47755e+06	1.29291e+07	1.08402e+06	20.2578	17.0605	22.4752	0	36.6903	25.0497	0	38.1695	0	27.9679	0	37.3845	0	34.0544	39.4992	38.2083	31.2221	29.6925	0
Hex1Cer(d18:1_18:0)+H	728.603	C42 H82 O8 N1	15.408	15.408	1.10124e+07	1	0	55.6514		1.08766e+07	1.24868e+07	1.23371e+07	3.54859e+06	3.71442e+06	5.13993e+06	3.5963e+06	4.05187e+06	5.33623e+06	2.47856e+07	2.53731e+07	1.19865e+07	1.07817e+07	1.24611e+07	1.13352e+07	1.41784e+07	9.73435e+06	1.07161e+07	1.15624e+07	1.62289e+07	1.10293e+07	0	0	39.5283	0	0	0	0	0	0	45.4219	55.6514	35.5492	0	0	43.939	49.4578	0	0	0
Hex1Cer(d18:2_23:0)+H	796.666	C47 H90 O8 N1	17.5848	17.5848	1.11336e+07	1	0	49.6383		1.15216e+07	1.13528e+07	1.25744e+07	1.75246e+07	1.83833e+07	1.57756e+07	1.77893e+07	2.6201e+07	1.8524e+07	6.85898e+06	5.66352e+06	6.88612e+06	9.6128e+06	9.36665e+06	7.41352e+06	7.1019e+06	5.42444e+06	6.15518e+06	6.29304e+06	5.83427e+06	7.54922e+06	47.2471	40.5045	45.6961	49.5702	49.6383	41.7327	49.5035	36.1849	43.8703	0	0	0	37.4571	36.2139	0	33.4551	0	0	0
Hex1Cer(d18:1_25:0)+H	826.713	C49 H96 O8 N1	20.4533	20.4533	1.14465e+07	1	0	50.7913		1.12054e+07	1.24317e+07	1.17339e+07	1.10592e+07	1.29882e+07	1.29563e+07	9.1914e+06	1.30979e+07	1.18847e+07	1.18706e+07	1.05259e+07	9.12987e+06	1.01498e+07	1.28361e+07	1.21377e+07	1.31143e+07	8.72124e+06	8.13919e+06	7.29491e+06	1.34094e+07	1.64986e+07	45.8415	40.5889	40.2724	34.3082	38.4693	38.781	42.6319	50.7913	37.9727	35.5166	34.8738	36.299	40.1752	44.8051	39.6373	37.4381	39.1369	40.0131	0
Hex1Cer(d20:1_24:0)+H	840.729	C50 H98 O8 N1	21.1993	21.1993	1.15397e+07	1	0	44.5629		1.14126e+07	1.17944e+07	1.22717e+07	1.04894e+07	1.78181e+07	1.33117e+07	8.2536e+06	1.11075e+07	1.14342e+07	1.6258e+07	1.36443e+07	1.33688e+07	7.20229e+06	1.03292e+07	1.49291e+07	1.50668e+07	7.78163e+06	8.93958e+06	5.25152e+06	1.35946e+07	8.075e+06	37.3343	37.0313	44.1427	33.869	36.376	44.5629	34.3636	38.3619	34.6084	41.2385	36.3731	41.7073	30.6901	35.1071	41.9029	40.9325	37.2818	37.1054	0
Hex1Cer(d18:2_16:0)+H	698.557	C40 H76 O8 N1	12.5084	12.5084	1.16241e+07	1	0	70.6813		1.17693e+07	1.16279e+07	1.18246e+07	1.34077e+07	1.58698e+07	1.2607e+07	1.24401e+07	1.71316e+07	1.5487e+07	1.13203e+07	8.6422e+06	1.13629e+07	1.2371e+07	1.39117e+07	1.31718e+07	9.94381e+06	6.28276e+06	1.13453e+07	8.72476e+06	7.00841e+06	7.85552e+06	49.8022	49.4239	48.8186	56.5775	50.4102	51.3359	48.482	70.6813	50.3413	49.1565	44.9956	46.5591	60.3048	48.0284	50.6114	65.4376	42.638	50.3978	0
Hex1Cer(d18:1_16:0+O)+H	716.567	C40 H78 O9 N1	13.5709	13.5709	1.2756e+07	1	0	49.4119		1.33089e+07	1.25837e+07	1.42107e+07	1.03686e+07	8.87918e+06	1.09045e+07	9.45152e+06	1.29963e+07	9.97544e+06	1.90718e+07	2.12748e+07	1.24898e+07	1.03196e+07	1.39024e+07	1.56443e+07	1.3452e+07	1.05912e+07	9.9557e+06	8.88799e+06	1.67582e+07	1.2849e+07	37.6305	40.9019	46.3181	38.5408	34.4888	39.3818	37.1989	42.7662	0	37.5435	39.2399	35.6205	0	37.8598	39.1509	37.7524	36.8872	36.0653	0
Hex1Cer(d18:2_24:0+O)+H	826.677	C48 H92 O9 N1	17.934	17.934	1.32711e+07	1	0	44.4652		1.19193e+07	1.35413e+07	1.32679e+07	2.2859e+07	1.78655e+07	2.03267e+07	2.4394e+07	3.25667e+07	2.50342e+07	6.37178e+06	7.94055e+06	7.92575e+06	1.05604e+07	8.24451e+06	8.06223e+06	7.31628e+06	6.07043e+06	6.61021e+06	9.82368e+06	8.52562e+06	9.46766e+06	33.2185	37.7199	31.3532	35.023	40.2194	34.7563	43.4912	32.6443	44.4652	0	22.6823	0	26.9731	0	0	0	0	23.8624	0
Hex1Cer(t20:0_23:0+O)+H	860.719	C49 H98 O10 N1	19.4619	19.4619	1.35895e+07	1	0	45.5946		1.39286e+07	1.45843e+07	1.46464e+07	9.36784e+06	1.07444e+07	1.32442e+07	7.4672e+06	9.19161e+06	9.67805e+06	2.14284e+07	2.09796e+07	1.42134e+07	5.98471e+06	1.43442e+07	1.67175e+07	2.22605e+07	1.17319e+07	1.57511e+07	7.75818e+06	2.40809e+07	7.27611e+06	36.1021	38.8624	36.1072	31.8019	33.8739	35.7176	30.7135	31.3385	30.1381	37.4266	44.6355	34.8736	32.0305	41.913	29.4969	41.3611	36.2236	45.5946	0
Hex1Cer(d20:1_24:0+O)+H	856.724	C50 H98 O9 N1	20.7716	20.7716	1.40855e+07	1	0	48.6338		1.39546e+07	1.39314e+07	1.39443e+07	1.23933e+07	1.66545e+07	2.54591e+07	1.0081e+07	9.41613e+06	1.60479e+07	1.99889e+07	1.39434e+07	1.10272e+07	4.5955e+06	1.61024e+07	1.57311e+07	2.05714e+07	1.13578e+07	1.53353e+07	7.37982e+06	2.30712e+07	4.80944e+06	45.1458	38.4206	38.9185	44.215	45.5057	38.134	33.1704	34.263	42.5439	41.5994	41.0619	48.6338	0	36.8926	39.5968	46.6693	37.42	41.6321	0
Hex1Cer(d40:1)+H-H2O	766.656	C46 H88 O7 N1	18.2225	18.2225	1.60052e+07	1	0	33.487		1.68338e+07	1.57269e+07	1.70532e+07	1.09071e+07	9.9291e+06	1.01167e+07	8.48587e+06	9.23928e+06	1.06689e+07	2.81957e+07	2.47094e+07	1.61962e+07	1.70375e+07	1.86502e+07	1.69748e+07	1.87931e+07	1.40651e+07	1.43663e+07	1.44812e+07	2.07565e+07	2.29234e+07	26.1878	26.3073	26.223	25.65	32.7601	33.3102	25.5668	26.4822	25.3452	26.9441	26.7484	26.1913	27.6089	32.9892	26.614	26.6617	26.711	26.6073	0
Hex1Cer(t18:0_24:1)+H-H2O	810.682	C48 H92 O8 N1	19.2707	19.2707	1.69026e+07	1	0	50.4281		1.77768e+07	1.67733e+07	2.02494e+07	1.68731e+07	1.33422e+07	1.89901e+07	1.62511e+07	1.60925e+07	1.86904e+07	2.02425e+07	2.06715e+07	1.24383e+07	1.09993e+07	1.97808e+07	1.97883e+07	1.72292e+07	1.41659e+07	1.17347e+07	1.53565e+07	2.27663e+07	1.47431e+07	48.3174	46.9625	45.8473	48.4969	48.4037	48.1601	50.4281	48.8866	45.549	46.0758	45.6879	45.3996	46.9542	47.9487	47.7114	46.6184	45.6365	44.1893	0
Hex1Cer(d18:2_16:0)+H	698.557	C40 H76 O8 N1	9.76581	9.76581	1.71481e+07	1	0	58.602		1.73981e+07	1.71859e+07	1.77451e+07	1.72717e+07	1.57937e+07	2.22318e+07	1.91623e+07	2.15587e+07	2.44914e+07	2.11264e+07	1.00893e+07	2.35225e+07	1.66902e+07	1.93629e+07	1.95238e+07	1.7107e+07	8.73009e+06	1.5603e+07	1.04483e+07	1.30308e+07	1.20368e+07	38.9834	48.7807	34.2909	47.845	49.5291	50.419	46.4186	47.291	45.3517	56.0163	42.1567	49.0394	44.4551	44.9379	40.0812	58.602	43.8336	44.6047	0
Hex1Cer(t20:0_26:0+O)+H	902.765	C52 H104 O10 N1	21.6878	21.6878	1.74185e+07	1	0	46.9328		1.79929e+07	1.72518e+07	1.9351e+07	1.54557e+07	1.75291e+07	2.5944e+07	1.50058e+07	2.10594e+07	1.97036e+07	2.69238e+07	7.18822e+06	1.45966e+07	4.19906e+06	3.39e+07	1.55802e+07	2.60001e+07	9.41613e+06	3.30238e+07	4.10314e+06	2.05694e+07	994255	39.8695	40.4441	36.2004	37.9149	36.3765	40.6409	38.114	42.9024	40.471	41.719	34.1213	37.5279	0	38.3377	38.5418	39.5544	36.7891	46.9328	0
Hex1Cer(t18:0_22:1)+H-H2O	782.65	C46 H88 O8 N1	17.799	17.799	1.83519e+07	1	0	49.1857		1.90918e+07	1.79915e+07	1.87706e+07	1.24673e+07	1.14014e+07	1.40559e+07	1.0712e+07	1.23366e+07	1.41676e+07	2.59794e+07	2.91122e+07	1.88823e+07	1.70964e+07	2.26432e+07	2.1707e+07	2.1024e+07	1.88431e+07	1.82429e+07	1.66328e+07	2.64119e+07	1.78211e+07	45.9986	48.4769	48.3731	47.9433	45.1312	47.228	45.2915	47.2139	47.4973	45.1823	46.7733	47.5199	39.7019	48.6901	49.1857	45.4208	47.7398	47.2591	0
Hex1Cer(d18:1_16:0)+H	700.572	C40 H78 O8 N1	10.826	10.826	2.07916e+07	1	0	63.8444		2.1715e+07	2.15223e+07	2.16624e+07	1.97023e+07	2.06939e+07	2.55066e+07	2.2436e+07	2.63725e+07	3.0684e+07	2.5324e+07	1.90821e+07	2.49996e+07	1.80891e+07	2.0245e+07	2.29069e+07	2.10121e+07	1.27306e+07	1.80523e+07	1.29278e+07	1.87165e+07	1.22429e+07	42.8763	45.4476	50.0309	41.7868	43.32	45.2355	47.4273	47.8928	63.8444	63.7206	43.1783	45.9108	40.0907	43.7627	46.8635	35.5084	40.7184	47.7786	0
Hex1Cer(t20:0_24:0+O)+H	874.734	C50 H100 O10 N1	20.1987	20.1987	2.85438e+07	1	0	47.4455		2.84825e+07	2.8946e+07	2.85236e+07	2.2311e+07	2.78252e+07	4.65262e+07	1.79606e+07	2.66282e+07	2.57162e+07	4.31771e+07	2.4264e+07	2.48494e+07	8.99133e+06	4.33843e+07	3.12746e+07	4.95219e+07	2.08037e+07	4.2297e+07	1.20573e+07	3.95701e+07	6.30908e+06	40.3636	36.6282	38.1681	38.8263	38.1176	42.0095	33.6136	30.287	38.2801	39.1679	30.6545	39.4244	34.0185	41.8094	35.7251	47.4455	36.9466	41.6549	0
Hex1Cer(d18:2_24:0)+H	810.682	C48 H92 O8 N1	18.5294	18.5294	2.87052e+07	1	0	55.2671		2.8329e+07	2.97891e+07	2.95734e+07	3.16757e+07	3.17029e+07	3.32277e+07	2.76564e+07	3.45911e+07	3.74467e+07	2.80521e+07	1.90184e+07	2.66408e+07	3.77515e+07	3.47065e+07	2.54576e+07	2.88187e+07	1.82408e+07	2.21281e+07	2.14819e+07	2.23653e+07	3.41552e+07	42.1897	49.662	44.2757	51.3081	48.657	44.1419	47.547	50.9186	50.7751	48.5734	33.841	46.8202	40.0542	40.451	43.7472	44.2471	46.7336	43.1197	0
Hex1Cer(d18:1_24:0+O)+H	828.692	C48 H94 O9 N1	15.2034	15.2034	2.89039e+07	1	0	58.9428		2.7609e+07	3.18668e+07	3.01564e+07	3.06984e+07	2.36804e+07	4.16777e+07	2.59748e+07	3.37489e+07	4.36266e+07	3.6932e+07	2.67659e+07	2.2594e+07	2.16674e+07	2.98966e+07	3.65892e+07	2.74426e+07	2.63094e+07	2.28507e+07	2.28383e+07	3.60134e+07	8.04266e+06	58.2039	58.4124	58.4351	58.8097	57.6275	58.3392	56.5381	58.1115	56.7158	56.6041	54.6083	56.056	57.1485	58.9428	57.9901	57.5529	57.083	56.8725	0
Hex1Cer(d42:1)+H-H2O	794.687	C48 H92 O7 N1	19.6977	19.6977	3.13912e+07	1	0	35.2318		3.322e+07	3.06274e+07	3.07783e+07	3.07119e+07	2.98476e+07	2.68088e+07	2.51935e+07	2.98951e+07	3.48687e+07	3.51152e+07	2.95209e+07	2.90759e+07	3.95117e+07	3.77443e+07	3.10788e+07	3.22634e+07	2.54004e+07	2.74599e+07	2.35496e+07	3.26173e+07	4.39275e+07	28.1182	35.1555	32.7849	26.9929	34.9441	27.4785	35.2318	28.2855	27.8349	26.6254	26.8091	25.92	34.6507	26.8159	33.951	26.6868	27.9276	27.1918	0
Hex1Cer(d18:1_23:0+O)+H	814.677	C47 H92 O9 N1	14.7265	14.7265	3.79435e+07	1	0	54.3883		3.59599e+07	3.69286e+07	4.07242e+07	4.51177e+07	3.78719e+07	5.90583e+07	3.69463e+07	4.71333e+07	5.29214e+07	4.00244e+07	3.3936e+07	3.16312e+07	2.72545e+07	3.35717e+07	4.56927e+07	3.45547e+07	3.48727e+07	3.06741e+07	3.02116e+07	4.8815e+07	1.29137e+07	51.7667	50.5473	53.205	49.1524	52.494	49.1041	49.4666	51.433	46.8898	54.3615	52.3682	50.5912	48.2059	53.2339	51.776	54.3883	51.9946	48.7741	0
Hex1Cer(d18:1_16:0)+H	700.572	C40 H78 O8 N1	13.9396	13.9396	4.04134e+07	1	0	71.0381		4.05645e+07	4.22557e+07	4.12876e+07	3.05731e+07	3.82372e+07	2.52642e+07	2.81508e+07	3.42751e+07	3.37291e+07	4.97466e+07	5.78038e+07	3.84685e+07	4.11616e+07	4.29622e+07	4.50819e+07	4.82449e+07	3.48651e+07	3.87987e+07	4.03315e+07	4.24606e+07	5.44184e+07	61.9398	48.1055	64.3882	63.2583	53.166	57.9001	62.8223	71.0381	53.4252	63.8159	54.9695	50.4812	53.7129	70.8817	57.9355	59.917	51.8005	64.7658	0
Hex1Cer(t18:0_21:0+O)+H	804.656	C45 H90 O10 N1	16.556	16.556	4.22682e+07	1	0	38.4666		4.4668e+07	4.01843e+07	4.6914e+07	1.73683e+07	1.96712e+07	2.33376e+07	1.57418e+07	2.08307e+07	2.05848e+07	8.47804e+07	8.02603e+07	6.22216e+07	3.36315e+07	5.70398e+07	5.68772e+07	6.07572e+07	3.47732e+07	4.35275e+07	2.7539e+07	5.89901e+07	3.79332e+07	31.3324	32.4616	33.2412	26.1768	24.4714	25.2062	24.0007	20.966	21.8104	36.4285	36.5172	31.3766	24.9395	33.201	35.4867	33.0658	34.6425	31.8249	0
Hex1Cer(d18:1_24:0+O)+H	828.692	C48 H94 O9 N1	17.4396	17.4396	5.1481e+07	1	0	47.9937		5.17515e+07	5.35367e+07	5.1397e+07	6.15385e+07	6.36395e+07	6.02044e+07	5.16476e+07	6.1819e+07	4.65467e+07	5.19261e+07	4.38985e+07	5.70007e+07	5.79558e+07	6.12841e+07	4.67735e+07	4.74081e+07	3.46386e+07	4.15892e+07	3.78125e+07	4.36575e+07	5.50752e+07	43.1398	42.7675	43.4855	34.1575	47.9937	44.5441	44.8846	44.0054	45.6732	41.3004	39.7539	40.81	38.7357	42.1456	44.2289	43.8289	39.8088	35.8545	0
Hex1Cer(d18:1_20:0)+H	756.635	C44 H86 O8 N1	16.7815	16.7815	5.17056e+07	1	0	55.3285		5.4872e+07	5.41463e+07	5.57851e+07	2.97993e+07	2.32468e+07	2.53916e+07	2.02602e+07	2.34413e+07	2.32727e+07	1.01195e+08	9.77193e+07	5.47678e+07	5.22917e+07	6.80799e+07	5.90678e+07	6.32056e+07	4.7002e+07	4.52633e+07	4.53433e+07	7.09458e+07	7.07212e+07	43.8188	52.4238	43.8351	0	0	40.8941	44.4808	41.6397	40.9513	48.656	55.3285	50.6658	44.1119	45.1993	46.44	49.1113	51.624	51.3428	0
Hex1Cer(d18:1_24:2)+H	808.666	C48 H90 O8 N1	16.7764	16.7764	5.26195e+07	1	0	42.5824		5.17085e+07	5.21149e+07	5.30033e+07	6.82595e+07	7.65744e+07	7.13851e+07	5.66343e+07	8.30901e+07	7.03437e+07	4.08445e+07	3.64857e+07	3.98947e+07	4.33792e+07	5.828e+07	4.76254e+07	5.25409e+07	3.21104e+07	3.32217e+07	3.34088e+07	4.40181e+07	6.00862e+07	31.2745	36.1298	36.6155	22.8852	27.0201	8.382	11.0869	22.7573	26.9773	31.8778	39.2564	28.5099	8.46247	34.4688	33.2239	36.3267	32.7288	32.2986	0
Hex1Cer(d18:1_22:0+O)+H	800.661	C46 H90 O9 N1	14.2093	14.2093	5.71326e+07	1	0	58.8501		5.90008e+07	5.61422e+07	5.66246e+07	4.43308e+07	3.75151e+07	6.10985e+07	3.94834e+07	4.97101e+07	5.09512e+07	8.60635e+07	7.24388e+07	5.6135e+07	4.61734e+07	6.38948e+07	8.30155e+07	6.51038e+07	5.97166e+07	5.82612e+07	5.14349e+07	7.99808e+07	2.271e+07	56.2426	57.9754	57.9425	56.4812	55.7517	58.3808	56.4885	56.4544	57.6182	57.9782	58.2047	57.0196	56.7608	58.0163	58.8501	58.0822	55.8847	57.8744	0
Hex1Cer(d18:1_20:0+O)+H	772.63	C44 H86 O9 N1	16.3968	16.3968	6.87785e+07	1	0	46.5664		7.2721e+07	7.39107e+07	7.02149e+07	3.48907e+07	3.18388e+07	4.67543e+07	3.19676e+07	3.69102e+07	3.90476e+07	1.06076e+08	1.07999e+08	8.28329e+07	7.40228e+07	9.86072e+07	8.70929e+07	7.46665e+07	7.25286e+07	6.74902e+07	6.37338e+07	9.61922e+07	7.48509e+07	36.3733	42.2347	42.4842	18.2815	26.0033	34.9688	38.2063	32.6199	31.9658	33.7379	30.7844	37.3089	28.0333	36.544	44.0865	40.0489	46.5664	42.1972	0
Hex1Cer(d18:1_23:0)+H	798.682	C47 H92 O8 N1	18.9548	18.9548	7.36607e+07	1	0	61.813		7.57532e+07	7.61223e+07	7.70486e+07	5.28726e+07	5.1989e+07	5.42827e+07	4.74611e+07	6.09906e+07	5.34308e+07	1.08713e+08	1.01409e+08	6.79916e+07	7.42219e+07	1.01815e+08	7.21417e+07	8.30846e+07	5.84681e+07	5.8853e+07	5.82017e+07	9.15775e+07	1.20447e+08	61.801	51.7376	52.2846	50.8296	59.0581	51.9978	52.7584	52.9645	59.4414	61.5351	51.9451	51.099	52.3565	60.7009	61.813	60.2591	51.9361	51.6592	0
Hex1Cer(d18:1_24:1)+H	810.682	C48 H92 O8 N1	18.0836	18.0836	7.40219e+07	1	0	43.9395		8.5582e+07	6.86346e+07	7.4078e+07	7.3163e+07	8.2888e+07	7.23501e+07	6.19234e+07	7.88633e+07	7.21387e+07	8.97862e+07	9.03378e+07	5.64974e+07	6.54577e+07	9.95444e+07	6.47223e+07	9.18656e+07	5.24343e+07	4.6284e+07	5.51875e+07	7.91297e+07	9.35925e+07	28.6831	37.9716	36.1421	39.4326	41.4551	37.9503	29.302	43.9395	34.4538	35.0749	40.3378	36.3909	36.9135	39.0633	35.8294	39.2889	24.9146	29.8574	0
Hex1Cer(t18:0_20:0+O)+H	790.64	C44 H88 O10 N1	15.8658	15.8658	1.05691e+08	1	0	34.1683		1.12315e+08	1.15461e+08	1.1402e+08	7.09842e+07	5.98852e+07	6.26198e+07	4.45428e+07	5.1014e+07	5.25238e+07	1.73178e+08	1.48856e+08	1.40656e+08	9.95266e+07	1.3836e+08	1.50909e+08	1.36914e+08	1.00644e+08	1.1854e+08	8.16982e+07	1.47288e+08	9.9585e+07	32.9997	18.6947	23.2748	23.9351	24.0046	26.5946	23.2489	20.927	27.7575	30.5889	28.6316	29.6773	26.3166	31.1425	29.5523	34.1683	23.6602	30.4305	0
Hex1Cer(d18:2_24:0)+H	810.682	C48 H92 O8 N1	18.3098	18.3098	1.33531e+08	1	0	70.1164		1.17599e+08	1.26496e+08	1.34584e+08	2.00791e+08	2.02873e+08	2.12577e+08	1.81445e+08	2.23318e+08	2.29946e+08	9.7305e+07	6.4609e+07	1.01766e+08	1.4146e+08	1.19803e+08	9.90289e+07	1.02363e+08	7.79454e+07	9.18361e+07	9.43098e+07	8.14055e+07	1.02691e+08	48.4623	49.0825	48.8525	60.9241	61.2046	70.1164	51.7421	59.5382	67.9879	45.0863	41.7078	47.9241	47.7601	55.8263	53.4783	47.2714	53.2095	56.8299	0
Hex1Cer(t18:0_24:0)+H	830.708	C48 H96 O9 N1	19.0054	19.0054	1.48168e+08	1	0	54.5392		1.56999e+08	1.52607e+08	1.5674e+08	1.59434e+08	1.4554e+08	1.50442e+08	1.36868e+08	1.50839e+08	1.81683e+08	1.4844e+08	1.12507e+08	1.6593e+08	2.05148e+08	1.69277e+08	1.22829e+08	1.20016e+08	9.95508e+07	1.24239e+08	1.13373e+08	1.27386e+08	2.11688e+08	52.9889	52.8865	49.4878	51.2873	49.6787	54.5392	47.7275	49.8872	49.2309	50.6697	48.1336	52.4952	52.5604	52.749	51.3914	52.1692	51.3112	50.7112	0
Hex1Cer(t18:0_22:0)+H	802.677	C46 H92 O9 N1	17.549	17.549	1.50168e+08	1	0	52.4632		1.55793e+08	1.51979e+08	1.54007e+08	1.26997e+08	1.13109e+08	1.16063e+08	1.05078e+08	1.13965e+08	1.26791e+08	2.03139e+08	1.54351e+08	1.69658e+08	2.08244e+08	1.91338e+08	1.46149e+08	1.36622e+08	1.14028e+08	1.46024e+08	1.32192e+08	1.53364e+08	2.3464e+08	47.7262	46.8133	46.6752	0	46.5285	0	0	0	0	52.4632	48.977	47.6399	48.3054	46.5399	47.6484	2.62775	49.3113	44.42	0
Hex1Cer(d18:1_24:0+O)+H	828.692	C48 H94 O9 N1	19.2733	19.2733	1.57205e+08	1	0	55.8477		1.63104e+08	1.57596e+08	1.61405e+08	1.43518e+08	1.21344e+08	1.9431e+08	1.37947e+08	1.66857e+08	1.70522e+08	1.91853e+08	1.8444e+08	1.17067e+08	1.2304e+08	1.78436e+08	1.80396e+08	1.59021e+08	1.38404e+08	1.20506e+08	1.20592e+08	2.15574e+08	1.55363e+08	53.2047	53.9401	52.7722	54.1555	52.3164	53.7573	55.0051	54.9696	52.5106	55.8445	54.9056	52.5273	44.8329	52.9215	53.2101	51.9835	53.7662	51.6658	0
Hex1Cer(d18:1_22:0+O)+H	800.661	C46 H90 O9 N1	17.8097	17.8097	1.71608e+08	1	0	54.5357		1.79785e+08	1.80074e+08	1.82844e+08	1.08475e+08	1.07654e+08	1.50748e+08	1.11354e+08	1.22941e+08	1.22432e+08	2.41218e+08	2.63274e+08	1.83353e+08	1.62607e+08	2.26649e+08	2.14243e+08	1.80129e+08	1.71834e+08	1.58014e+08	1.43822e+08	2.32412e+08	1.59916e+08	43.4882	47.1702	51.182	30.885	42.2571	28.7475	46.5432	39.1282	48.4676	54.284	52.4727	43.5107	34.1031	48.5893	53.8387	45.9758	46.5029	53.3614	0
Hex1Cer(t18:0_23:0+O)+H	832.687	C47 H94 O10 N1	17.9827	17.9827	2.22444e+08	1	0	52.6788		2.55956e+08	2.52458e+08	1.82953e+08	1.50279e+08	1.8623e+08	2.14478e+08	7.57472e+07	1.68061e+08	1.72188e+08	2.96096e+08	2.69339e+08	2.70248e+08	2.16897e+08	2.74396e+08	3.10245e+08	3.16189e+08	1.64925e+08	2.26474e+08	1.83057e+08	2.35039e+08	2.5006e+08	46.7805	48.5116	49.7876	46.0132	44.5369	47.0882	41.4363	45.0837	46.6471	50.2163	52.6788	44.4898	48.1263	49.259	47.3629	51.2021	48.7361	49.6093	0
Hex1Cer(d18:1_22:0)+H	784.666	C46 H90 O8 N1	18.2203	18.2203	2.33937e+08	1	0	70.8794		2.32983e+08	2.38208e+08	2.45799e+08	1.34178e+08	1.43137e+08	1.4314e+08	1.21506e+08	1.49458e+08	1.54834e+08	4.07263e+08	3.75462e+08	2.43769e+08	2.60432e+08	2.88242e+08	2.47042e+08	2.76876e+08	1.99183e+08	2.1517e+08	2.07517e+08	2.88867e+08	3.39602e+08	70.8794	53.3985	53.6687	51.1917	60.5164	60.9449	61.6305	51.5593	51.1396	53.4387	51.343	53.0366	55.3184	53.9458	51.9832	54.2679	61.7851	55.2239	0
Hex1Cer(t18:0_24:0+O)+H	846.703	C48 H96 O10 N1	18.7137	18.7137	2.7244e+08	1	0	56.9133		2.80909e+08	2.72244e+08	2.86071e+08	1.85317e+08	2.02086e+08	2.27524e+08	1.55008e+08	1.70869e+08	1.97668e+08	3.97725e+08	3.55716e+08	2.80112e+08	2.25145e+08	3.15478e+08	3.59542e+08	3.6349e+08	2.38422e+08	2.44014e+08	1.98246e+08	4.33177e+08	3.32467e+08	53.4555	51.7167	55.6575	53.4803	54.298	53.3397	56.9133	51.7209	51.7106	52.9363	55.5244	56.2756	54.3578	50.3782	53.5406	47.8277	51.8236	55.4762	0
Hex1Cer(d18:1_24:0)+H	812.697	C48 H94 O8 N1	19.6958	19.6958	4.44512e+08	1	0	63.059		4.41248e+08	4.40403e+08	4.60412e+08	4.35033e+08	4.25607e+08	4.13918e+08	3.71102e+08	4.52324e+08	4.77671e+08	5.10291e+08	4.20576e+08	4.18515e+08	5.40399e+08	5.16e+08	4.16284e+08	4.45607e+08	3.40009e+08	3.737e+08	3.64379e+08	4.43707e+08	6.27572e+08	53.5619	63.059	53.8935	60.8233	60.2683	53.0258	54.0676	51.1154	54.7234	61.2243	52.4286	60.2237	54.0865	55.5127	52.1136	53.194	53.2979	55.0571	0
Hex1Cer(t18:0_22:0+O)+H	818.672	C46 H92 O10 N1	17.2618	17.2618	5.7578e+08	1	0	61.5979		5.85051e+08	5.86836e+08	5.96193e+08	2.8447e+08	3.02047e+08	3.62812e+08	2.36118e+08	2.78963e+08	2.97058e+08	1.01698e+09	8.7459e+08	6.99593e+08	5.21438e+08	7.29201e+08	8.12129e+08	8.13953e+08	5.39894e+08	5.9195e+08	4.39277e+08	8.93157e+08	6.29667e+08	53.2206	50.935	48.8594	51.1149	53.5715	50.3857	51.8564	53.8686	49.8065	47.3215	50.261	52.9969	55.4051	58.876	50.8503	52.8565	50.5607	48.5643	0
Hex2Cer(d22:2_18:0+O)+NH4	977.725	C52 H101 O14 N2	21.8259	21.8206	3.23446e+06	1	-0.0052782	2.03027		3.16468e+06	2.88139e+06	3.01905e+06	3.37636e+07	584283	4.24974e+06	2.77764e+06	331292	1.06668e+07	1.66492e+06	2.80894e+06	2.0113e+06	0	0	0	0	0	0	0	0	0	0	0	0	2.03027	0	0	0	0	0	0	0	0	0	0	0	0	0	0	0
Hex2Cer(d22:2_18:0+O)+NH4	977.725	C52 H101 O14 N2	22.5454	22.5454	6.28398e+06	1	0	2.25269		6.26743e+06	5.37772e+06	6.37648e+06	6.54317e+07	1.68888e+06	8.87747e+06	3.36008e+06	1.63578e+06	1.91771e+07	4.89225e+06	4.65476e+06	3.60581e+06	9025.1	0	0	0	61852.6	0	341430	0	205889	0	0	0	2.25269	0	0	0	0	0	0	0	0	0	0	0	0	0	0	0
Hex2Cer(d18:1_26:4)+H	994.719	C56 H100 O13 N1	17.2918	17.2918	2.28686e+07	1	0	2.39609		2.29695e+07	2.21095e+07	2.20293e+07	2.22163e+07	3.09886e+07	1.86945e+07	2.10171e+07	2.53044e+07	3.28164e+07	2.16743e+07	1.4362e+07	3.51791e+07	2.65092e+07	2.48621e+07	2.2133e+07	2.33388e+07	1.83766e+07	2.24655e+07	1.8695e+07	1.60144e+07	1.84848e+07	0	0	0	2.16575	0	0	0	0	0	0	0	0	0	0	0	0	0	0	0
Hex2Cer(d18:1_26:4)+H	994.719	C56 H100 O13 N1	17.547	17.547	1.46038e+08	1	0	2.56018		1.48798e+08	1.48048e+08	1.4148e+08	1.07312e+08	1.36944e+08	1.01067e+08	9.51904e+07	1.31413e+08	1.56512e+08	1.71602e+08	1.08129e+08	1.95311e+08	2.15479e+08	1.86639e+08	1.67568e+08	1.44673e+08	1.33172e+08	1.65515e+08	1.42386e+08	1.24535e+08	1.45017e+08	0	0	0	0	0	0	0	0	0	0	0	0	0	0	0	0	0	0	0
Hex2Cer(t18:0_26:4)+H-H2O	994.719	C56 H100 O13 N1	17.5468	17.5468	1.47586e+08	1	0	2.82814		1.48919e+08	1.47908e+08	1.4147e+08	1.07241e+08	1.36725e+08	1.00863e+08	9.51699e+07	1.31551e+08	1.56618e+08	1.77229e+08	1.10155e+08	1.95364e+08	2.20648e+08	1.90366e+08	1.70335e+08	1.4519e+08	1.35707e+08	1.715e+08	1.43693e+08	1.24546e+08	1.48114e+08	2.08589	0	2.10106	0	2.07577	0	0	0	0	2.82814	0	0	2.58489	0	0	0	0	0	0
Hex2Cer(t18:1_16:0)+H-H2O	860.609	C46 H86 O13 N1	11.7632	11.7632	1.12342e+08	1	0	5.38499		1.15275e+08	1.16618e+08	1.14989e+08	6.38964e+07	8.59371e+07	6.59313e+07	5.57975e+07	7.48178e+07	8.60048e+07	2.11553e+08	9.63489e+07	2.0523e+08	1.4191e+08	1.69641e+08	1.38411e+08	1.42176e+08	7.48973e+07	1.21889e+08	8.60243e+07	9.16473e+07	1.00176e+08	0	0	5.38499	0	0	0	0	0	0	0	0	0	0	0	0	0	0	0	0
Hex2Cer(t18:0_26:4)+H-H2O	994.719	C56 H100 O13 N1	17.2916	17.2916	2.28501e+07	1	0	5.50999		2.2959e+07	2.21095e+07	2.20619e+07	2.20022e+07	3.09885e+07	1.86945e+07	2.10541e+07	2.53412e+07	3.28164e+07	2.17276e+07	1.4362e+07	3.51791e+07	2.64674e+07	2.48621e+07	2.2133e+07	2.3013e+07	1.83979e+07	2.24573e+07	1.8695e+07	1.60464e+07	1.84848e+07	2.31427	2.50323	2.37696	0	0	3.19623	2.30087	0	0	3.42729	0	0	0	2.48197	5.50999	5.32395	2.89857	2.32808	0
Hex2Cer(t18:1_16:0+O)+H-H2O	876.604	C46 H86 O14 N1	11.6408	11.6408	5.61764e+06	1	0	6.07922		5.93736e+06	5.49875e+06	5.0068e+06	8.67739e+06	6.09874e+06	8.71092e+06	8.44154e+06	1.11535e+07	10815083	5.25562e+06	3.46632e+06	4.94621e+06	5.69518e+06	3.86686e+06	3.9063e+06	3.48983e+06	2.86658e+06	4.44139e+06	4.3128e+06	3.51659e+06	1.86671e+06	0	0	0	0	0	0	0	0	0	6.07922	0	0	0	0	0	5.17492	0	0	0
Hex2Cer(t42:3)+H	986.714	C54 H100 O14 N1	15.9814	15.9814	5.37662e+06	1	0	14.2528		5.28351e+06	4.29782e+06	5.64128e+06	9.81236e+06	9.70695e+06	1.07663e+07	1.25536e+07	1.68529e+07	1.71443e+07	2.17404e+06	1.19345e+06	2.14052e+06	2.85252e+06	1.52981e+06	2.03013e+06	1.59951e+06	2.59425e+06	168186	2.49604e+06	1.35768e+06	713887	0	0	0	12.9765	0	0	13.3057	14.2528	14.2299	0	0	0	0	0	0	0	0	0	0
Hex2Cer(t42:3)+H	986.714	C54 H100 O14 N1	15.772	15.772	8.11932e+07	1	0	19.5159		7.95655e+07	8.15507e+07	7.80635e+07	1.35195e+08	1.26098e+08	1.45519e+08	1.52827e+08	2.21926e+08	1.85632e+08	5.00109e+07	3.57407e+07	3.99429e+07	5.16051e+07	4.06904e+07	4.63732e+07	3.61617e+07	3.80235e+07	4.46832e+07	4.29404e+07	4.61893e+07	2.63193e+07	14.6353	14.9295	15.1158	18.5996	18.0151	19.5159	17.78	14.3978	18.6192	14.5858	14.9208	14.6471	18.2831	18.2185	14.9583	18.6789	14.2082	15.1316	0
Hex2Cer(t42:1+O)+H	1006.74	C54 H104 O15 N1	16.528	16.528	1.06769e+07	1	0	19.6538		1.00475e+07	1.06889e+07	1.18409e+07	1.05388e+07	1.04917e+07	1.14392e+07	1.01219e+07	1.11005e+07	1.06667e+07	1.28947e+07	1.57375e+07	1.07694e+07	5.98149e+06	8.97182e+06	1.27056e+07	1.60265e+07	9.18636e+06	7.3367e+06	6.57868e+06	1.54972e+07	5.59369e+06	0	0	19.6538	14.8134	16.9206	12.157	12.4873	17.094	14.592	13.7586	14.7546	12.7707	0	0	16.7977	13.0112	16.3522	0	0
Hex2Cer(d18:2_16:0+O)+H	876.604	C46 H86 O14 N1	11.6408	11.6408	5.71501e+06	1	0	23.6493		5.99501e+06	5.50631e+06	5.9085e+06	8.72458e+06	6.10233e+06	8.71384e+06	8.50154e+06	1.15619e+07	1.09067e+07	4.04305e+06	3.61942e+06	4.92661e+06	5.70113e+06	3.86219e+06	4.82985e+06	3.49398e+06	3.04335e+06	4.40906e+06	4.30346e+06	3.99847e+06	1.86391e+06	17.2037	17.3324	18.332	0	17.5942	18.6974	23.6493	23.1887	12.9644	15.171	0	18.3967	16.7173	12.7696	17.0487	12.7742	15.168	18.9424	0
Hex2Cer(t18:0_16:1)+H-H2O	860.609	C46 H86 O13 N1	12.9125	12.9125	9.23658e+06	1	0	25.5294		9.16266e+06	8.64133e+06	1.04255e+07	1.63471e+07	1.0565e+07	1.81968e+07	1.69012e+07	1.9817e+07	2.04008e+07	5.94658e+06	3.41195e+06	5.59245e+06	5.90084e+06	6.43373e+06	5.21991e+06	6.41102e+06	4.35967e+06	4.18175e+06	4.3228e+06	5.43107e+06	6.29891e+06	0	0	0	0	0	0	25.3822	25.5294	0	0	0	0	0	0	0	0	0	0	0
Hex2Cer(d42:3)+H-H2O	952.708	C54 H98 O12 N1	16.0621	16.0621	6.83214e+06	1	0	26.9111		6.91591e+06	7.06156e+06	6.89795e+06	4.82414e+06	7.52476e+06	4.98219e+06	4.77322e+06	6.45084e+06	6.87521e+06	9.38143e+06	4.48916e+06	1.10526e+07	7.45267e+06	9.74581e+06	7.9206e+06	9.25975e+06	4.88628e+06	7.08888e+06	5.07113e+06	4.83163e+06	5.9891e+06	0	26.7386	25.8134	0	25.7092	0	0	26.6888	0	26.9111	0	26.5758	26.468	26.5693	26.8337	26.8271	0	0	0
Hex2Cer(d42:2)+H-H2O	954.724	C54 H100 O12 N1	17.5378	17.5378	2.31118e+07	1	0	27.5417		2.40015e+07	2.30856e+07	2.33436e+07	1.49049e+07	1.9508e+07	1.49118e+07	1.36393e+07	1.8401e+07	2.59755e+07	3.04851e+07	1.57548e+07	3.64645e+07	3.39252e+07	3.40473e+07	2.63143e+07	2.40307e+07	1.91448e+07	2.37691e+07	2.09351e+07	1.90252e+07	2.36803e+07	27.3005	27.5417	26.5863	27.2234	27.1769	26.0476	27.2667	26.7453	26.938	27.3315	27.2401	27.1337	27.1001	26.9536	27.4449	27.2294	26.9719	27.0168	0
Hex2Cer(d42:1)+H-H2O	956.74	C54 H102 O12 N1	18.8323	18.8323	8.29029e+06	1	0	28.6286		7.68511e+06	8.02805e+06	8.54811e+06	7.04052e+06	9.88065e+06	7.52801e+06	6.69128e+06	9.13639e+06	1.25746e+07	9.17909e+06	4.56148e+06	1.10718e+07	1.1837e+07	9.82028e+06	8.09944e+06	7.91701e+06	5.95472e+06	8.05913e+06	6.03368e+06	6.32486e+06	8.12499e+06	27.9734	28.5219	27.5744	27.1599	28.24	27.5698	28.0803	27.7059	27.7754	27.9748	27.4987	26.6987	27.9514	27.5574	27.9034	27.5822	28.2996	28.6286	0
Hex2Cer(t18:0_16:0)+H-H2O	862.625	C46 H88 O13 N1	13.2122	13.2122	1.15469e+08	1	0	29.8317		1.14524e+08	1.16391e+08	1.20523e+08	7.2954e+07	9.27033e+07	7.08505e+07	7.01867e+07	8.41267e+07	1.11628e+08	1.87965e+08	8.46124e+07	2.22011e+08	1.58099e+08	1.6097e+08	1.38259e+08	1.42571e+08	7.48052e+07	1.29593e+08	8.84947e+07	8.33046e+07	1.00276e+08	0	0	0	0	0	0	0	0	29.8317	0	0	0	0	0	0	0	0	0	0
Hex2Cer(d18:2_25:0+O)+H	1002.75	C55 H104 O14 N1	17.9093	17.9091	1.76217e+06	1	-0.000168067	43.2865		1.4827e+06	2.02031e+06	1.82787e+06	4.02581e+06	3.49599e+06	4.13194e+06	5.36178e+06	7.43268e+06	6.52149e+06	0	0	0	261879	0.533	0	233494	0	0	209709	0	0.597	0	0	0	0	0	0	0	43.2865	0	0	0	0	0	0	0	0	0	0	0
Hex2Cer(t18:1_16:1)+H-H2O	858.594	C46 H84 O13 N1	11.402	11.402	2.42968e+06	1	0	47.3449		2.47211e+06	2.44404e+06	2.4393e+06	3.17167e+06	2.41697e+06	3.28472e+06	3.17821e+06	4.77619e+06	4.03676e+06	2.50217e+06	1.74593e+06	2.16698e+06	2.61332e+06	1.86603e+06	2.23627e+06	1.61906e+06	1.27334e+06	2.12663e+06	1.74043e+06	1.85149e+06	1.06154e+06	0	40.3874	0	43.7	43.4844	42.6411	47.3449	46.787	44.1284	45.4178	0	39.3753	35.1254	0	0	0	0	41.2731	0
Hex2Cer(t18:0_24:2)+H-H2O	970.719	C54 H100 O13 N1	16.973	16.973	2.97467e+06	1	0	41.84		2.72519e+06	2.99778e+06	3.32057e+06	5.30684e+06	4.78524e+06	5.29991e+06	6.09652e+06	7.66954e+06	6.76052e+06	1.21625e+06	1.08137e+06	1.52191e+06	1.82239e+06	1.70261e+06	1.80085e+06	1.52809e+06	1.39951e+06	1.30479e+06	1.11408e+06	1.83641e+06	1.17759e+06	0	0	0	0	0	0	0	41.84	0	0	0	0	0	0	0	0	0	0	0
Hex2Cer(d18:2_22:0)+H	944.703	C52 H98 O13 N1	16.3418	16.3418	3.39312e+06	1	0	56.426		1.34016e+06	6.45452e+06	2.73862e+06	1.56073e+06	385577	343959	1.46521e+06	2.89857e+06	1.42474e+06	4.63486e+06	1.84224e+06	8.01478e+06	2.69907e+06	5.38366e+06	1.96374e+06	8.17479e+06	5.48847e+06	9.97148e+06	585357	545005	3.34008e+06	0	0	0	0	0	0	0	0	0	0	0	56.426	0	0	0	0	0	0	0
Hex2Cer(d18:2_26:0)+H	1000.77	C56 H106 O13 N1	18.9685	18.9685	3.88626e+06	1	0	40.8435		3.78664e+06	3.60493e+06	4.1294e+06	3.78953e+06	4.14319e+06	3.76377e+06	2.82828e+06	3.48075e+06	5.1194e+06	3.65333e+06	1.90899e+06	4.11968e+06	5.46099e+06	5.6694e+06	4.45731e+06	4.17202e+06	3.03143e+06	3.43512e+06	3.05506e+06	3.50932e+06	4.49291e+06	0	0	0	0	0	0	0	0	0	0	0	0	40.8435	0	0	0	0	0	0
Hex2Cer(d34:2)+H-H2O	842.599	C46 H84 O12 N1	11.7638	11.7638	4.79106e+06	1	0	32.9647		4.93433e+06	5.35911e+06	5.22721e+06	2.12187e+06	3.3053e+06	2.92589e+06	2.58204e+06	3.43989e+06	3.18054e+06	9.18679e+06	3.83915e+06	8.46128e+06	5.4541e+06	7.66696e+06	5.60541e+06	6.5224e+06	3.38457e+06	5.19281e+06	3.5798e+06	4.1057e+06	4.53705e+06	0	32.7552	0	0	0	28.05	0	0	0	32.9647	30.1177	32.9265	30.9906	31.7911	31.8468	30.1041	30.3427	31.578	0
Hex2Cer(t18:0_24:1)+H-H2O	972.735	C54 H102 O13 N1	18.5041	18.5041	5.72041e+06	1	0	44.6089		5.30671e+06	5.61287e+06	6.09435e+06	6.94899e+06	6.68895e+06	7.22631e+06	7.55102e+06	1.00357e+07	1.07605e+07	6.05621e+06	3.90755e+06	1.87271e+06	6.37142e+06	5.22787e+06	4.79735e+06	4.7672e+06	3.62412e+06	4.26488e+06	3.91452e+06	4.7204e+06	4.37898e+06	0	0	0	44.0992	44.552	44.2043	44.0712	43.7993	44.6089	0	0	0	0	0	0	0	0	0	0
Hex2Cer(d18:2_24:1)+H	970.719	C54 H100 O13 N1	16.234	16.234	6.19403e+06	1	0	57.7562		8.45907e+06	8.66382e+06	8.73728e+06	1.05545e+06	570947	5.04978e+06	4.60794e+06	6.65894e+06	312408	7.99827e+06	8.01876e+06	1.45425e+07	1.16835e+07	1.14486e+07	1.00062e+07	438513	1.79882e+06	8.15546e+06	5.94027e+06	5.25561e+06	672595	55.1022	0	56.0658	0	0	0	0	55.4553	0	0	0	0	0	57.7562	0	0	56.2773	56.2319	0
Hex2Cer(t18:0_22:0)+H	964.729	C52 H102 O14 N1	16.854	16.854	6.54554e+06	1	0	42.6988		6.42759e+06	6.656e+06	6.95088e+06	6.98516e+06	6.27029e+06	6.97818e+06	6.31902e+06	7.50942e+06	8.87554e+06	7.25179e+06	5.09062e+06	8.14168e+06	8.02973e+06	6.76775e+06	6.60768e+06	6.16524e+06	4.27248e+06	6.08181e+06	4.53316e+06	5.0547e+06	6.48772e+06	0	0	0	0	0	0	0	0	42.6988	0	0	41.0379	0	0	0	0	0	0	0
Hex2Cer(d18:2_25:0)+H	986.75	C55 H104 O13 N1	18.2385	18.2385	6.72414e+06	1	0	55.0478		7.22609e+06	6.76854e+06	6.41522e+06	8.12589e+06	9.63145e+06	7.27896e+06	6.88058e+06	1.04552e+07	1.18796e+07	4.77683e+06	2.44378e+06	6.7661e+06	7.76907e+06	7.54321e+06	6.68198e+06	5.70741e+06	4.53196e+06	5.95082e+06	4.36023e+06	4.316e+06	5.69799e+06	49.4216	0	0	55.0478	54.7749	0	52.3217	54.7294	54.0741	0	0	50.4547	46.1052	42.3195	44.196	0	0	46.041	0
Hex2Cer(d34:1)+H-H2O	844.614	C46 H86 O12 N1	13.2068	13.2068	7.0261e+06	1	0	31.235		7.27038e+06	6.31602e+06	6.97204e+06	4.95688e+06	6.16701e+06	4.8443e+06	4.05001e+06	5.62454e+06	6.05886e+06	1.10364e+07	6.39831e+06	1.14219e+07	8.67843e+06	1.05338e+07	7.76619e+06	8.84696e+06	5.65256e+06	6.81115e+06	5.27969e+06	5.65831e+06	7.20447e+06	0	0	28.7372	0	28.7915	0	0	0	0	0	0	0	0	0	0	0	0	31.235	0
Hex2Cer(d18:1_24:0+O)+H	990.745	C54 H104 O14 N1	16.759	16.759	7.48755e+06	1	0	55.3028		7.27371e+06	7.33524e+06	8.05529e+06	1.00613e+07	1.14402e+07	1.0123e+07	8.75931e+06	1.15431e+07	1.28025e+07	5.99563e+06	3.33975e+06	1.1653e+07	7.79174e+06	7.03903e+06	6.0936e+06	5.74304e+06	3.939e+06	5.93608e+06	4.22266e+06	3.75615e+06	4.33508e+06	0	41.3104	51.0299	55.1916	46.5108	54.516	55.3028	54.7679	53.4279	0	0	46.0352	52.3675	0	0	0	0	0	0
Hex2Cer(d18:1_20:0+O)+H	934.683	C50 H96 O14 N1	15.746	15.746	8.02291e+06	1	0	52.8824		8.24228e+06	8.10234e+06	8.30425e+06	5.36398e+06	5.56502e+06	7.36984e+06	5.44554e+06	5.72788e+06	6.08513e+06	1.08339e+07	1.01048e+07	7.72326e+06	6.28746e+06	9.73796e+06	1.04676e+07	9.91466e+06	7.90642e+06	7.12127e+06	7.9207e+06	1.1833e+07	8.42369e+06	0	0	0	0	0	0	0	0	0	52.8824	0	0	0	0	0	0	0	0	0
Hex2Cer(t18:1_24:1)+H-H2O	970.719	C54 H100 O13 N1	17.2237	17.2237	8.82335e+06	1	0	43.6624		8.75659e+06	8.85934e+06	9.23571e+06	1.39191e+07	1.36742e+07	1.44765e+07	1.39917e+07	2.07954e+07	1.95943e+07	5.33794e+06	5.60336e+06	5.03012e+06	7.61406e+06	4.36018e+06	5.4525e+06	4.02779e+06	4.24279e+06	4.82936e+06	5.75927e+06	5.7893e+06	3.94081e+06	0	43.3017	0	42.213	43.5888	43.6624	43.0023	43.4863	43.0306	0	0	0	0	0	0	0	0	0	0
Hex2Cer(d18:1_23:0+O)+H	976.729	C53 H102 O14 N1	17.7956	17.7956	1.22624e+07	1	0	46.8227		1.21604e+07	1.20607e+07	1.27739e+07	1.34383e+07	1.1921e+07	1.62354e+07	1.69145e+07	1.91337e+07	1.66678e+07	1.49999e+07	1.3752e+07	8.79784e+06	7.6892e+06	1.03628e+07	1.05455e+07	1.27396e+07	8.42369e+06	7.99071e+06	7.90936e+06	1.41589e+07	8.83443e+06	45.0959	45.4344	45.6463	46.8227	45.3345	45.0048	44.1148	42.1758	43.845	46.4606	43.7803	43.8133	0	46.3024	44.3609	44.5492	43.2876	0	0
Hex2Cer(d18:2_24:0+O)+H	988.729	C54 H102 O14 N1	17.4176	17.4176	1.25623e+07	1	0	50.3223		1.00822e+07	1.47907e+07	1.5018e+07	2.49962e+07	2.27712e+07	2.60115e+07	2.01405e+07	2.57532e+07	3.44596e+07	9.9936e+06	3.01469e+06	8.39639e+06	1.14014e+07	4.84597e+06	5.74914e+06	1.91617e+06	1.35816e+06	8.34753e+06	5.78587e+06	4.16952e+06	4.80627e+06	50.3223	43.3601	46.3808	45.7643	39.558	46.4102	46.6372	46.6422	46.7149	43.3277	42.9564	41.161	44.9814	42.2609	0	40.5529	45.9477	42.5966	0
Hex2Cer(d18:2_16:0)+H	860.609	C46 H86 O13 N1	12.007	12.007	1.2656e+07	1	0	62.987		1.0667e+07	1.19522e+07	1.22202e+07	7.35073e+06	8.46173e+06	6.53285e+06	7.00697e+06	8.24838e+06	8.91098e+06	2.82365e+07	1.10791e+07	2.22009e+07	1.61282e+07	1.86435e+07	1.3675e+07	1.72713e+07	9.76071e+06	1.6656e+07	9.38332e+06	1.00782e+07	1.13118e+07	54.0832	60.6498	52.4852	49.8747	56.7453	59.7106	51.5051	47.457	50.9171	62.987	47.7243	57.9842	48.0609	53.5429	51.5061	58.3962	54.5965	57.1501	0
Hex2Cer(t18:0_24:0)+H	992.761	C54 H106 O14 N1	18.2603	18.2603	1.33012e+07	1	0	50.9299		1.3486e+07	1.33709e+07	1.34764e+07	1.85707e+07	1.95949e+07	1.7037e+07	1.59265e+07	1.8174e+07	2.38774e+07	1.02069e+07	5.62499e+06	1.7909e+07	1.71236e+07	1.14016e+07	1.10377e+07	9.90159e+06	7.14415e+06	1.13426e+07	8.16879e+06	6.96052e+06	8.9894e+06	42.5436	43.6631	39.8002	42.6371	43.0457	36.8089	50.9299	37.0204	42.5829	41.2339	31.5799	43.0798	43.1193	41.9908	45.1623	41.9269	38.6158	44.7607	0
Hex2Cer(d18:2_23:0+O)+H	974.714	C53 H100 O14 N1	16.532	16.532	1.39334e+07	1	0	48.1289		1.48148e+07	1.33364e+07	1.39315e+07	2.76192e+07	2.05328e+07	2.45726e+07	3.45566e+07	4.68202e+07	3.79013e+07	4.62356e+06	4.47706e+06	5.49222e+06	7.6086e+06	4.57005e+06	5.24589e+06	4.16202e+06	4.18764e+06	5.11234e+06	4.80227e+06	5.07184e+06	3.16322e+06	47.1921	44.836	44.673	46.8066	45.5414	48.1289	47.1007	47.7383	47.2157	0	0	0	0	0	0	0	0	0	0
Hex2Cer(d18:1_23:0)+H	960.735	C53 H102 O13 N1	18.1316	18.1316	1.66475e+07	1	0	56.3682		1.78694e+07	1.47277e+07	1.85447e+07	2.08166e+07	2.03902e+07	1.97096e+07	1.82033e+07	2.66024e+07	2.65294e+07	1.48597e+07	1.02513e+07	1.90153e+07	2.09409e+07	1.33988e+07	1.47124e+07	1.27203e+07	1.08911e+07	1.42475e+07	1.17083e+07	9.21769e+06	1.42412e+07	54.6339	55.0018	53.4185	55.3388	55.1871	51.5692	56.3682	55.49	55.8449	55.8105	44.9563	54.0755	52.8222	55.5622	55.0717	51.8662	52.0176	55.1039	0
Hex2Cer(d18:2_22:0+O)+H	960.698	C52 H98 O14 N1	15.8648	15.8648	1.73578e+07	1	0	54.2748		1.68679e+07	1.88674e+07	1.64363e+07	3.03086e+07	1.96516e+07	2.51785e+07	3.64176e+07	3.8224e+07	3.5823e+07	1.20295e+07	9.38139e+06	1.28246e+07	1.53727e+07	1.00542e+07	1.08264e+07	9.25259e+06	8.05185e+06	1.1358e+07	1.14587e+07	9.94785e+06	6.18181e+06	0	44.1712	0	46.1523	45.2141	47.0107	46.1772	46.2132	54.2748	0	0	0	0	0	0	0	0	0	0
Hex2Cer(t18:0_24:0+O)+H	1008.76	C54 H106 O15 N1	18.0287	18.0287	2.06529e+07	1	0	34.2362		2.05071e+07	2.05443e+07	2.16683e+07	1.4569e+07	2.78842e+07	2.31307e+07	1.40376e+07	1.58841e+07	1.8092e+07	2.92836e+07	3.16579e+07	2.08174e+07	9.05946e+06	1.42794e+07	2.81636e+07	3.2672e+07	1.74048e+07	1.80603e+07	1.3042e+07	3.37295e+07	9.22448e+06	0	0	0	0	0	0	0	29.4217	0	0	0	0	0	30.0701	34.2362	0	0	0	0
Hex2Cer(t18:0_23:0+O)+H	994.74	C53 H104 O15 N1	17.323	17.323	2.8672e+07	1	0	36.0646		2.8872e+07	2.85793e+07	2.94559e+07	1.72865e+07	2.58017e+07	2.32607e+07	1.48002e+07	1.66839e+07	1.81049e+07	4.53558e+07	4.55387e+07	3.5731e+07	1.71325e+07	2.59077e+07	4.14228e+07	4.95098e+07	2.43722e+07	2.93476e+07	2.00481e+07	4.88257e+07	1.60741e+07	25.4618	24.3153	24.5829	22.2857	23.9918	26.1198	17.7748	0	0	27.4227	36.0646	23.835	17.3091	24.8169	24.6587	25.4806	24.0014	21.5357	0
Hex2Cer(d18:2_23:0)+H	958.719	C53 H100 O13 N1	16.8373	16.8373	3.21472e+07	1	0	59.3634		3.38709e+07	2.93917e+07	3.02882e+07	3.37257e+07	4.22254e+07	3.16559e+07	3.52532e+07	5.39688e+07	5.23601e+07	3.19472e+07	1.56857e+07	4.23962e+07	4.06258e+07	3.18147e+07	3.07448e+07	3.01503e+07	2.02527e+07	2.78418e+07	2.09554e+07	1.64737e+07	2.34638e+07	58.2984	57.4573	58.8761	58.0308	59.3417	58.9762	58.1939	57.7939	59.3634	54.8131	57.8682	56.1145	58.452	56.7789	57.7025	58.6246	49.5615	55.8704	0
Hex2Cer(d18:1_16:0+O)+H	878.62	C46 H88 O14 N1	12.857	12.857	3.60408e+07	1	0	52.2922		3.58104e+07	3.59945e+07	3.76405e+07	5.18452e+07	4.52311e+07	5.78605e+07	5.76555e+07	7.59441e+07	7.54971e+07	2.69461e+07	2.03875e+07	2.6885e+07	3.48114e+07	1.97857e+07	2.67371e+07	1.94352e+07	2.00614e+07	2.68736e+07	2.71156e+07	2.21257e+07	1.2213e+07	37.9234	43.611	50.8325	43.3817	49.2158	52.1053	40.79	52.2922	44.5463	49.0177	43.1867	36.2251	41.8625	47.2656	50.6189	46.308	47.7947	50.9164	0
Hex2Cer(d18:2_16:0+O)+H	876.604	C46 H86 O14 N1	11.4007	11.4007	3.88406e+07	1	0	53.5691		3.9393e+07	3.89897e+07	3.8897e+07	4.98801e+07	4.20096e+07	5.73861e+07	5.30707e+07	7.17959e+07	6.5572e+07	4.12017e+07	2.68271e+07	3.5566e+07	3.85253e+07	2.88754e+07	3.51218e+07	2.5008e+07	2.1916e+07	3.20257e+07	2.94442e+07	2.85178e+07	1.563e+07	44.3692	44.5803	50.919	51.7671	49.2527	52.3058	52.9092	53.5691	52.4738	45.6433	42.0629	42.7917	46.9795	37.6392	50.9634	36.1649	37.3381	51.9513	0
Hex2Cer(d42:2+O)+H	988.729	C54 H102 O14 N1	16.9735	16.9735	4.57309e+07	1	0	34.7492		4.63579e+07	4.7002e+07	4.5325e+07	8.07127e+07	7.1224e+07	8.75069e+07	9.63435e+07	1.20866e+08	1.20933e+08	2.43265e+07	1.90944e+07	1.9772e+07	2.54909e+07	1.95703e+07	2.18097e+07	1.75672e+07	1.87665e+07	1.87657e+07	2.03045e+07	2.3155e+07	1.54544e+07	27.1362	27.3869	26.6976	27.2172	27.3793	34.0939	27.4095	34.7492	27.826	27.5322	27.3828	27.8152	27.1298	27.4822	26.835	27.6334	27.5107	27.7673	0
Hex2Cer(d18:1_22:0+O)+H	962.714	C52 H100 O14 N1	17.0948	17.0948	4.81806e+07	1	0	56.5222		4.82684e+07	4.94325e+07	5.03903e+07	3.99114e+07	3.64216e+07	5.43798e+07	4.5972e+07	4.93764e+07	5.03826e+07	7.28703e+07	6.33315e+07	4.17447e+07	3.55914e+07	5.23393e+07	5.28214e+07	5.75345e+07	3.81112e+07	3.60161e+07	3.63059e+07	5.84999e+07	4.20919e+07	48.0456	48.0647	47.2021	47.4885	46.8948	48.1029	56.5222	48.4948	48.3738	47.1305	55.3899	54.1202	47.4778	48.4732	47.1779	47.2591	47.6694	47.6996	0
Hex2Cer(t18:0_22:0+O)+H	980.724	C52 H102 O15 N1	16.6373	16.6373	6.25097e+07	1	0	50.2933		6.20759e+07	6.51718e+07	6.8471e+07	3.24415e+07	4.81045e+07	4.72684e+07	2.93952e+07	3.30784e+07	3.2613e+07	1.0257e+08	1.04207e+08	8.14498e+07	3.89225e+07	6.19323e+07	9.38016e+07	1.0643e+08	5.56028e+07	6.55447e+07	4.54019e+07	1.05058e+08	3.31628e+07	45.5318	45.5483	44.09	43.0411	44.9891	43.4283	42.1505	40.6501	49.1418	43.8693	46.611	44.0886	42.7606	41.7511	46.4078	45.5135	44.2612	45.7221	0
Hex2Cer(d18:1_24:0+O)+H	990.745	C54 H104 O14 N1	18.5075	18.5075	6.3019e+07	1	0	54.4891		6.25034e+07	6.35268e+07	6.59609e+07	9.66115e+07	8.82264e+07	1.06287e+08	1.0428e+08	1.30971e+08	1.34564e+08	4.71792e+07	4.01813e+07	3.39364e+07	4.63049e+07	3.67002e+07	4.10546e+07	3.60106e+07	3.15363e+07	3.42217e+07	3.71878e+07	4.83425e+07	3.78126e+07	47.8294	48.4415	48.1835	48.9653	48.3752	48.6205	48.3965	47.8604	48.5877	46.5215	47.5844	54.1233	47.8269	47.12	46.4877	45.9818	54.4891	47.4221	0
Hex2Cer(d18:1_22:0)+H	946.719	C52 H100 O13 N1	17.4194	17.4194	6.967e+07	1	0	62.8893		7.21512e+07	6.99214e+07	7.17121e+07	5.82821e+07	6.48992e+07	5.5077e+07	5.94887e+07	7.3965e+07	9.36269e+07	9.19496e+07	4.96457e+07	1.08651e+08	9.38327e+07	7.60904e+07	7.06863e+07	6.97241e+07	4.91064e+07	7.0238e+07	5.07872e+07	4.79795e+07	6.52551e+07	61.1705	61.51	59.4489	61.3852	60.4967	60.1425	62.8593	61.0968	61.7091	60.9599	62.4715	60.7247	61.6936	61.1621	58.2167	60.5866	60.7272	60.2797	0
Hex2Cer(d18:1_24:1)+H	972.735	C54 H102 O13 N1	17.283	17.283	7.64016e+07	1	0	61.3605		7.39572e+07	7.23491e+07	7.54179e+07	7.38812e+07	9.54158e+07	6.90128e+07	6.75595e+07	8.86206e+07	1.05685e+08	8.56832e+07	4.43685e+07	1.15673e+08	8.84192e+07	9.18244e+07	7.87988e+07	7.55034e+07	5.5069e+07	7.10151e+07	5.59279e+07	5.05803e+07	6.96722e+07	59.1624	59.7001	58.9877	58.2373	58.8795	59.5983	57.1238	55.9267	57.636	59.1536	61.3605	59.2112	59.9571	60.4051	60.8677	60.1067	60.7393	59.2884	0
Hex2Cer(d18:2_22:0)+H	944.703	C52 H98 O13 N1	16.1587	16.1587	8.57599e+07	1	0	59.7494		9.10151e+07	8.16141e+07	8.39933e+07	5.56309e+07	7.28154e+07	5.07133e+07	6.06491e+07	7.78443e+07	9.14816e+07	1.2941e+08	6.37204e+07	1.66209e+08	1.29103e+08	1.08175e+08	9.77977e+07	9.0079e+07	6.19005e+07	9.24144e+07	7.03686e+07	5.24351e+07	7.35885e+07	58.3273	43.7213	58.0658	57.2114	58.6947	59.3809	57.9208	59.5712	59.1509	58.225	56.7082	58.761	59.7494	58.3212	59.1708	57.9189	59.0146	59.181	0
Hex2Cer(d18:2_16:0)+H	860.609	C46 H86 O13 N1	11.7624	11.7624	1.12564e+08	1	0	68.5018		1.15681e+08	1.1673e+08	1.14827e+08	6.47552e+07	8.64193e+07	6.58852e+07	5.57984e+07	7.5437e+07	8.67375e+07	2.12132e+08	9.6461e+07	2.05167e+08	1.4231e+08	1.69676e+08	1.3837e+08	1.4213e+08	7.49219e+07	1.21913e+08	8.59807e+07	9.17606e+07	1.00748e+08	66.3654	58.9329	67.2735	56.9519	67.4406	57.0353	39.799	58.4754	58.7446	65.4337	68.5018	67.2997	59.7992	57.5007	60.0271	67.7066	68.3051	57.6238	0
Hex2Cer(d18:1_16:0)+H	862.625	C46 H88 O13 N1	13.2125	13.2125	1.149e+08	1	0	67.8292		1.13769e+08	1.16409e+08	1.20513e+08	7.21348e+07	9.30664e+07	7.08495e+07	7.02005e+07	8.41288e+07	1.12082e+08	1.87136e+08	8.46112e+07	2.13517e+08	1.58106e+08	1.59739e+08	1.37246e+08	1.42576e+08	7.48063e+07	1.29595e+08	8.81709e+07	8.39692e+07	1.00275e+08	41.612	41.754	45.8587	67.8292	60.4562	60.0293	33.0988	41.0064	67.6034	54.0943	47.0158	55.3001	49.1447	46.1861	45.2191	50.4534	34.9989	46.0825	0
Hex2Cer(d18:2_24:0+O)+H	988.729	C54 H102 O14 N1	17.2194	17.2194	1.57642e+08	1	0	55.0985		1.69693e+08	1.44427e+08	1.44409e+08	2.25882e+08	2.10027e+08	2.52286e+08	3.07657e+08	4.09101e+08	3.40086e+08	9.1997e+07	9.5286e+07	8.49751e+07	1.24915e+08	9.43674e+07	1.01522e+08	7.98471e+07	8.21195e+07	8.32448e+07	1.06231e+08	1.08491e+08	5.39118e+07	47.1034	47.2049	46.6913	47.2719	47.3204	47.3664	55.0985	47.5112	46.778	47.1263	54.9556	54.1995	47.8054	47.3982	47.0742	47.1308	47.0205	46.7214	0
Hex2Cer(d18:2_24:1)+H	970.719	C54 H100 O13 N1	16.0616	16.0616	1.64549e+08	1	0	57.6091		1.52878e+08	1.69764e+08	1.77659e+08	1.20775e+08	1.75316e+08	1.23075e+08	1.17679e+08	1.52505e+08	1.67276e+08	2.31736e+08	1.07918e+08	2.85268e+08	1.95803e+08	2.12294e+08	1.87224e+08	2.05627e+08	1.24791e+08	1.57473e+08	1.20498e+08	1.19696e+08	1.50282e+08	54.9042	56.3915	57.4996	56.03	56.5031	54.5017	55.2171	57.6091	55.7868	56.3036	57.4364	55.7677	55.9443	55.683	55.9128	57.4467	56.4226	57.0433	0
Hex2Cer(d18:1_24:0)+H	974.75	C54 H104 O13 N1	18.8404	18.8404	1.97197e+08	1	0	61.9489		2.00476e+08	1.97866e+08	2.06922e+08	1.964e+08	2.28513e+08	1.96628e+08	1.72373e+08	2.17185e+08	2.93052e+08	2.16423e+08	1.08105e+08	2.54126e+08	2.67457e+08	2.16406e+08	1.87713e+08	1.84905e+08	1.37094e+08	1.91681e+08	1.46807e+08	1.35389e+08	1.85622e+08	59.4766	60.8568	59.5944	60.6665	60.4934	59.9719	59.453	60.6174	61.9489	60.3212	60.311	59.5726	61.3984	59.6757	60.1597	59.3837	59.9392	60.3353	0
Hex2Cer(d18:2_24:0)+H	972.735	C54 H102 O13 N1	17.5369	17.5369	5.35259e+08	1	0	60.6567		5.43425e+08	5.4031e+08	5.4378e+08	3.64668e+08	4.7779e+08	3.7191e+08	3.4531e+08	4.36411e+08	5.66366e+08	7.19741e+08	3.74971e+08	8.06287e+08	7.61246e+08	7.34966e+08	5.95354e+08	6.09939e+08	4.30134e+08	5.70075e+08	4.57289e+08	4.43008e+08	5.47464e+08	59.2205	59.5936	60.043	50.6664	59.7989	59.8866	59.0561	58.7716	60.6567	60.4491	59.4402	59.827	59.749	59.0988	58.9947	58.8415	59.037	59.1975	0
Hex3Cer(d18:1_26:4)+H	1156.77	C62 H110 O18 N1	17.1238	17.1238	1.83412e+07	1	0	2.09078		1.84482e+07	1.82108e+07	1.8839e+07	7.33277e+06	6.08167e+06	8.4707e+06	8.24525e+06	6.43945e+06	8.18106e+06	2.29759e+07	1.63388e+07	3.22416e+07	2.91936e+07	2.6331e+07	2.16805e+07	2.4087e+07	1.50556e+07	2.07844e+07	2.13134e+07	1.89833e+07	3.59319e+07	0	0	0	0	0	0	0	0	0	0	0	0	0	0	0	0	0	0	0
Hex3Cer(t18:0_26:4)+H-H2O	1156.77	C62 H110 O18 N1	17.1238	17.1238	1.83579e+07	1	0	2.1603		1.84482e+07	1.82108e+07	1.94961e+07	7.32915e+06	6.08167e+06	8.4707e+06	8.22734e+06	6.43945e+06	8.18106e+06	2.29805e+07	1.63388e+07	3.22416e+07	2.91936e+07	2.6331e+07	2.16805e+07	2.38995e+07	1.50071e+07	2.08035e+07	2.12401e+07	1.89833e+07	3.59326e+07	2.1603	0	0	0	0	0	0	0	0	0	0	2.1221	0	2.14801	0	0	0	0	0
Hex3Cer(t40:0)+NH4	1143.81	C58 H115 O19 N2	16.3978	16.3978	1.64804e+07	1	0	2.85882		1.94801e+07	1.76258e+07	1.65247e+07	1.67542e+07	1.00818e+07	1.58276e+07	1.34612e+07	1.62933e+07	1.70521e+07	1.91962e+07	1.08857e+07	2.23152e+07	2.41389e+07	1.70251e+07	1.2841e+07	1.434e+07	1.29965e+07	1.63218e+07	1.63047e+07	1.24375e+07	2.41849e+07	0	0	0	2.54845	0	0	2.85882	0	0	0	0	0	0	0	0	0	0	0	0
Hex3Cer(t40:0+O)+NH4	1159.8	C58 H115 O20 N2	16.1971	16.1971	7.60565e+06	1	0	2.91859		7.61602e+06	8.267e+06	8.27505e+06	4.70276e+06	4.46391e+06	5.13949e+06	4.26397e+06	3.99821e+06	3.85584e+06	1.09676e+07	8.36946e+06	8.86496e+06	8.98938e+06	9.3967e+06	9.45282e+06	9.99137e+06	7.14733e+06	8.28762e+06	6.34459e+06	1.08645e+07	1.046e+07	0	0	0	0	0	0	0	0	0	2.91859	0	0	0	0	0	0	0	0	0
Hex3Cer(t42:0)+NH4	1171.84	C60 H119 O19 N2	17.7474	17.7474	1.68301e+07	1	0	3.17993		1.71904e+07	1.68066e+07	1.71543e+07	1.82718e+07	1.18667e+07	1.70991e+07	1.7482e+07	1.54454e+07	1.8802e+07	1.70108e+07	1.05224e+07	2.86947e+07	2.61915e+07	1.39695e+07	1.52504e+07	1.40874e+07	1.13211e+07	1.54788e+07	1.53479e+07	1.35726e+07	2.18661e+07	0	0	0	0	0	0	2.80099	0	0	0	0	3.17993	2.40891	2.41737	0	3.08945	0	0	0
Hex3Cer(d42:1+O)+NH4	1169.82	C60 H117 O19 N2	16.3072	16.3072	9.09031e+06	1	0	3.47511		9.12836e+06	8.56921e+06	9.03069e+06	1.29465e+07	1.08557e+07	9.24911e+06	1.17441e+07	1.22147e+07	1.28694e+07	6.86928e+06	4.10087e+06	1.82413e+07	1.24865e+07	7.7474e+06	7.17387e+06	7.77462e+06	4.42674e+06	6.62431e+06	5.73654e+06	4.38768e+06	8.71957e+06	0	0	2.61207	2.80168	2.80737	2.35713	2.55147	2.70013	2.91069	0	0	3.47511	2.64019	0	0	0	0	0	0
Hex3Cer(t42:0+O)+NH4	1187.84	C60 H119 O20 N2	17.534	17.534	5.84456e+06	1	0	4.28962		5.56215e+06	6.00248e+06	5.72945e+06	5.69314e+06	4.75157e+06	5.99212e+06	5.08865e+06	4.41655e+06	4.4641e+06	8.13224e+06	5.59109e+06	4.77634e+06	6.19717e+06	6.20939e+06	6.10104e+06	6.2495e+06	4.72096e+06	5.1397e+06	4.95574e+06	8.03697e+06	8.92531e+06	0	0	0	0	0	0	0	0	0	4.02791	3.60266	0	2.84231	0	0	0	0	4.16491	0
Hex3Cer(d42:2)+NH4	1151.81	C60 H115 O18 N2	17.3154	17.3154	4.64254e+06	1	0	5.3193		4.32875e+06	4.0557e+06	4.80814e+06	1.99805e+06	1.69776e+06	1.82149e+06	2.10523e+06	1.66268e+06	2.54977e+06	5.55579e+06	3.75314e+06	8.8895e+06	9.31845e+06	7.55665e+06	5.27288e+06	5.3662e+06	2.74624e+06	5.21162e+06	4.50675e+06	4.74635e+06	9.54224e+06	0	0	0	0	0	0	0	0	0	0	0	5.3193	5.00619	0	0	0	0	0	0
Hex3Cer(d34:1)+NH4	1041.7	C52 H101 O18 N2	12.8854	12.8854	5.28754e+06	1	0	8.77054		5.0256e+06	5.61297e+06	5.70097e+06	3.33017e+06	2.12038e+06	2.49645e+06	2.44725e+06	2.05378e+06	2.66194e+06	7.84936e+06	5.65362e+06	1.03665e+07	7.27547e+06	7.27607e+06	6.41486e+06	6.32619e+06	3.28654e+06	5.23881e+06	5.29173e+06	5.42619e+06	9.1834e+06	0	0	4.05799	0	0	0	0	0	0	8.77054	0	8.05063	7.62777	7.06191	0	5.47002	0	7.05489	0
Hex3Cer(d40:1)+NH4	1125.8	C58 H113 O18 N2	17.0174	17.0174	2.70816e+07	1	0	9.22701		2.68697e+07	2.76475e+07	2.728e+07	1.6884e+07	1.02856e+07	14741469	1.80022e+07	1.48974e+07	1.54544e+07	4.05989e+07	2.90335e+07	4.60386e+07	4.06974e+07	3.43879e+07	2.89148e+07	2.92533e+07	1.83935e+07	2.74823e+07	2.60593e+07	2.76448e+07	4.81477e+07	8.1284	8.74959	8.3286	7.60283	5.31196	8.16261	7.99612	7.99205	8.63055	8.86017	8.77364	9.22701	8.28686	8.60666	8.12947	7.8233	7.59199	8.2722	0
Hex3Cer(d42:2)+NH4	1151.81	C60 H115 O18 N2	17.1194	17.1194	1.36144e+07	1	0	10.1324		1.26833e+07	1.43164e+07	1.45239e+07	4.92696e+06	3.85502e+06	4.21701e+06	5.30411e+06	4.23064e+06	5.52805e+06	1.81323e+07	1.37158e+07	2.47099e+07	2.53387e+07	2.14511e+07	1.63951e+07	1.65562e+07	8.70171e+06	1.42123e+07	1.44097e+07	1.54362e+07	2.72571e+07	8.9026	7.30407	9.14222	0	0	0	0	0	0	8.1711	8.79365	10.1324	7.9709	8.53709	7.25682	8.47581	9.54095	7.88269	0
Hex3Cer(d42:1)+NH4	1153.83	C60 H117 O18 N2	18.3932	18.3932	4.45201e+07	1	0	10.3846		4.26072e+07	4.38855e+07	4.71101e+07	2.19045e+07	1.81926e+07	2.2354e+07	2.13594e+07	1.94183e+07	2.62439e+07	5.95754e+07	3.9395e+07	7.89643e+07	7.3296e+07	6.28744e+07	5.15156e+07	4.84292e+07	3.02062e+07	4.79919e+07	4.33928e+07	4.51428e+07	9.10634e+07	10.2007	9.25854	8.77213	6.73263	8.23824	6.43027	7.49955	8.03618	7.26348	9.42901	9.31786	10.3846	9.35236	9.94246	9.00998	9.04477	8.32626	9.71482	0
Hex3Cer(t18:0_23:0+O)+H	1156.79	C59 H114 O20 N1	17.1225	17.1225	7.36983e+06	1	0	16.972		6.22058e+06	6.49044e+06	7.31143e+06	4.50501e+06	3.80865e+06	3.14579e+06	4.25974e+06	3.15379e+06	2.66749e+06	1.17469e+07	1.09346e+07	1.05559e+07	8.67941e+06	1.63232e+07	8.2275e+06	7.41148e+06	7.62516e+06	6.82604e+06	6.14314e+06	6.75286e+06	1.19772e+07	0	0	0	0	0	0	0	0	0	0	16.972	0	0	0	14.9392	15.4766	15.5791	0	0
Hex3Cer(t42:3)+H	1148.77	C60 H110 O19 N1	15.441	15.441	4.94101e+06	1	0	20.866		5.13986e+06	4.9947e+06	5.80048e+06	1.4143e+07	5.65769e+06	1.3118e+07	1.51955e+07	1.00225e+07	6.54254e+06	1.3421e+06	2.63893e+06	3.43254e+06	3.0219e+06	1.57603e+06	2.15854e+06	1.5121e+06	1.14062e+06	1.546e+06	1.82422e+06	1.75943e+06	1.19458e+06	0	0	0	20.3288	0	20.0699	20.866	19.6558	0	0	0	0	0	0	0	0	0	0	0
Hex3Cer(t42:1+O)+H	1168.79	C60 H114 O20 N1	16.1	16.1	7.10428e+07	1	0	23.5622		6.86714e+07	6.98294e+07	7.19779e+07	1.13339e+08	7.13497e+07	1.12762e+08	1.13048e+08	9.72449e+07	7.39373e+07	5.82665e+07	4.43429e+07	5.4619e+07	6.38021e+07	6.11666e+07	5.88757e+07	6.04354e+07	4.71165e+07	4.86868e+07	4.80198e+07	6.82001e+07	8.62082e+07	20.4881	23.5622	18.0981	17.9121	17.6579	18.0725	18.0403	18.0658	16.8907	17.1101	17.6427	17.4393	18.6827	17.6426	18.0865	19.2025	17.1891	17.5124	0
Hex3Cer(d40:1)+H-H2O	1090.76	C58 H108 O17 N1	17.0132	17.0132	5.30411e+06	1	0	27.2919		5.26189e+06	5.45977e+06	5.65845e+06	3.3082e+06	1.74885e+06	2.86445e+06	3.44826e+06	2.70957e+06	2.82495e+06	7.91397e+06	5.96761e+06	8.86315e+06	7.32891e+06	6.69776e+06	5.83237e+06	5.86767e+06	3.52119e+06	5.27042e+06	5.23463e+06	5.29346e+06	1.03107e+07	0	0	0	0	0	0	0	0	0	0	0	27.2919	27.059	0	0	0	0	0	0
Hex3Cer(d42:1)+H-H2O	1118.79	C60 H112 O17 N1	18.3937	18.3937	9.02337e+06	1	0	27.7522		8.80992e+06	9.01023e+06	9.28384e+06	4.84387e+06	3.90862e+06	4.60915e+06	4.83424e+06	3.64818e+06	4.77937e+06	1.19309e+07	7.92551e+06	1.60669e+07	1.52034e+07	1.26981e+07	1.06501e+07	1.0173e+07	6.21973e+06	9.62169e+06	8.84265e+06	8.75073e+06	1.76806e+07	27.6326	26.8422	27.4222	0	0	25.6185	27.4543	0	27.7522	26.4952	26.586	26.6671	27.5396	26.9445	27.0026	27.0495	27.4213	27.4824	0
Hex3Cer(d18:2_16:0+O)+H	1038.66	C52 H96 O19 N1	11.0738	11.0738	1.27101e+06	1	0	54.1303		1.22703e+06	1.31795e+06	1.20548e+06	3.02471e+06	1.21104e+06	3.08168e+06	2.51061e+06	1.63302e+06	1.26699e+06	1.0241e+06	1.17586e+06	1.6123e+06	889687	502171	1.06476e+06	689435	621567	980768	645671	681015	325394	0	0	0	53.2871	0	0	54.1303	0	0	0	0	0	0	0	0	0	0	0	0
Hex3Cer(d18:2_16:0)+H	1022.66	C52 H96 O18 N1	11.6712	11.6712	1.74764e+06	1	0	57.7779		1.78169e+06	1.72816e+06	1.69406e+06	1.3329e+06	753107	1.08058e+06	886511	889479	986580	2.63067e+06	1.87643e+06	3.60197e+06	2.47681e+06	2.63864e+06	2.05766e+06	2.20612e+06	894535	1.64469e+06	1.51333e+06	1.56011e+06	2.46648e+06	0	0	0	0	0	0	0	0	0	52.2939	57.3771	57.7779	0	0	0	54.2679	0	0	0
Hex3Cer(t18:0_16:0+O)+H	1058.68	C52 H100 O20 N1	11.8773	11.8773	2.25895e+06	1	0	41.0349		2.42138e+06	2.32453e+06	2.09515e+06	4.93891e+06	1.93289e+06	5.14778e+06	4.40212e+06	3.21992e+06	2.26729e+06	1.57986e+06	1.35009e+06	2.59581e+06	1.53916e+06	1.2106e+06	2.07297e+06	1.2963e+06	1.17071e+06	1.79942e+06	1.02019e+06	1.42286e+06	1.63e+06	0	0	0	39.6272	32.4367	40.1332	41.0349	39.5984	0	0	0	34.7511	0	0	0	0	0	0	0
Hex3Cer(d18:2_16:0)+H	1022.66	C52 H96 O18 N1	11.4424	11.4424	3.22607e+06	1	0	60.3946		3.38612e+06	3.16989e+06	3.19014e+06	2.1664e+06	1.4253e+06	2.33322e+06	1.66828e+06	1.40772e+06	1.48492e+06	5.16168e+06	3.64771e+06	6.48942e+06	4.2974e+06	4.46048e+06	3.68484e+06	3.99323e+06	1675022	3.10601e+06	2.5916e+06	3.14485e+06	5.26333e+06	56.5712	59.922	55.0904	53.418	0	0	0	0	0	59.5708	58.1268	57.9224	57.2947	59.7361	56.9177	57.3597	0	59.3729	0
Hex3Cer(d18:0_24:0)+H	1138.82	C60 H116 O18 N1	18.9491	18.9491	3.70383e+06	1	0	53.4089		3.64988e+06	3.96918e+06	3.63719e+06	1.30486e+06	1.22565e+06	1.96547e+06	1.39964e+06	1.36596e+06	1.67868e+06	4.87697e+06	3.14643e+06	6.53827e+06	6.85777e+06	5.32112e+06	3.96585e+06	3.65472e+06	2.46504e+06	4.37176e+06	4.01705e+06	3.57911e+06	8.78989e+06	0	0	0	0	0	0	0	0	0	0	0	50.2279	0	0	0	0	0	0	0
Hex3Cer(d18:0_22:0)+H	1110.79	C58 H112 O18 N1	17.5624	17.5624	4.58961e+06	1	0	57.1829		4.52264e+06	5.02186e+06	4.99668e+06	2.32937e+06	2.18937e+06	2.09433e+06	2.52693e+06	1.9584e+06	1.8197e+06	6.47943e+06	4.14127e+06	6.82119e+06	6.98994e+06	5.57951e+06	4.96296e+06	4.77808e+06	3.47499e+06	6.02782e+06	4.78502e+06	4.62748e+06	1.02549e+07	0	0	0	0	0	0	0	0	0	0	0	0	54.8867	0	0	0	0	53.4672	0
Hex3Cer(d18:0_22:0+O)+H	1126.78	C58 H112 O19 N1	17.2523	17.2523	5.50029e+06	1	0	51.3758		5.23964e+06	5.39975e+06	5.77351e+06	3.4156e+06	3.75812e+06	3.98512e+06	3.1432e+06	2.82619e+06	3.66341e+06	7.678e+06	3.76162e+06	5.58064e+06	7.44616e+06	7.63799e+06	6.10679e+06	5.67526e+06	4.30273e+06	6.36225e+06	5.41759e+06	6.54936e+06	1.17832e+07	0	0	0	0	0	0	0	0	0	0	0	0	0	0	0	0	0	0	0
Hex3Cer(d18:2_22:0)+H	1106.76	C58 H108 O18 N1	16.0034	16.0034	5.9045e+06	1	0	60.5085		6.49818e+06	6.5183e+06	6.97242e+06	4.37049e+06	2.6196e+06	4.3714e+06	5.08635e+06	3.39305e+06	3.67977e+06	7.22999e+06	4.09792e+06	1.17338e+07	7.39771e+06	6.63863e+06	6.88159e+06	7.05591e+06	4.06615e+06	5.98705e+06	5.72968e+06	5.92523e+06	7.74134e+06	0	0	0	0	0	0	0	0	0	0	0	60.5085	0	0	0	0	0	0	0
Hex3Cer(t18:0_25:0+O)+H	1184.82	C61 H118 O20 N1	18.2318	18.2318	6.05789e+06	1	0	36.5076		5.89122e+06	6.31345e+06	5.99774e+06	4.78187e+06	4.14715e+06	5.78766e+06	3.8446e+06	4.52417e+06	4.05712e+06	9.36312e+06	7.72959e+06	6.00442e+06	4.7073e+06	6.18618e+06	8.09733e+06	8.80557e+06	5.01614e+06	5.46129e+06	4.39881e+06	8.84088e+06	7.26013e+06	0	0	0	0	0	0	0	0	0	32.9216	32.7284	0	0	0	32.4042	30.5928	29.6252	30.9515	0
Hex3Cer(d18:2_24:0+O)+H	1150.78	C60 H112 O19 N1	16.9946	16.9946	6.45801e+06	1	0	55.9178		6.44847e+06	6.20324e+06	6.05423e+06	1.62226e+07	6.78475e+06	1.85842e+07	1.66137e+07	1.35001e+07	9.36025e+06	3.34317e+06	3.28105e+06	4.74693e+06	4.04752e+06	2.21045e+06	2.77514e+06	2.69742e+06	1.87111e+06	3.10165e+06	3.0824e+06	2.75758e+06	1.9322e+06	0	0	0	18.9502	0	51.7958	55.9178	54.8537	53.5885	0	0	13.5977	0	0	0	0	0	0	0
Hex3Cer(d18:1_16:0+O)+H	1040.67	C52 H98 O19 N1	12.5193	12.5193	7.65766e+06	1	0	58.7129		7.80983e+06	7.77443e+06	7.90015e+06	1.60529e+07	7.88669e+06	1.78671e+07	1.5055e+07	1.08143e+07	7.94822e+06	6.01141e+06	5.40215e+06	7.40543e+06	6.00794e+06	3.71263e+06	5.50876e+06	5.0544e+06	3.65651e+06	4.77147e+06	4.42304e+06	5.11723e+06	4.63127e+06	54.3814	0	54.8459	58.0671	56.4771	58.0429	58.0778	58.7129	57.9838	55.975	56.4217	55.7354	55.111	0	56.2428	0	50.3977	54.4886	0
Hex3Cer(d18:1_20:0+O)+H	1096.74	C56 H106 O19 N1	15.4148	15.4148	9.48713e+06	1	0	59.5599		1.06405e+07	1.06304e+07	9.30481e+06	4.56228e+06	3.14242e+06	5.2288e+06	6.44614e+06	5.25662e+06	4.14087e+06	1.49404e+07	1.06349e+07	1.03418e+07	1.20351e+07	1.04009e+07	1.06378e+07	1.08769e+07	9.89514e+06	1.04674e+07	1.06811e+07	1.23162e+07	1.66494e+07	0	0	0	0	0	0	0	0	0	57.5963	0	0	57.8902	59.5599	58.4566	57.0405	0	57.3136	0
Hex3Cer(t18:0_21:0+O)+H	1128.76	C57 H110 O20 N1	15.5798	15.5798	1.07523e+07	1	0	55.4281		1.09221e+07	1.06454e+07	1.18158e+07	3.80763e+06	4.00402e+06	5.82305e+06	4.12009e+06	4.0493e+06	4.10294e+06	2.07557e+07	1.48326e+07	1.55132e+07	1.0682e+07	1.19184e+07	1.71465e+07	1.47859e+07	1.13486e+07	1.29931e+07	9.07469e+06	1.61099e+07	1.13473e+07	0	0	0	0	0	0	0	0	0	55.4281	45.8417	47.1906	0	0	47.7923	47.0583	45.9684	45.3915	0
Hex3Cer(d18:2_24:0+O)+H	1150.78	C60 H112 O19 N1	16.8104	16.8104	1.48159e+07	1	0	57.7725		1.45269e+07	1.35178e+07	1.67456e+07	3.52454e+07	1.64678e+07	4.07285e+07	3.32137e+07	2.76475e+07	2.29233e+07	7.97883e+06	8.31424e+06	9.74211e+06	1.09371e+07	5.35547e+06	7.21121e+06	6.17813e+06	4.64685e+06	7.21401e+06	6.10375e+06	7.30634e+06	9.12964e+06	54.4238	53.6833	53.7776	57.7725	54.9599	57.3615	56.1039	57.1154	57.1031	0	51.0915	52.6206	53.3115	0	51.1645	32.8145	0	49.2805	0
Hex3Cer(t18:0_23:0)+H	1140.8	C59 H114 O19 N1	17.0642	17.0642	1.73178e+07	1	0	55.1806		1.84309e+07	1.7589e+07	1.87964e+07	2.03708e+07	1.3896e+07	2.01963e+07	1.76876e+07	1.85034e+07	1.83555e+07	1.95523e+07	1.28784e+07	1.72677e+07	2.12617e+07	1.76244e+07	1.40508e+07	1.57892e+07	1.1648e+07	1.45134e+07	1.47028e+07	1.48458e+07	2.57126e+07	47.6239	46.2211	47.9028	47.3112	45.9864	47.3811	55.1806	46.6304	55.1205	47.4205	46.0892	46.6504	47.5471	47.4451	46.116	46.4422	47.7056	54.2345	0
Hex3Cer(d18:1_23:0)+H	1122.79	C59 H112 O18 N1	17.6959	17.6959	1.76043e+07	1	0	62.1079		1.78463e+07	1.66453e+07	1.89576e+07	1.65435e+07	9.36884e+06	1.3107e+07	1.82055e+07	1.64141e+07	1.44467e+07	2.08967e+07	1.62845e+07	2.47628e+07	2.26835e+07	1.78131e+07	1.65596e+07	1.79146e+07	1.21613e+07	1.69585e+07	1.65049e+07	1.66728e+07	2.89437e+07	58.8278	59.9408	60.7045	62.1079	59.0843	60.9979	61.244	61.436	60.7868	60.0136	60.9362	59.7532	58.5807	58.81	59.5467	44.5599	43.4828	58.9257	0
Hex3Cer(d18:2_24:1)+H	1132.77	C60 H110 O18 N1	15.7111	15.7111	1.83474e+07	1	0	59.6634		2.00625e+07	1.74405e+07	2.01662e+07	8.15998e+06	8.06666e+06	1.04239e+07	9.4842e+06	8.94846e+06	8.41707e+06	2.17066e+07	1.67128e+07	2.98421e+07	2.60379e+07	2.7599e+07	2.44199e+07	2.61983e+07	1.20624e+07	1.89356e+07	1.39321e+07	1.9094e+07	3.75857e+07	53.5939	55.2048	57.1972	0	0	0	0	0	0	59.0194	0	59.4972	59.6634	55.0076	56.0768	54.0109	50.3468	57.1814	0
Hex3Cer(d18:1_20:0)+H	1080.74	C56 H106 O18 N1	15.6972	15.6972	1.84444e+07	1	0	63.2076		1.91403e+07	1.93183e+07	1.90857e+07	7.19796e+06	5.04438e+06	7.15365e+06	7.54569e+06	7.15355e+06	6.61605e+06	2.9741e+07	2.61004e+07	2.24916e+07	2.40046e+07	2.32045e+07	2.13428e+07	2.40428e+07	1.74331e+07	1.99263e+07	2.1071e+07	2.45594e+07	3.5159e+07	61.5278	61.3226	62.0176	0	0	0	0	0	0	62.3099	61.9862	61.8448	62.6698	62.5205	62.1642	61.8714	63.2076	62.1456	0
Hex3Cer(t18:0_20:0+O)+H	1114.75	C56 H108 O20 N1	14.9287	14.9287	1.91656e+07	1	0	53.8522		2.08346e+07	1.93136e+07	1.88445e+07	8.0356e+06	1.08178e+07	9.37158e+06	8.02995e+06	7.21501e+06	6.94374e+06	2.80798e+07	2.73272e+07	2.56187e+07	1.98108e+07	2.41952e+07	2.88997e+07	2.66991e+07	19302545	2.45019e+07	1.67942e+07	2.65769e+07	2.52651e+07	46.7907	46.9406	53.8522	0	52.2571	0	0	0	0	47.7343	46.4311	46.652	47.7387	48.1147	47.7002	46.3161	48.1562	46.6276	0
Hex3Cer(d18:2_22:0)+H	1106.76	C58 H108 O18 N1	15.8093	15.8093	1.99295e+07	1	0	62.3426		2.04006e+07	1.89521e+07	2.05839e+07	1.1619e+07	6.16953e+06	1.06242e+07	1.34522e+07	1.00905e+07	1.0191e+07	2.67055e+07	1.76823e+07	3.91102e+07	2.99691e+07	2.5794e+07	2.35188e+07	2.25007e+07	1.37125e+07	2.12968e+07	1.85836e+07	2.14371e+07	3.61255e+07	61.9269	46.0992	62.3426	44.8022	0	0	60.5747	0	0	61.3058	61.7446	60.7557	61.7734	62.3059	61.8314	62.0098	61.0105	61.2679	0
Hex3Cer(d42:2+O)+H	1150.78	C60 H112 O19 N1	16.573	16.573	2.32376e+07	1	0	36.7358		2.31764e+07	2.55688e+07	2.55284e+07	5.55897e+07	2.73333e+07	5.5228e+07	6.14689e+07	4.90867e+07	3.21807e+07	1.06905e+07	8.74223e+06	1.2274e+07	1.2081e+07	9.78214e+06	1.12855e+07	9.85575e+06	1.00597e+07	7.93819e+06	1.01635e+07	1.36383e+07	1.63178e+07	35.8223	36.5099	35.6732	34.7453	36.2678	35.5318	36.4744	35.1855	35.3844	34.8127	36.033	36.7358	35.6158	34.6894	0	34.8002	33.207	35.9386	0
Hex3Cer(d18:1_24:0+O)+H	1152.8	C60 H114 O19 N1	16.2983	16.2983	2.3368e+07	1	0	57.3527		2.31554e+07	2.24576e+07	2.37759e+07	3.0171e+07	2.46574e+07	2.80114e+07	2.95458e+07	2.91782e+07	3.07727e+07	1.67861e+07	1.12452e+07	4.85606e+07	2.98743e+07	2.07365e+07	1.86155e+07	1.97164e+07	1.37204e+07	1.78343e+07	1.54575e+07	1.36932e+07	2.2763e+07	48.1912	47.2606	48.4148	47.8004	47.6454	48.0918	0	55.6814	48.9342	47.7543	47.1011	46.8161	48.3608	46.2285	47.8251	57.3527	47.9616	48.2684	0
Hex3Cer(d18:1_23:0+O)+H	1138.78	C59 H112 O19 N1	17.3752	17.3752	2.48819e+07	1	0	58.7401		2.72131e+07	2.23555e+07	2.21367e+07	3.2783e+07	1.73113e+07	3.62105e+07	3.42108e+07	2.85e+07	2.22126e+07	3.40812e+07	1.51934e+07	2.34383e+07	3.2215e+07	2.73095e+07	1.62472e+07	2.25965e+07	1.39488e+07	1.5574e+07	1.78509e+07	2.67759e+07	3.43569e+07	56.1948	57.0592	56.255	58.7401	56.4394	57.7731	58.686	47.8042	56.9939	56.1871	57.3041	55.8826	55.4648	55.8494	55.5844	56.7031	56.5188	54.693	0
Hex3Cer(d18:2_24:0)+H	1134.79	C60 H112 O18 N1	17.3184	17.3184	2.54578e+07	1	0	61.381		2.61784e+07	2.55416e+07	2.61352e+07	1.18247e+07	9.44065e+06	1.09717e+07	1.19389e+07	1.03619e+07	1.39181e+07	3.25096e+07	2.33837e+07	4.74379e+07	4.30304e+07	3.54346e+07	3.00804e+07	2.90918e+07	1.72942e+07	2.67975e+07	2.63595e+07	2.61511e+07	5.07324e+07	61.1385	60.8676	60.9396	60.5425	60.792	60.6971	60.3942	59.8995	61.381	59.9691	59.3687	60.7233	60.5452	60.9379	60.7532	59.9355	58.0009	60.1334	0
Hex3Cer(d18:1_16:0)+H	1024.68	C52 H98 O18 N1	12.882	12.882	3.16255e+07	1	0	63.7256		3.25044e+07	3.37287e+07	3.37698e+07	2.0025e+07	1.44009e+07	1.8028e+07	1.70187e+07	1.48698e+07	1.6231e+07	4.4616e+07	3.43115e+07	6.05852e+07	4.27545e+07	4.12494e+07	3.73809e+07	3.8543e+07	2.02271e+07	3.19978e+07	2.95159e+07	3.13088e+07	5.10702e+07	62.8622	62.9367	62.7234	62.2299	63.7256	63.5338	63.1532	62.4821	63.5599	62.7229	63.1153	62.9061	62.4965	62.6482	63.2715	61.5927	62.4522	62.4035	0
Hex3Cer(t18:0_24:0)+H	1154.81	C60 H116 O19 N1	17.7475	17.7475	5.26512e+07	1	0	55.6685		5.31999e+07	5.27401e+07	5.46229e+07	5.25004e+07	4.06344e+07	4.57452e+07	5.03773e+07	4.51698e+07	5.99214e+07	5.52876e+07	3.50071e+07	9.17198e+07	8.16167e+07	4.95363e+07	4.70715e+07	4.44905e+07	3.4627e+07	5.12035e+07	4.81309e+07	4.19866e+07	7.0087e+07	46.9543	55.0346	46.6829	41.644	45.7512	41.7868	49.1178	47.4033	46.8013	55.4067	46.7473	46.8301	46.3865	47.2166	46.4284	47.0938	46.9914	55.6685	0
Hex3Cer(d18:1_24:0+O)+H	1152.8	C60 H114 O19 N1	18.0614	18.0614	5.36771e+07	1	0	59.5117		5.25323e+07	5.40326e+07	5.63859e+07	1.13801e+08	5.69326e+07	1.17642e+08	1.09208e+08	8.67447e+07	6.66279e+07	3.87618e+07	3.19116e+07	3.10419e+07	4.09432e+07	3.06752e+07	3.26953e+07	2.94309e+07	2.35962e+07	2.89125e+07	3.45442e+07	3.98888e+07	5.09097e+07	58.6545	57.7731	57.2193	59.1608	59.0258	59.0856	58.0669	58.6865	59.0037	58.4763	55.8097	56.5634	58.5619	57.3739	59.5117	57.3867	57.2388	56.7368	0
Hex3Cer(t18:0_22:0)+H	1126.78	C58 H112 O19 N1	16.3974	16.3974	5.86151e+07	1	0	53.8713		5.81198e+07	5.89717e+07	6.00309e+07	5.11475e+07	3.56427e+07	5.09445e+07	5.32712e+07	4.96995e+07	5.08903e+07	6.95358e+07	4.36085e+07	8.10851e+07	8.62883e+07	6.64596e+07	5.40804e+07	5.57968e+07	4.47545e+07	6.04523e+07	5.6555e+07	5.12303e+07	9.23513e+07	53.8713	46.9759	46.7646	46.293	46.6253	46.6274	47.2523	47.3762	47.0234	47.5943	47.1212	46.7089	46.9846	46.6217	46.3655	47.6434	46.5285	47.0784	0
Hex3Cer(d18:2_24:0)+H	1134.79	C60 H112 O18 N1	17.1267	17.1267	6.53105e+07	1	0	61.4963		6.32835e+07	6.59821e+07	6.57252e+07	2.77154e+07	2.04991e+07	2.72242e+07	2.69612e+07	2.42421e+07	3.04398e+07	8.86126e+07	5.78883e+07	1.14728e+08	1.11408e+08	1.03657e+08	7.97035e+07	7.7928e+07	4.41798e+07	7.09717e+07	6.5032e+07	7.08822e+07	1.34457e+08	60.7053	60.1376	60.4313	61.0644	60.5088	60.9871	61.4304	60.1562	60.7059	60.6496	60.8445	60.6632	61.2458	60.3206	60.4757	61.2978	60.5544	60.5595	0
Hex3Cer(d18:1_24:1)+H	1134.79	C60 H112 O18 N1	16.887	16.887	6.72924e+07	1	0	63.1435		6.91773e+07	6.96398e+07	6.91515e+07	3.63135e+07	2.94926e+07	3.78763e+07	3.72641e+07	3.6364e+07	3.62846e+07	8.74223e+07	6.81331e+07	1.12676e+08	9.19609e+07	9.4349e+07	8.092e+07	8.80461e+07	4.94647e+07	6.28496e+07	6.43466e+07	7.02613e+07	1.21148e+08	61.8279	62.3142	61.4787	59.5782	59.416	59.2502	60.4132	60.8885	61.2325	61.5392	62.7099	62.4871	62.4419	62.7097	63.1435	62.1704	62.4942	61.524	0
Hex3Cer(d18:1_22:0+O)+H	1124.77	C58 H110 O19 N1	16.6926	16.6926	7.76052e+07	1	0	59.151		7.8101e+07	8.12184e+07	8.23589e+07	8.98268e+07	4.08353e+07	8.99341e+07	9.82862e+07	7.65273e+07	5.42556e+07	9.46681e+07	6.26061e+07	6.57736e+07	8.66503e+07	8.43454e+07	7.04669e+07	7.04968e+07	5.46541e+07	6.44179e+07	7.05686e+07	8.3209e+07	1.30509e+08	58.4894	58.374	58.2052	58.4091	58.2218	58.5996	57.8248	57.7666	57.8655	59.151	57.6996	58.8569	57.7844	58.7894	58.3846	57.4327	58.9161	58.1513	0
Hex3Cer(t18:0_23:0+O)+H	1156.79	C59 H114 O20 N1	16.8559	16.8559	1.25439e+08	1	0	45.7387		1.29538e+08	1.28003e+08	1.30177e+08	8.08692e+07	8.31561e+07	9.32715e+07	7.03741e+07	7.51097e+07	7.53623e+07	1.95708e+08	1.43944e+08	1.3449e+08	1.36504e+08	1.43493e+08	1.65427e+08	1.63457e+08	1.06924e+08	1.17565e+08	1.05728e+08	1.73978e+08	1.81137e+08	44.9654	30.3265	44.9966	31.7767	31.9079	33.454	44.8646	30.9616	30.7396	33.0814	30.737	44.1221	44.8562	30.4839	33.4686	31.218	30.5196	45.5045	0
Hex3Cer(d18:1_22:0)+H	1108.77	C58 H110 O18 N1	17.0121	17.0121	1.46762e+08	1	0	63.5848		1.54217e+08	1.52543e+08	1.53218e+08	9.0721e+07	5.44698e+07	8.12378e+07	9.88359e+07	7.94809e+07	8.50219e+07	2.18672e+08	1.50604e+08	2.5331e+08	2.12116e+08	1.81356e+08	1.61941e+08	1.61411e+08	1.00899e+08	1.43066e+08	1.40859e+08	1.47217e+08	2.60807e+08	63.5848	63.4082	62.8315	62.91	62.6257	63.1958	62.2552	62.4628	63.1537	63.1504	62.6334	62.9459	62.9969	62.6802	62.8649	62.868	62.5753	63.3449	0
Hex3Cer(t18:0_24:0+O)+H	1170.81	C60 H116 O20 N1	17.5377	17.5377	1.57363e+08	1	0	56.0841		1.63181e+08	1.62924e+08	1.63913e+08	1.57669e+08	1.16153e+08	1.64215e+08	1.33766e+08	1.25864e+08	1.20985e+08	2.00671e+08	1.42493e+08	1.37447e+08	1.67381e+08	1.61689e+08	1.74228e+08	1.63624e+08	1.22969e+08	1.31005e+08	1.33472e+08	2.12181e+08	2.48784e+08	47.9302	46.8667	46.0819	47.457	48.6041	47.8189	55.6673	48.7322	46.9796	48.4947	46.9565	47.2737	48.6914	56.0841	48.0845	47.4238	55.8938	46.7718	0
Hex3Cer(t18:0_22:0+O)+H	1142.78	C58 H112 O20 N1	16.1951	16.1951	2.08152e+08	1	0	55.9398		2.20697e+08	2.12878e+08	2.13211e+08	1.34929e+08	1.2886e+08	1.4319e+08	1.18654e+08	1.15867e+08	1.15893e+08	2.87094e+08	2.19927e+08	2.42614e+08	2.35071e+08	2.44969e+08	2.77205e+08	2.62499e+08	2.00224e+08	2.24508e+08	1.88476e+08	2.85319e+08	2.99104e+08	48.2329	47.3494	46.7882	55.9398	47.3181	48.3176	47.7049	47.0759	47.1642	55.8581	55.5274	46.1604	47.2598	48.5266	55.464	55.4625	46.7051	55.2448	0
Hex3Cer(d18:1_24:0)+H	1136.8	C60 H114 O18 N1	18.3942	18.3942	2.37672e+08	1	0	63.5827		2.4116e+08	2.39617e+08	2.43392e+08	1.24865e+08	9.78271e+07	1.24064e+08	1.21479e+08	1.09019e+08	1.41296e+08	3.19949e+08	2.06228e+08	3.97239e+08	4.05339e+08	3.22152e+08	2.82049e+08	2.60113e+08	1.7147e+08	2.45502e+08	2.3957e+08	2.35566e+08	4.63223e+08	62.7945	62.1117	62.5721	62.5108	62.8094	62.7742	63.0024	63.1417	62.5982	62.5019	63.2395	63.3727	63.5827	63.1195	62.3412	63.0059	62.6825	61.995	0
LPC(18:3e)+H	504.345	C26 H51 O6 N1 P1	3.4489	3.4489	2.26154e+06	1	0	6.65359		2.39593e+06	2.34007e+06	2.60583e+06	1.71266e+06	1.47682e+06	2.07274e+06	2.76156e+06	2.21229e+06	2.85175e+06	2.92194e+06	2.2857e+06	3.42195e+06	2.16535e+06	3.13573e+06	2.24722e+06	2.41622e+06	1.16448e+06	1.92363e+06	1.32045e+06	1.70424e+06	2.35567e+06	4.51361	4.72464	5.31815	4.09883	6.65359	5.63183	4.17564	4.27078	5.28897	5.09443	5.22681	6.18867	4.97944	4.78725	5.39285	5.09187	0	3.97935	0
LPC(20:5)+H	542.324	C28 H49 O7 N1 P1	2.1741	2.1741	1.65197e+06	1	0	8.49909		3.72575e+06	17314.1	11614.7	3.25774e+06	2.92913e+06	568308	927286	34378.3	3.03323e+06	106962	59340.9	222459	812166	5.01326e+06	82164.1	3.97397e+06	58249.3	1.38593e+06	2.69014e+06	4.27194e+06	1.50999e+06	0	0	0	5.26429	5.88383	0	0	0	6.1831	0	0	0	0	4.77735	0	8.49909	0	0	0
LPC(20:4)+H	544.34	C28 H51 O7 N1 P1	3.12533	3.12533	2.33093e+07	1	0	10.644		2.27728e+07	2.47479e+07	3.34212e+07	2.32856e+07	2.51828e+07	3.02535e+07	2.01619e+07	2.07236e+07	2.89446e+07	2.88142e+07	2.18692e+07	1.90357e+07	2.23496e+07	1.71069e+07	1.86911e+07	2.01819e+07	3.53744e+07	1.55595e+07	2.14541e+07	1.90562e+07	2.05078e+07	0	7.0482	9.12451	7.78043	0	8.76906	7.58122	8.74003	10.644	10.3076	5.58685	0	6.60906	0	0	0	0	0	0
LPC(20:3)+H	546.355	C28 H53 O7 N1 P1	4.59752	4.59752	3.91987e+07	1	0	11.3277		4.03409e+07	3.9968e+07	3.92924e+07	2.69967e+07	2.73894e+07	3.52861e+07	2.1851e+07	2.30539e+07	3.27982e+07	7.17556e+07	3.74845e+07	2.99959e+07	3.79176e+07	5.87453e+07	4.72834e+07	4.97797e+07	2.8292e+07	3.93168e+07	2.88187e+07	4.66005e+07	6.02056e+07	10.7693	11.302	10.5176	10.8779	11.3277	11.0173	10.4531	10.6529	10.6295	10.9649	10.7183	10.6912	10.7259	10.819	10.4844	10.8212	10.8723	10.6401	0
LPC(18:3)+H	518.324	C26 H49 O7 N1 P1	2.79305	2.79305	4.30743e+07	1	0	11.4707		4.33757e+07	4.51981e+07	4.09634e+07	3.28361e+07	2.61394e+07	4.66255e+07	3.39311e+07	3.44323e+07	4.30637e+07	6.89935e+07	3.86742e+07	3.4217e+07	4.19556e+07	5.37657e+07	5.0552e+07	4.40189e+07	3.26034e+07	4.60461e+07	3.32683e+07	5.04948e+07	6.34049e+07	10.7031	11.4707	11.1823	10.9919	11.3398	10.9792	10.898	10.7095	11.1245	10.7681	7.12085	10.9889	10.7206	11.2632	10.6653	11.1016	11.0569	10.8024	0
LPC(15:0)+H	482.324	C23 H49 O7 N1 P1	4.13062	4.13062	3.56438e+06	1	0	11.6084		3.89481e+06	3.87944e+06	3.81874e+06	4.30339e+06	3.4138e+06	4.94304e+06	7.67795e+06	6.76331e+06	7.70687e+06	1.75338e+06	1.57116e+06	5.84385e+06	4.44341e+06	2.59436e+06	1.52989e+06	2.80138e+06	1.29553e+06	1.06065e+06	1.7706e+06	1.67737e+06	2.109e+06	3.89956	6.71914	3.83786	0	0	2.70583	3.7511	3.69466	5.43482	6.5583	2.66295	7.79898	11.6084	9.09839	3.15719	6.89581	0	0	0
LPC(20:5)+H	542.324	C28 H49 O7 N1 P1	2.00648	2.00648	6.75033e+06	1	0	12.4318		5.84239e+06	9.05968e+06	9.78373e+06	4.05229e+06	4.07279e+06	4.37503e+06	2.55658e+06	2.58599e+06	3.68798e+06	1.00485e+07	8.36058e+06	6.55931e+06	8.81328e+06	9.27116e+06	1.04146e+07	6.50593e+06	7.97959e+06	6.18739e+06	3.99444e+06	7.10061e+06	1.05051e+07	9.18064	12.4318	5.88496	8.84007	0	6.42833	5.03799	4.57033	8.20827	7.53473	5.83998	5.28631	8.60833	7.08202	7.18993	7.29343	7.25871	7.0496	0
LPC(22:5)+H	570.355	C30 H53 O7 N1 P1	2.30433	2.30433	546177	1	0	17.5892		569199	903993	407004	625802	252331	424293	451327	540477	784595	1.93976e+06	529897	15195.1	400956	259732	434489	338919	416137	838139	497092	625199	215187	0	0	0	0	0	0	0	0	0	17.5892	0	0	0	0	0	0	0	0	0
LPC(20:1)+H	550.387	C28 H57 O7 N1 P1	4.34367	4.34367	688670	1	0	17.861		725293	711744	743202	663045	635906	901888	1.09465e+06	1.29224e+06	1.57855e+06	719652	540838	370085	541301	604746	531014	550826	413060	462092	388241	348641	645065	0	0	0	0	0	0	0	0	17.861	0	0	0	0	0	0	0	0	0	0
LPC(18:1e)+H	508.376	C26 H55 O6 N1 P1	5.49295	5.49295	1.97734e+06	1	0	23.2493		1.8084e+06	1.88019e+06	1.72168e+06	780975	1.3019e+06	1.37351e+06	2.14728e+06	1.57384e+06	1.19227e+06	2.76069e+06	2.45988e+06	3.91129e+06	1.9598e+06	2.02157e+06	1.92628e+06	2.76016e+06	1.39524e+06	1.76127e+06	1.33444e+06	2.4649e+06	2.98855e+06	23.2493	22.1153	20.2301	0	0	0	0	0	0	19.2551	16.7383	17.8211	18.3652	19.7419	21.4942	14.4619	0	0	0
LPC(16:2e)+H	478.329	C24 H49 O6 N1 P1	2.78433	2.78433	84921.3	1	0	24.9306		106890	30441.9	31822.6	12506.9	15358.5	103068	198253	48302.4	97412.3	262085	99970.3	156807	51003.1	11005.5	116196	153824	21354.5	136892	43334.2	13518.8	73302.8	15.93	0	0	0	0	23.4011	0	0	0	24.9306	0	0	23.3418	0	23.8984	0	11.5783	0	0
LPC(20:5)+H	542.324	C28 H49 O7 N1 P1	1.60029	1.60029	1.46635e+06	1	0	25.2307		1.53382e+06	1.45932e+06	1.09211e+06	1.92258e+06	1.87016e+06	2.76479e+06	2.08026e+06	1.68367e+06	2.89782e+06	470359	401591	711791	2.14732e+06	1.50747e+06	992400	1.5448e+06	745812	913451	650492	1.4104e+06	1.99303e+06	0	0	0	25.2307	15.8719	15.7551	21.1803	0	19.4737	0	0	0	22.9464	11.8657	0	14.3335	0	0	0
LPC(22:1)+H	578.418	C30 H61 O7 N1 P1	7.39043	7.39043	1.48226e+06	1	0	25.9037		1.97544e+06	1.40516e+06	1.35069e+06	1.3094e+06	1.47956e+06	2.20378e+06	1.82794e+06	2.0266e+06	2.08469e+06	1.39996e+06	1.19998e+06	908513	1.47922e+06	1.36259e+06	1.66559e+06	1.45701e+06	1.22809e+06	1.07652e+06	636324	1.27188e+06	1.77861e+06	0	0	22.0441	0	16.1892	13.6859	3.31974	22.6688	24.7371	0	0	0	0	0	0	0	0	0	0
LPC(18:0)+H	524.371	C26 H55 O7 N1 P1	4.40429	4.40419	35673	1	-9.52381e-05	27.0739		4327.22	5376.51	31450	94373.9	91488.8	29362	19451.7	13949.8	172692	47359.7	1875.89	12079.1	52893.4	23022.2	4673.72	24967.8	1927.39	60398.9	18851.2	12446.7	26165.6	0	0	0	0	0	0	0	0	0	0	0	0	0	27.0739	0	26.8338	0	0	0
LPC(19:0)+H	538.387	C27 H57 O7 N1 P1	5.53929	5.53929	1.03311e+06	1	0	28.2443		1.97733e+06	1.90318e+06	1.95518e+06	58884	40499.9	3.78516e+06	2.42603e+06	3.54918e+06	6230.64	30122.6	5265.54	9159.58	1.28198e+06	1219.52	1.39676e+06	14007.4	1.44552e+06	996443	2685.31	807216	3165.41	0	0	0	28.2443	24.3353	23.3787	22.0525	24.3221	23.6061	0	0	0	0	0	0	0	0	0	0
LPC(14:0)+H	468.308	C22 H47 O7 N1 P1	1.85848	1.85848	1.49385e+06	1	0	29.9995		1.83836e+06	1.91671e+06	666138	1.7363e+06	767914	1.72251e+06	1.01946e+06	147600	2.60425e+06	2.4537e+06	2.63301e+06	1.31693e+06	1.47364e+06	1.43494e+06	1.6012e+06	2.14102e+06	465647	1.46026e+06	1.34151e+06	2.19302e+06	436757	14.6963	23.8339	29.9995	29.3334	16.325	14.7724	20.6836	0	27.5533	20.945	27.9258	11.9202	0	26.4113	0	22.1287	0	21.7558	0
LPC(18:3)+H	518.324	C26 H49 O7 N1 P1	1.71881	1.71881	1.60883e+06	1	0	26.6124		1.8027e+06	1.67391e+06	1.83262e+06	1.88655e+06	2.15971e+06	2.40977e+06	1.68578e+06	1.73828e+06	2.15709e+06	1.52095e+06	962964	539038	1.48297e+06	2.34034e+06	1.61878e+06	2.00074e+06	36729.1	1.19789e+06	1.15495e+06	54019.9	3.52969e+06	22.2416	0	0	22.5278	18.7137	0	0	20.4894	25.9082	0	0	0	0	26.6124	15.7349	16.5112	0	0	0
LPC(24:1)+H	606.449	C32 H65 O7 N1 P1	9.48871	9.48871	2.08388e+06	1	0	26.8337		2.16588e+06	2.01912e+06	2.10552e+06	2.21458e+06	2.14284e+06	3.03278e+06	2.06283e+06	2.43919e+06	2.61098e+06	1.3243e+06	1.03554e+06	1.33776e+06	1.94053e+06	2.55458e+06	1.98026e+06	2.58699e+06	1.89559e+06	1.37189e+06	1.25079e+06	2.51236e+06	3.17729e+06	20.4505	21.4502	19.6549	24.5058	23.2589	24.0581	15.3044	22.3667	23.7305	22.4381	0	12.6491	14.3046	23.5809	24.3953	20.1323	15.2398	21.2183	0
LPC(18:2e)+H	506.361	C26 H53 O6 N1 P1	2.58776	2.58776	2.31034e+06	1	0	27.3195		2.38388e+06	2.37445e+06	2.4217e+06	1.66916e+06	1.59117e+06	2.39861e+06	2.65241e+06	2.4116e+06	2.43388e+06	2.58531e+06	2.00227e+06	2.99343e+06	1.62602e+06	3.72572e+06	2.76782e+06	2.76219e+06	1.30329e+06	1.68545e+06	1.09218e+06	2.09203e+06	3.54458e+06	23.208	22.657	16.856	21.1309	18.1062	21.2959	23.5626	23.2854	20.4451	17.9839	17.1242	23.7948	18.2118	27.3195	20.6111	22.8629	0	25.1092	0
LPC(20:2)+H	548.371	C28 H55 O7 N1 P1	2.9909	2.9909	2.36861e+06	1	0	26.1536		2.50762e+06	2.35199e+06	2.42873e+06	1.37248e+06	1.40438e+06	1.94971e+06	1.76809e+06	1.84724e+06	2.2918e+06	3.77993e+06	3.09016e+06	1.39947e+06	2.08487e+06	3.64584e+06	2.82395e+06	2.71285e+06	1.6942e+06	1.81561e+06	1.48076e+06	2.54561e+06	4.74552e+06	18.7012	15.3113	16.4148	0	16.3425	14.6888	14.0235	15.0701	15.7786	17.8967	22.7214	0	12.5284	26.1536	17.935	12.325	15.3285	9.33344	0
LPC(14:0e)+H	454.329	C22 H49 O6 N1 P1	2.18362	2.18362	2.47009e+06	1	0	33.6789		2.65641e+06	2.74794e+06	2.6509e+06	1.10066e+06	1.00601e+06	1.57029e+06	2.07099e+06	1.52274e+06	2.02278e+06	4.74001e+06	3.76787e+06	4.41449e+06	2.14912e+06	3.67556e+06	2.7893e+06	3.02681e+06	1.51921e+06	2.19481e+06	1.40607e+06	2.20855e+06	2.63139e+06	23.9052	24.6097	23.9294	0	0	21.6769	27.684	0	26.0975	33.6789	27.472	27.4171	24.2778	28.36	24.7778	27.0354	20.3905	24.1925	0
LPC(16:1e)+H	480.345	C24 H51 O6 N1 P1	2.35581	2.35581	2.55795e+06	1	0	29.4652		2.57672e+06	2.64377e+06	2.60745e+06	1.51777e+06	1.11674e+06	1.91126e+06	3.04493e+06	2.3669e+06	3.06942e+06	4.57919e+06	3.63363e+06	4.14218e+06	1.94418e+06	3.46706e+06	2.74726e+06	2.97064e+06	1.45236e+06	1.93102e+06	1.29711e+06	2.10048e+06	2.59689e+06	21.9012	24.6921	27.2727	0	0	0	23.3561	26.3111	21.8076	27.9553	29.4652	27.0833	22.974	29.2917	23.4137	28.7646	0	16.3804	0
LPC(20:3)+H	546.355	C28 H53 O7 N1 P1	2.46148	2.46148	2.63664e+06	1	0	31.007		3.43107e+06	16816.1	3.60064e+06	4.08031e+06	2.67673e+06	5.21854e+06	3.36721e+06	4.29452e+06	5.71282e+06	924529	3.21595e+06	1.76269e+06	2.7841e+06	366457	2.17989e+06	2.42105e+06	58134.8	52656.2	2.70207e+06	2.59358e+06	3.90966e+06	17.9493	0	16.6867	19.8579	20.8407	16.4036	17.3576	31.007	23.9252	0	0	0	0	15.2434	13.2144	14.1643	15.2144	0	0
LPC(28:0)+H	664.528	C36 H75 O7 N1 P1	12.7667	12.7667	2.65941e+06	1	0	39.151		2.89757e+06	2.91247e+06	3.16175e+06	761767	899794	1.05985e+06	533853	617638	705618	1.18088e+07	1.1705e+07	4.14797e+06	1.89128e+06	1.60426e+06	1.40936e+06	2.14964e+06	1.31362e+06	1.89547e+06	1.94228e+06	1.32714e+06	1.10243e+06	0	0	0	0	0	0	0	0	0	39.151	28.7594	0	0	0	0	0	0	0	0
LPC(15:0)+H	482.324	C23 H49 O7 N1 P1	2.23414	2.23414	3.30242e+06	1	0	43.7577		3.3049e+06	3.22285e+06	3.29819e+06	2.39682e+06	2.60073e+06	3.41851e+06	2.34431e+06	2.36395e+06	2.61086e+06	3.21628e+06	2.2482e+06	2.08137e+06	3.23522e+06	5.50592e+06	3.85282e+06	4.10907e+06	3.15711e+06	3.06961e+06	2.32228e+06	4.63464e+06	6.35726e+06	26.2241	24.2753	23.4084	21.6692	18.4519	27.5785	23.4946	42.7942	25.3898	26.4202	21.9105	28.2683	25.6426	28.211	25.0502	36.9653	23.3605	26.1116	0
LPC(22:5)+H	570.355	C30 H53 O7 N1 P1	2.03595	2.03595	3.36987e+06	1	0	27.8946		3.31062e+06	3.37123e+06	2.9914e+06	2.39663e+06	2.60782e+06	2.83861e+06	3.20705e+06	3.85864e+06	4.57871e+06	4.42836e+06	3.51913e+06	4.83771e+06	3.17225e+06	4.13881e+06	2.63879e+06	3.87966e+06	2.2779e+06	2.45207e+06	2.03577e+06	2.56143e+06	5.66462e+06	0	0	0	0	0	27.8946	0	21.2417	0	0	0	20.4815	19.1424	0	24.5212	0	0	23.8167	0
LPC(20:2)+H	548.371	C28 H55 O7 N1 P1	3.27771	3.27771	3.74097e+06	1	0	29.9806		3.93174e+06	3.70265e+06	3.76432e+06	2.05272e+06	2.87024e+06	3.90027e+06	3.24234e+06	3.36404e+06	4.51994e+06	4.09714e+06	3.74398e+06	2.57042e+06	3.07336e+06	5.28177e+06	4.09938e+06	3.64347e+06	3.09644e+06	2.54033e+06	2.25855e+06	4.41232e+06	8.39493e+06	25.8235	23.1629	21.7176	21.6663	25.7631	22.3118	24.5216	22.5728	26.1705	26.6965	24.9597	19.3927	28.6169	25.9866	21.9701	24.3045	25.2718	18.7646	0
LPC(17:0)+H	510.355	C25 H53 O7 N1 P1	3.3089	3.3089	3.78491e+06	1	0	42.2266		3.72035e+06	3.96594e+06	3.97278e+06	3.76909e+06	3.64788e+06	5.11591e+06	2.3462e+06	3.95117e+06	5.0286e+06	3.57868e+06	2.46592e+06	2.01754e+06	3.57902e+06	4.38553e+06	3.90186e+06	3.80031e+06	4.12222e+06	3.3022e+06	2.91556e+06	4.58195e+06	5.31429e+06	24.9524	27.0529	25.977	25.4182	40.3015	26.315	25.8044	27.0247	29.0478	25.5577	19.9568	17.0598	25.1154	24.6725	24.8656	42.2266	27.2514	22.0405	0
LPC(18:2e)+H	506.361	C26 H53 O6 N1 P1	3.52176	3.52176	4.12349e+06	1	0	29.4426		4.27527e+06	4.25389e+06	4.28056e+06	2.24487e+06	2.67563e+06	3.6051e+06	4.43103e+06	4.67943e+06	5.22519e+06	6.08847e+06	5.73693e+06	4.84861e+06	3.22283e+06	5.13871e+06	4.0496e+06	4.71167e+06	2.60287e+06	3.17378e+06	2.40475e+06	4.45386e+06	4.49016e+06	27.3888	23.6018	20.8352	22.2129	18.0131	21.6086	25.4158	25.1353	29.4426	24.0121	25.8282	22.9439	23.6235	24.3486	25.4512	25.5802	20.7209	21.801	0
LPC(16:1)+H	494.324	C24 H49 O7 N1 P1	1.97995	1.97995	5.05319e+06	1	0	48.0184		7.03827e+06	5.4411e+06	4.47536e+06	4.39906e+06	5.61374e+06	7.25464e+06	6.17244e+06	1.10404e+07	1.0428e+07	6.05998e+06	4.29122e+06	3.27521e+06	2.90202e+06	4.97331e+06	3.8935e+06	4.23057e+06	3.28392e+06	3.00687e+06	194249	2.85501e+06	5.28804e+06	26.4495	27.7025	25.7081	19.6346	28.1307	20.9058	48.0184	24.5554	46.0106	26.6907	35.8973	23.157	38.6484	19.7857	17.2505	26.0961	23.5591	23.6001	0
LPC(22:0)+H	580.434	C30 H63 O7 N1 P1	9.5039	9.5039	6.15537e+06	1	0	44.3821		6.04462e+06	6.18825e+06	6.31895e+06	5.90437e+06	5.8904e+06	8.98585e+06	5.39382e+06	6.39669e+06	6.61525e+06	5.09624e+06	4.16441e+06	4.56665e+06	6.02037e+06	7.90539e+06	6.03691e+06	7.46888e+06	4.73321e+06	4.69464e+06	4.02604e+06	7.72861e+06	9.08332e+06	28.1666	25.6572	26.1372	25.5288	24.3542	29.2244	27.9555	25.5351	25.261	22.9546	24.5762	27.5835	26.2284	44.3821	25.2939	30.1228	29.1547	25.8158	0
LPC(18:0e)+H	510.392	C26 H57 O6 N1 P1	5.77933	5.77933	6.19585e+06	1	0	32.6787		6.1546e+06	6.46429e+06	6.38548e+06	4.01079e+06	4.71476e+06	5.91859e+06	4.47584e+06	3.96905e+06	4.69438e+06	9.68547e+06	6.69918e+06	8.56736e+06	7.72469e+06	8.32038e+06	6.20454e+06	7.22797e+06	3.96245e+06	5.98064e+06	4.83349e+06	6.08847e+06	8.03036e+06	25.5483	28.4363	27.2753	23.1535	25.3688	26.2085	25.6374	25.4822	26.9082	32.431	28.0939	27.2946	31.7701	31.7151	29.6574	32.6787	29.1043	30.1268	0
LPC(20:1)+H	550.387	C28 H57 O7 N1 P1	4.80586	4.80586	6.3004e+06	1	0	49.3027		6.45523e+06	6.26549e+06	6.3497e+06	6.08193e+06	6.99262e+06	1.01032e+07	8.78567e+06	1.0722e+07	1.23789e+07	5.70734e+06	4.19563e+06	3.20595e+06	4.88514e+06	5.45595e+06	4.95145e+06	4.8738e+06	4.83016e+06	3.93047e+06	3.74267e+06	5.53885e+06	6.85628e+06	29.4917	29.4891	31.0469	48.7722	31.1204	31.6119	45.8495	29.8932	49.3027	24.4486	24.0659	22.6347	27.9763	26.1523	28.7262	25.9307	26.81	22.8895	0
LPC(20:3)+H	546.355	C28 H53 O7 N1 P1	2.28552	2.28552	7.89534e+06	1	0	36.45		7.41794e+06	1.04717e+07	7.65072e+06	7.349e+06	6.44421e+06	9.88757e+06	9.10292e+06	8.71613e+06	1.33908e+07	1.0854e+07	6.75117e+06	4.0291e+06	5.88761e+06	6.69271e+06	6.30508e+06	6.41558e+06	8.41483e+06	9.42802e+06	5.55442e+06	5.76695e+06	9.27169e+06	29.0427	31.633	31.0499	29.3875	29.2779	28.3869	31.167	33.5784	36.45	28.5207	29.7539	29.2999	32.5249	18.2218	29.9834	29.8796	27.6394	22.2553	0
LPC(16:1e)+H	480.345	C24 H51 O6 N1 P1	3.27919	3.27919	8.49469e+06	1	0	26.5416		8.65956e+06	8.55625e+06	8.63161e+06	5.30115e+06	1.10196e+07	8.48627e+06	6.71833e+06	6.95456e+06	1.05333e+07	1.10646e+07	9.37866e+06	8.24356e+06	7.86157e+06	1.07192e+07	8.39608e+06	8.86836e+06	6.05598e+06	7.14461e+06	5.34644e+06	9.79526e+06	1.06535e+07	21.8806	24.3622	25.2608	21.4912	26.5416	22.2851	24.2969	21.7955	25.2097	24.3986	22.7852	23.2435	23.0045	21.8219	23.1477	24.2431	21.5554	24.2006	0
LPC(19:0)+H	538.387	C27 H57 O7 N1 P1	5.92652	5.92652	1.06244e+07	1	0	52.7651		1.11215e+07	1.05523e+07	1.09621e+07	1.35641e+07	1.41086e+07	1.75795e+07	1.10093e+07	1.11987e+07	1.35975e+07	5.75051e+06	3.64121e+06	4.82406e+06	8.66912e+06	1.30997e+07	1.12251e+07	1.05274e+07	8.66563e+06	7.51346e+06	5.78033e+06	1.36497e+07	1.60719e+07	31.5772	50.2536	32.7824	52.0975	52.7651	52.1273	49.2032	46.0311	50.36	28.8864	27.3271	26.912	49.2914	49.5302	51.9453	31.4183	48.9548	31.7458	0
LPC(20:0)+H	552.402	C28 H59 O7 N1 P1	7.2919	7.2919	1.27131e+07	1	0	54.833		1.24862e+07	1.24196e+07	1.23636e+07	1.89612e+07	2.17169e+07	2.92058e+07	1.59323e+07	1.65394e+07	1.76332e+07	8.21817e+06	5.85825e+06	5.3237e+06	9.60098e+06	1.13255e+07	1.04899e+07	1.00641e+07	8.07616e+06	7.24562e+06	6.80436e+06	1.18602e+07	1.48492e+07	51.5566	49.8461	49.5142	53.3254	53.8606	54.833	52.4056	52.105	54.1229	44.3361	26.6405	30.5081	47.705	49.1638	50.7875	31.3805	32.146	29.4993	0
LPC(18:0)+H	524.371	C26 H55 O7 N1 P1	4.13976	4.13976	1.29155e+07	1	0	27.9302		361531	3.41496e+07	265933	335157	3.29184e+07	916631	648203	6.66713e+06	1.04329e+07	220225	1.14155e+07	1.08765e+07	1.60922e+07	4.65613e+07	624489	4.15422e+07	289477	1.33692e+07	1.16058e+06	4.16426e+07	735339	0	0	0	0	0	0	0	0	0	0	0	0	24.8442	0	27.9302	0	0	0	0
LPC(24:0)+H	608.465	C32 H67 O7 N1 P1	11.268	11.268	1.46143e+07	1	0	50.858		1.48237e+07	1.4196e+07	1.53134e+07	1.61463e+07	1.36161e+07	2.13094e+07	1.30403e+07	1.44943e+07	1.69849e+07	1.03703e+07	6.98283e+06	9.93311e+06	1.57594e+07	2.04573e+07	1.36555e+07	1.9014e+07	1.0055e+07	9.57137e+06	8.49526e+06	1.74266e+07	2.52547e+07	32.8253	30.9232	32.6196	32.3086	29.5267	33.5957	45.7774	30.3528	50.858	32.2314	29.6905	31.1989	33.6904	31.4516	32.0634	33.6618	30.6351	28.9617	0
LPC(18:1e)+H	508.376	C26 H55 O6 N1 P1	3.67648	3.67648	1.5124e+07	1	0	38.2147		1.58298e+07	1.53949e+07	1.59197e+07	9.10965e+06	8.36229e+06	1.18609e+07	1.56033e+07	1.4758e+07	1.51547e+07	2.53411e+07	1.99608e+07	2.14686e+07	1.48891e+07	1.97884e+07	1.54927e+07	1.82971e+07	9.31235e+06	1.22253e+07	9.50889e+06	1.39498e+07	1.53757e+07	37.8313	36.9154	37.4667	35.4177	36.9747	34.4121	36.668	37.0174	38.2147	37.3897	37.3147	37.6251	37.2912	36.9616	38.1559	37.7706	33.4819	36.8588	0
LPC(18:0)+H	524.371	C26 H55 O7 N1 P1	4.14976	4.14976	1.62494e+07	1	0	27.2007		1.37095e+07	2.99381e+07	3.1589e+06	5.75518e+06	3.29184e+07	7.91218e+06	7.49986e+06	6.66713e+06	1.04329e+07	1.24603e+07	1.14155e+07	1.08765e+07	1.60922e+07	4.65613e+07	8.20611e+06	4.15422e+07	5.27034e+06	1.07791e+07	6.2329e+06	3.83418e+07	1.54662e+07	0	0	0	0	0	0	0	0	23.4737	0	20.465	0	0	0	0	0	0	0	0
LPC(17:0)+H	510.355	C25 H53 O7 N1 P1	3.54962	3.54962	2.14437e+07	1	0	55.3415		2.17527e+07	2.0609e+07	2.1839e+07	1.3722e+07	1.54386e+07	2.00591e+07	1.25873e+07	1.20865e+07	1.46839e+07	2.6104e+07	1.47908e+07	1.60872e+07	2.21551e+07	3.52614e+07	2.67182e+07	2.98338e+07	1.98975e+07	2.25598e+07	1.4759e+07	3.14787e+07	3.78942e+07	55.3415	53.8286	52.7578	51.3721	54.0731	54.3304	51.3565	50.7156	50.2118	54.5524	53.4333	54.3191	54.7614	54.7487	53.6829	54.8727	53.7171	54.2101	0
LPC(18:0)+H	524.371	C26 H55 O7 N1 P1	4.12819	4.12819	3.47307e+07	1	0	38.9332		3.73322e+07	3.77695e+07	3.69334e+07	3.41068e+07	3.19683e+07	4.53836e+07	2.72792e+07	2.86921e+07	3.72652e+07	5.88724e+07	2.97084e+07	1.21174e+07	1.98839e+07	4.55045e+07	3.95136e+07	4.00268e+07	3.00064e+07	3.93992e+07	2.89897e+07	4.44969e+07	2.4095e+07	38.8189	38.4682	38.1297	38.522	38.7401	38.8027	38.186	38.2958	38.4268	38.5791	38.2246	38.2934	38.7121	38.3352	38.9332	38.3069	38.7584	38.5292	0
LPC(18:1)+H	522.355	C26 H53 O7 N1 P1	2.74276	2.74276	5.13476e+07	1	0	38.6561		5.29403e+07	5.09704e+07	5.23003e+07	3.16658e+07	2.74616e+07	4.34055e+07	4.05317e+07	4.37615e+07	6.36607e+07	1.20117e+08	7.59319e+07	3.79459e+07	4.77298e+07	5.79435e+07	52309257	4.95109e+07	4.02547e+07	4.68249e+07	4.41306e+07	4.49876e+07	5.39149e+07	38.6561	38.5974	37.9693	37.7647	37.9169	38.3528	37.9683	38.05	38.1273	38.3958	38.574	38.2589	38.5018	37.7545	38.6291	38.3464	38.5198	38.1726	0
LPC(18:2)+H	520.34	C26 H51 O7 N1 P1	2.17233	2.17233	7.50319e+07	1	0	55.6506		1.17998e+08	868107	6.64447e+07	1.09236e+08	8.87061e+07	6.55632e+07	5.69577e+07	3.89509e+07	9.15378e+07	6.10579e+07	4.80588e+07	329082	5.8676e+07	1.74318e+08	616978	1.27371e+08	960222	5.42657e+07	3.85613e+07	1.6067e+08	2.14524e+08	55.6506	0	0	54.195	55.3807	0	0	0	55.236	0	0	0	0	54.643	0	55.3035	0	0	0
LPC(16:0e)+H	482.361	C24 H53 O6 N1 P1	3.45571	3.45571	7.65455e+07	1	0	38.0944		8.11432e+07	7.80399e+07	8.03146e+07	5.85832e+07	5.09313e+07	7.53509e+07	9.17409e+07	7.47177e+07	9.73629e+07	1.03863e+08	7.38377e+07	1.15934e+08	7.74989e+07	1.04416e+08	7.4653e+07	8.13178e+07	3.87333e+07	6.46937e+07	4.51331e+07	5.86263e+07	8.05642e+07	37.3087	37.1786	37.8092	37.6724	37.3992	36.679	37.6009	38.0418	37.4759	36.9352	36.7742	37.4003	38.0944	37.5252	37.2276	37.1875	37.4471	37.6523	0
LPC(20:4)+H	544.34	C28 H51 O7 N1 P1	1.93576	1.93576	7.66972e+07	1	0	38.5138		7.6567e+07	7.74344e+07	7.84344e+07	6.16671e+07	5.49485e+07	8.30481e+07	7.42255e+07	6.79046e+07	9.03543e+07	1.12301e+08	5.98285e+07	6.05779e+07	1.00152e+08	9.10179e+07	7.7745e+07	8.36751e+07	5.76107e+07	7.04101e+07	7.64291e+07	6.67982e+07	8.9512e+07	37.6189	37.9022	38.1608	37.4664	37.6389	37.6814	38.0467	37.9461	37.6115	37.5761	38.1122	38.3941	37.7598	37.7103	37.5304	38.0344	38.5033	37.8416	0
LPC(16:0)+H	496.34	C24 H51 O7 N1 P1	2.54562	2.54562	7.95062e+07	1	0	38.9275		8.45494e+07	7.96162e+07	8.56426e+07	6.94373e+07	6.43067e+07	9.17848e+07	6.5481e+07	6.82381e+07	9.27945e+07	6.63092e+07	7.35387e+07	5.87373e+07	4.91207e+07	1.23084e+08	9.44064e+07	9.66021e+07	6.06121e+07	7.81122e+07	5.84841e+07	8.65468e+07	1.22226e+08	38.8337	38.1125	38.0268	38.731	37.9738	37.9154	38.1396	38.4307	38.9275	38.5736	38.0362	38.7574	37.8153	38.043	38.7063	38.3266	38.733	38.774	0
LPC(22:6)+H	568.34	C30 H51 O7 N1 P1	1.83481	1.83481	8.2276e+07	1	0	39.0713		8.19149e+07	8.09589e+07	8.33033e+07	8.91863e+07	8.89931e+07	1.16813e+08	9.55382e+07	8.70825e+07	1.15122e+08	6.89592e+07	1.98544e+07	6.70673e+07	1.01038e+08	1.14044e+08	8.77432e+07	8.07312e+07	4.80398e+07	6.64295e+07	6.65059e+07	6.49542e+07	1.03517e+08	37.5809	38.186	37.8244	38.5682	38.3189	37.648	37.5231	37.6893	37.4905	37.9891	37.7776	38.0788	37.7154	37.9591	37.9533	37.6617	39.0713	38.1446	0
LPC(18:1)+H	522.355	C26 H53 O7 N1 P1	2.991	2.991	9.8994e+07	1	0	55.9222		1.02497e+08	1.00693e+08	1.00666e+08	6.9074e+07	7.0588e+07	1.01877e+08	8.81763e+07	1.05627e+08	1.37383e+08	1.60942e+08	1.16672e+08	7.29881e+07	9.50643e+07	1.0586e+08	9.43426e+07	9.15585e+07	8.63102e+07	8.51594e+07	7.58858e+07	9.93824e+07	1.18126e+08	55.9222	55.7782	54.2577	55.1817	55.3734	54.6621	54.5552	55.229	54.7294	55.1871	54.395	54.4574	53.6018	55.0464	55.0374	55.6305	54.8343	55.2418	0
LPC(18:2)+H	520.34	C26 H51 O7 N1 P1	2.00871	2.00871	2.2183e+08	1	0	38.7989		1.60709e+08	2.73112e+08	2.74347e+08	1.13859e+08	1.1219e+08	2.62424e+08	1.54515e+08	1.62342e+08	1.03658e+08	3.29644e+08	2.49629e+08	1.90637e+08	2.72416e+08	2.68034e+08	3.14482e+08	1.95048e+08	2.3419e+08	2.95011e+08	2.01602e+08	1.97702e+08	2.92878e+08	37.2895	38.7044	38.7989	37.9111	38.6326	37.6172	37.6823	37.6991	38.1255	38.5611	37.986	38.0386	38.5988	37.9399	38.6936	38.3703	37.8606	38.097	0
LPC(18:0)+H	524.371	C26 H55 O7 N1 P1	4.59795	4.59795	1.11192e+09	1	0	55.7757		1.12403e+09	1.10808e+09	1.12045e+09	7.75952e+08	7.99825e+08	1.02927e+09	6.27231e+08	6.70341e+08	8.8461e+08	2.0316e+09	1.05542e+09	8.82615e+08	1.13361e+09	1.60464e+09	1.34415e+09	1.36381e+09	8.15075e+08	1.14134e+09	8.26903e+08	1.36095e+09	1.65044e+09	54.9333	53.9268	53.5866	53.1696	55.4682	54.0123	54.9575	54.5071	55.7757	52.1915	54.8107	54.5547	53.283	36.5282	36.7901	53.6371	54.5496	35.9642	0
LPC(16:0)+H	496.34	C24 H51 O7 N1 P1	2.78924	2.78924	1.37137e+09	1	0	55.2662		1.41235e+09	1.31894e+09	1.41691e+09	1.0712e+09	9.95502e+08	1.39513e+09	9.87786e+08	1.03486e+09	1.48277e+09	2.05352e+09	1.17296e+09	1.10623e+09	1.31127e+09	1.94557e+09	1.58215e+09	1.60879e+09	1.01888e+09	1.36682e+09	9.76182e+08	1.54877e+09	1.99221e+09	54.3219	54.0244	54.6165	54.8702	54.0069	53.6372	53.7512	54.6994	54.7352	53.6581	55.2662	53.8156	53.5279	54.5158	54.6253	53.4007	55.1736	54.6132	0
LPE(18:2e)+H	464.314	C23 H47 O6 N1 P1	3.77276	3.77276	2.7497e+07	1	0	2.09278		2.90438e+07	2.70881e+07	2.77986e+07	1.52168e+07	2.02888e+07	2.28252e+07	1.90683e+07	2.05435e+07	2.55206e+07	4.29487e+07	3.93629e+07	3.48812e+07	2.58007e+07	3.61894e+07	2.72534e+07	3.1122e+07	2.00764e+07	2.53688e+07	1.80524e+07	3.19207e+07	3.70666e+07	0	0	0	0	0	0	0	0	0	0	0	0	0	0	0	0	0	0	0
LPE(16:1e)+H	438.298	C21 H45 O6 N1 P1	3.51348	3.51348	3.68653e+07	1	0	2.63739		4.97535e+07	40067	1.99243e+07	2.40564e+07	4.83872e+07	1.72941e+07	288954	2.91642e+07	4.40478e+07	4.64837e+07	6.28645e+07	4.8681e+07	5.23565e+07	6.6128e+07	4.48968e+07	5.07856e+07	52654.2	2.04682e+07	1.80127e+07	5.87735e+07	7.17117e+07	0	0	0	0	0	2.63739	0	2.07503	0	0	2.16211	0	0	0	0	0	0	0	0
LPE(20:4e)+H	488.314	C25 H47 O6 N1 P1	5.90248	5.90248	1.6668e+06	1	0	3.20602		1.8844e+06	1.85182e+06	1.59833e+06	659871	1.07626e+06	1.21317e+06	800738	829372	1.00352e+06	2.63192e+06	2.65678e+06	2.05558e+06	1.94283e+06	2.22286e+06	1.69414e+06	1.81132e+06	1.31575e+06	1.76942e+06	1.33517e+06	2.12051e+06	2.52899e+06	2.20048	2.0605	2.63107	0	0	0	0	0	0	3.20602	0	2.23347	2.6586	2.25614	2.35189	2.52491	0	2.73393	0
LPE(18:3)+H	476.277	C23 H43 O7 N1 P1	2.92743	2.92743	1.94548e+06	1	0	3.57275		2.12843e+06	1.94491e+06	2.25182e+06	1.399e+06	1.59448e+06	1.9318e+06	1.84602e+06	1.65848e+06	2.58252e+06	2.08116e+06	1.7839e+06	1.71548e+06	1.89526e+06	2.45644e+06	2.08814e+06	2.08652e+06	1.5421e+06	1.57378e+06	1.30644e+06	2.02655e+06	2.9619e+06	2.37037	2.51721	0	2.16769	2.39667	2.1378	3.07531	0	0	0	0	2.07888	2.07236	2.42728	0	0	2.52338	3.57275	0
LPE(20:1)+H	508.34	C25 H51 O7 N1 P1	5.08924	5.08924	856365	1	0	3.92365		845488	860954	881849	761277	1.03435e+06	1.41391e+06	1.21878e+06	1.26644e+06	1.56168e+06	699437	600548	495529	677880	781295	699232	663186	616351	491267	445320	758325	1.21056e+06	0	0	0	0	0	0	0	0	3.92365	0	0	0	0	0	0	0	0	0	0
LPE(20:5)+H	500.277	C25 H43 O7 N1 P1	1.65629	1.65629	1.25993e+06	1	0	4.04913		1.36016e+06	1.23694e+06	1.28275e+06	1.17847e+06	1.45149e+06	1.8574e+06	1.90295e+06	1.46246e+06	2.6372e+06	856241	612525	615779	1.11199e+06	1.35098e+06	1.17659e+06	1.23829e+06	661289	521077	953618	783612	2.20677e+06	0	0	0	0	4.04913	0	3.43229	0	0	0	0	0	0	0	0	0	0	0	0
LPE(14:0)+H	426.262	C19 H41 O7 N1 P1	1.92295	1.92295	828627	1	0	4.12984		1.36865e+06	462011	843244	1.25354e+06	1.24409e+06	640930	1.27985e+06	571916	1.56068e+06	571572	530961	133443	382913	1.3441e+06	782146	1.02186e+06	1.08504e+06	448847	704693	679490	491192	0	0	0	2.9813	4.12984	0	0	0	0	0	0	0	0	0	0	0	0	0	0
LPE(20:3)+H	504.308	C25 H47 O7 N1 P1	4.85929	4.85929	4.69313e+06	1	0	4.76704		5.13419e+06	4.69485e+06	5.41963e+06	2.78624e+06	3.32808e+06	4.06908e+06	3.8442e+06	3.50068e+06	5.0384e+06	6.12144e+06	5.42657e+06	4.26599e+06	4.62901e+06	6.20441e+06	5.2833e+06	5.13699e+06	3.90541e+06	3.88813e+06	3.14224e+06	4.9199e+06	7.817e+06	4.24358	3.89511	4.76704	2.18953	2.81601	2.98035	3.66106	3.27744	3.29309	4.53759	3.37708	3.43004	3.39666	3.53666	2.96626	2.19506	3.43654	2.99085	0
LPE(22:5)+H	528.308	C27 H47 O7 N1 P1	2.133	2.133	2.55676e+06	1	0	4.92414		2.77499e+06	2.63493e+06	2.73187e+06	1.97184e+06	1.98416e+06	2.46383e+06	2.7138e+06	2.87022e+06	4.13635e+06	2.96298e+06	3.34845e+06	2.38062e+06	1.82381e+06	2.86222e+06	2.4509e+06	2.74848e+06	1.87122e+06	1.67856e+06	1.58768e+06	2.12793e+06	3.56716e+06	0	4.92414	0	0	0	0	0	0	0	0	0	0	0	0	4.29521	0	0	0	0
LPE(22:6)+H	526.293	C27 H45 O7 N1 P1	31.5775	31.5775	1.48353e+06	1	0	5.04858		1.49963e+06	1.48505e+06	1.46721e+06	1.5062e+06	1.29074e+06	1.43762e+06	1.34028e+06	1.23179e+06	1.37517e+06	1.75082e+06	1.28758e+06	1.74857e+06	1.71084e+06	1.90893e+06	1.4673e+06	1.61621e+06	1.19365e+06	1.40632e+06	1.16958e+06	1.45874e+06	1.8019e+06	0	3.35334	0	0	0	0	0	0	0	5.04858	3.24644	3.47746	4.67198	4.81566	4.25816	0	0	4.62927	0
LPE(16:0)+H	454.293	C21 H45 O7 N1 P1	2.70424	2.70424	1.24692e+06	1	0	5.69888		143785	18510.3	1.18834e+06	2868.33	1.94417e+06	25078.8	14535.3	3.21901e+06	3.24391e+06	3.22776e+06	804526	1.27194e+06	2.06498e+06	2.3756e+06	1.00398e+06	18336.6	2.02202e+06	1.80169e+06	22252.8	148406	1.62369e+06	5.69888	0	0	4.12615	0	0	0	0	0	2.96895	0	0	0	5.04562	5.38834	0	0	0	0
LPE(18:1)+H	480.308	C23 H47 O7 N1 P1	2.90219	2.90219	2.86372e+06	1	0	5.93058		4.57951e+06	4.1946e+06	4.45177e+06	3.23373e+06	3.34157e+06	3.58539e+06	152315	103128	5.37673e+06	2.52774e+06	6.04907e+06	1.03787e+06	35551.6	4.78067e+06	405466	5.00497e+06	33744.9	987080	85882.9	4.99841e+06	5.173e+06	0	0	0	0	0	0	0	0	0	0	0	0	0	0	5.93058	5.01345	0	0	0
LPE(18:0e)+H	468.345	C23 H51 O6 N1 P1	6.117	6.117	3.34226e+06	1	0	8.50676		3.50837e+06	3.47001e+06	3.44991e+06	1.75388e+06	2.2012e+06	3.03237e+06	1.75181e+06	1.93118e+06	2.56985e+06	8.31615e+06	4.51014e+06	5.05613e+06	3.80737e+06	3.46497e+06	3.33178e+06	3.41254e+06	2.2567e+06	3.19244e+06	2.41419e+06	3.144e+06	3.61244e+06	7.21347	7.00998	6.17461	0	6.22384	4.904	5.4851	4.84373	5.72374	6.66963	7.01407	7.35966	6.7481	6.94379	7.24412	7.89685	4.0378	8.50676	0
LPE(17:0)+H	468.308	C22 H47 O7 N1 P1	3.7449	3.7449	2.0166e+06	1	0	9.05015		2.07354e+06	1.97775e+06	2.15227e+06	1.20479e+06	1442100	1.87258e+06	1.58924e+06	1.55409e+06	1.98206e+06	1.99214e+06	1.60708e+06	1.52639e+06	1.91626e+06	3.00353e+06	2.45494e+06	2.45628e+06	1.79671e+06	1.62796e+06	1.16615e+06	2.66246e+06	4.29027e+06	0	5.37657	6.71366	0	4.82016	5.62036	5.46372	4.73874	2.45513	9.05015	7.00773	0	4.9684	7.55664	0	7.43835	6.97781	5.87493	0
LPE(18:0)+H	482.324	C23 H49 O7 N1 P1	4.86319	4.86319	1.33545e+08	1	0	11.4847		1.36143e+08	1.34386e+08	1.3559e+08	7.38464e+07	8.87819e+07	1.21986e+08	1.07312e+08	9.62034e+07	1.40648e+08	2.00764e+08	1.55807e+08	1.28774e+08	1.39417e+08	1.77195e+08	1.47666e+08	1.38334e+08	1.04206e+08	1.12516e+08	8.64359e+07	1.43546e+08	2.34889e+08	6.22532	9.71006	7.61739	5.68665	7.70661	9.33077	7.91147	6.86348	9.05155	6.66163	11.4847	8.21656	5.69244	8.3939	7.24336	6.75923	9.28816	6.58334	0
LPE(16:0)+H	454.293	C21 H45 O7 N1 P1	2.92952	2.92952	5.37495e+07	1	0	11.5653		6.48289e+07	5.73729e+07	3.39935e+07	4.23445e+07	4.61952e+07	3.46751e+07	5.43376e+07	4.98728e+07	7.85853e+07	3.55456e+07	5.42246e+07	2.6844e+07	6.02688e+07	8.13961e+07	6.7096e+07	6.65468e+07	4.45953e+07	2.49553e+07	4.15767e+07	5.96197e+07	1.03866e+08	7.38855	9.7196	6.12979	7.24757	7.00322	11.0133	9.10154	0	6.34741	6.48482	11.5286	10.3976	10.7158	10.1671	8.2789	11.5653	7.80855	9.03013	0
LPE(16:0e)+H	440.314	C21 H47 O6 N1 P1	3.65824	3.65824	5.53341e+06	1	0	14.8307		5.76202e+06	5.47777e+06	6.00189e+06	2.96568e+06	2.98542e+06	4.16618e+06	3.45731e+06	3.23355e+06	4.02907e+06	1.64401e+07	7.51384e+06	1.04299e+07	6.41245e+06	5.33702e+06	4.52865e+06	4.70222e+06	2.95468e+06	5.53717e+06	3.92646e+06	4.01081e+06	6.32939e+06	8.63824	3.13859	7.66803	5.70983	0	7.54168	0	0	12.376	14.8307	0	7.66396	0	0	0	6.51394	0	0	0
LPE(22:6)+H	526.293	C27 H45 O7 N1 P1	1.90014	1.90014	1.14003e+08	1	0	15.4067		1.15872e+08	1.12561e+08	1.16588e+08	1.39813e+08	1.28362e+08	1.47537e+08	1.67252e+08	1.51437e+08	1.81411e+08	9.61758e+07	7.18039e+07	1.05504e+08	1.13035e+08	1.13178e+08	1.05207e+08	1.08578e+08	6.61747e+07	7.91168e+07	8.02956e+07	8.06324e+07	1.13527e+08	12.0179	11.7779	10.6185	12.6203	7.96651	10.9915	8.3687	13.6915	8.01162	10.6256	11.509	12.4839	15.3301	15.1624	9.94159	8.23162	9.45067	11.2988	0
LPG(16:0)+H	485.287	C22 H46 O9 N0 P1	2.0631	2.0631	689076	1	0	6.3372		547977	846263	289956	590697	656099	371117	250508	591118	1.39618e+06	913097	782953	470952	30831.1	1.43536e+06	1.06782e+06	1.10059e+06	67530.8	435644	124677	1.00628e+06	1.49497e+06	0	0	0	0	0	0	0	0	6.3372	0	0	0	0	0	0	0	0	0	0
LPG(18:1)+H	511.303	C24 H48 O9 N0 P1	1.98171	1.98171	812428	1	0	9.57278		710597	1370639	3775.46	596554	269918	801314	625148	76189.8	1.48714e+06	3.24867e+06	287258	1.58742e+06	436357	1.54419e+06	351195	445569	1.02992e+06	210200	1.3271e+06	280187	371645	0	0	0	0	0	0	0	0	0	9.57278	7.96038	0	0	0	0	0	0	0	0
LPG(18:2)+H	509.287	C24 H46 O9 N0 P1	1.61205	1.61205	952927	1	0	11.1884		1.20485e+06	1.03283e+06	1.01633e+06	600534	918747	787563	723814	645508	28118.1	1.26416e+06	1.04808e+06	1.03951e+06	728049	56069.2	1.60128e+06	2.48186e+06	461204	542592	527778	827016	2.47558e+06	0	0	0	0	0	0	0	0	9.59603	0	0	0	0	10.9869	11.1884	8.59972	0	0	0
LPG(18:2)+NH4	526.314	C24 H49 O9 N1 P1	1.61533	1.61533	945468	1	0	2.29062		946137	916224	841269	530215	857771	713148	671264	549617	1.48154e+06	1.0662e+06	972751	907328	658015	8658.81	1.40417e+06	1.40468e+06	502166	528726	498457	908073	3.48842e+06	0	0	0	0	0	0	0	0	0	0	0	0	0	2.29062	0	0	0	0	0
LPG(22:6)+H	557.287	C28 H46 O9 N0 P1	1.10857	1.10857	1.96724e+06	1	0	8.61487		2.41115e+06	2.7684e+06	3.03694e+06	1.56849e+06	0	1.59786e+06	2.84256e+06	2.13299e+06	0	3.14316e+06	705022	4.12703e+06	4.41185e+06	0	3.16144e+06	294694	1.51277e+06	1.71079e+06	2.10899e+06	2.30193e+06	1.47603e+06	0	0	0	0	0	0	0	0	0	8.03324	0	8.61487	0	0	0	0	0	0	0
LPG(22:6)+NH4	574.314	C28 H49 O9 N1 P1	1.10771	1.10771	3.10992e+06	1	0	6.43407		3.73519e+06	4.11045e+06	4.05632e+06	2.02883e+06	0	3.70558e+06	3.84593e+06	2.54963e+06	0	6.02631e+06	1.87624e+06	5.46137e+06	5.80255e+06	0	4.68629e+06	545865	3.51606e+06	2.44035e+06	3.98211e+06	3.24197e+06	3.69737e+06	3.94293	3.96081	4.83534	0	0	3.25241	3.43776	3.63187	0	6.43407	0	6.39735	4.60317	0	5.816	0	4.00717	0	0
LPG(22:6)+H	557.287	C28 H46 O9 N0 P1	1.49781	1.49781	1.91244e+06	1	0	10.5715		1.81907e+06	1.57086e+06	1.42327e+06	1.0658e+06	1.09307e+06	1.50973e+06	1.43671e+06	1.05377e+06	3.57042e+06	2.14782e+06	852005	1.81267e+06	2.29869e+06	5.1814e+06	1.94998e+06	2.81252e+06	1.06105e+06	856164	1.4377e+06	1.32997e+06	3878556	7.57891	8.07811	7.91422	0	0	7.62267	10.4352	6.96197	7.99736	8.48422	0	7.95363	10.5715	9.62902	8.97666	7.94051	0	0	0
LPG(22:6)+NH4	574.314	C28 H49 O9 N1 P1	1.4979	1.4979	3.8977e+06	1	0	5.29875		3.33961e+06	3.35186e+06	2.95125e+06	2.10831e+06	3.15888e+06	2.80532e+06	2.67187e+06	2.16382e+06	6.9742e+06	3.78117e+06	1.73802e+06	3.64943e+06	4.85115e+06	9.92517e+06	3.74276e+06	7.13643e+06	2.12742e+06	1.67329e+06	2.82815e+06	2.94734e+06	7.92619e+06	0	3.1102	0	0	0	2.89718	2.03176	0	3.21353	2.01861	2.8602	2.14772	0	3.4222	0	2.95217	2.13426	0	0
LPI(22:6)+NH4	662.33	C31 H53 O12 N1 P1	1.12886	1.12886	1.68055e+06	1	0	2.64809		2.0603e+06	1.55193e+06	2.28864e+06	1.81916e+06	1.48751e+06	3.06104e+06	3.13993e+06	2.46462e+06	991360	1.37954e+06	178553	1.2102e+06	1.46803e+06	1.57009e+06	2.76387e+06	1.6421e+06	719372	1.71462e+06	906602	1.51137e+06	1.36269e+06	0	0	0	0	0	0	2.64809	0	0	0	0	0	0	0	0	0	0	0	0
LPI(22:6)+NH4	662.33	C31 H53 O12 N1 P1	1.41743	1.41743	1.12002e+06	1	0	3.38224		1.0096e+06	982433	896299	1.2304e+06	1.52157e+06	1.50702e+06	1.38475e+06	1.26537e+06	2.78476e+06	490943	355457	602270	761635	2.63265e+06	1.23967e+06	1.23331e+06	425305	613900	538781	838808	1.20558e+06	0	0	0	0	0	0	2.67654	0	2.37295	0	0	0	0	3.38224	0	0	0	0	0
LPI(18:0)+NH4	618.361	C27 H57 O12 N1 P1	2.82919	2.82919	1.20939e+07	1	0	3.44068		1.25104e+07	1.24012e+07	1.2421e+07	7.43472e+06	1.19377e+07	1.14891e+07	9.10553e+06	8.37957e+06	9.64426e+06	1.80155e+07	1.44863e+07	1.52637e+07	1.2029e+07	1.75318e+07	1.40933e+07	1.47789e+07	6.86998e+06	1.04741e+07	8.32879e+06	1.14072e+07	1.5369e+07	3.00897	2.36887	2.72277	2.05561	0	2.20055	0	2.51775	0	3.18997	2.94519	3.44068	0	0	0	2.0123	0	0	0
LPI(16:0)+H	573.303	C25 H50 O12 N0 P1	1.89267	1.89267	1.6392e+06	1	0	4.52774		1.98394e+06	1.59082e+06	1.41443e+06	227770	3.42591e+06	1.27968e+06	80816.1	991656	3.8161e+06	514526	2.20061e+06	655251	800002	3.87701e+06	1.02027e+06	3.71024e+06	661470	304553	165166	1.51601e+06	4.18695e+06	2.93987	2.22173	0	2.93131	0	0	3.11603	0	0	4.52774	4.10445	3.33338	3.71877	0	4.2689	0	0	0	0
LPI(20:4)+H	621.303	C29 H50 O12 N0 P1	1.47633	1.47633	2.73148e+06	1	0	5.62278		2.49487e+06	2.28933e+06	2.17579e+06	1.8376e+06	2.38244e+06	2.09035e+06	2.25492e+06	1.90688e+06	6.10338e+06	2.80664e+06	2.10704e+06	2.15714e+06	2.32836e+06	6.70623e+06	3.0497e+06	4.23161e+06	1.15988e+06	1.61903e+06	1.79195e+06	2.05428e+06	3.81368e+06	4.9818	4.69908	4.1872	4.42836	3.86983	2.25391	4.22649	4.17145	5.48621	3.62275	3.24943	3.45592	3.73363	5.62278	4.41545	4.30997	0	3.07715	0
LPI(20:4)+H	621.303	C29 H50 O12 N0 P1	1.13662	1.13662	3.34649e+06	1	0	6.50749		4.16679e+06	3.68782e+06	3.90181e+06	2.39475e+06	1.00457e+06	3.55282e+06	4.84213e+06	3.66973e+06	83000.9	5.17318e+06	2.94661e+06	4.52142e+06	4.18863e+06	348884	4.75541e+06	3.3247e+06	2.0518e+06	3.77417e+06	3.53171e+06	3.66111e+06	4.69527e+06	6.3245	6.07165	5.97259	6.30774	0	6.27362	6.50749	5.40708	0	5.85711	5.46768	5.89418	6.31963	0	6.24819	6.04739	0	6.01322	0
LPI(20:4)+NH4	638.33	C29 H53 O12 N1 P1	1.47543	1.47543	4.05733e+06	1	0	5.16379		3.73897e+06	3.5072e+06	3.28942e+06	2.92645e+06	3.62218e+06	3.09354e+06	3.48679e+06	3.05601e+06	8.85633e+06	4.01066e+06	3.11153e+06	3.12563e+06	3.53041e+06	9.98273e+06	4.62194e+06	5.91428e+06	1.79037e+06	2.45183e+06	2.715e+06	3073873	5.29887e+06	0	2.7857	0	0	2.5764	3.45729	0	0	5.16379	2.19229	3.31599	2.26059	2.05267	5.04613	2.35558	3.26059	0	0	0
LPI(20:4)+NH4	638.33	C29 H53 O12 N1 P1	1.133	1.133	4.68008e+06	1	0	6.43721		5.76758e+06	5.6639e+06	5.87909e+06	3.68397e+06	1.5626e+06	5.32991e+06	6.92189e+06	4.869e+06	16.19	6.95973e+06	4.02347e+06	5.7519e+06	5.10261e+06	642824	6.74152e+06	4.90632e+06	3.11717e+06	5.22e+06	4.41069e+06	5.19681e+06	6.53066e+06	5.70715	5.84685	5.03115	4.25549	0	5.24433	5.26427	5.52763	0	6.43721	4.96459	5.64713	5.2393	0	6.06525	5.04915	2.89385	5.52146	0
LPI(18:0)+H	601.335	C27 H54 O12 N0 P1	2.82976	2.82976	3.33491e+07	1	0	7.18293		3.58192e+07	3.29904e+07	3.47966e+07	2.04817e+07	3.25296e+07	3.14038e+07	2.42008e+07	2.25007e+07	2.68131e+07	4.84954e+07	3.95748e+07	4.34987e+07	3.37448e+07	4.74705e+07	3.99307e+07	4.1296e+07	1.84842e+07	2.79304e+07	2.21103e+07	3.10056e+07	4.52544e+07	7.14074	6.78514	6.91811	6.22494	6.90535	6.85962	6.84189	6.68033	6.43112	6.30989	7.03852	6.60597	7.02137	6.632	6.70665	6.74977	5.74869	6.78819	0
LPS(16:0)+H	498.283	C22 H45 O9 N1 P1	1.93386	1.93386	2.38094e+06	1	0	6.90087		3.10717e+06	3.88533e+06	2.46078e+06	1.1376e+06	2.96041e+06	1.32174e+06	3.30866e+06	1.4634e+06	5.2696e+06	144495	1.65981e+06	3.43929e+06	3.35141e+06	2.44879e+06	4.02007e+06	4.32574e+06	853722	554927	904489	845669	2.53664e+06	5.58209	0	4.60185	4.13049	5.8775	4.44217	5.61593	0	5.97473	0	3.78951	4.37371	3.75143	5.69706	5.40914	4.92408	0	0	0
LPS(18:0)+H	526.314	C24 H49 O9 N1 P1	2.91533	2.91533	2.50298e+07	1	0	8.70904		2.61665e+07	2.67306e+07	2.67046e+07	1.50127e+07	1.79956e+07	2.56912e+07	2.60308e+07	2.10287e+07	2.72722e+07	3.17797e+07	2.53579e+07	2.80443e+07	2.27972e+07	3.12893e+07	2.77941e+07	2.70706e+07	1.54559e+07	1.89655e+07	1.70845e+07	2.36494e+07	4.37054e+07	7.97416	7.94479	7.79893	7.71135	7.43561	8.0668	8.66295	7.61799	7.41184	7.85727	7.12047	6.83018	8.0282	8.07412	7.80837	8.1427	8.45719	7.46222	0
LPS(20:4)+H	546.283	C26 H45 O9 N1 P1	1.15176	1.15176	4.74348e+06	1	0	11.6039		5.46117e+06	5.33132e+06	4.7506e+06	3.11498e+06	1.17573e+06	6.73743e+06	8.88539e+06	6.83396e+06	165400	8.04244e+06	4.3348e+06	5.40442e+06	5.59775e+06	413432	6.04889e+06	4.04087e+06	4.06693e+06	4.38184e+06	4.44198e+06	4.92975e+06	5.45394e+06	9.80713	9.52475	10.8445	9.31521	0	10.8978	11.497	11.6039	0	11.5679	11.3857	11.129	9.8274	0	10.3738	9.49283	9.18144	9.19053	0
LPS(20:4)+H	546.283	C26 H45 O9 N1 P1	1.49319	1.49319	5.03806e+06	1	0	13.2726		5.54271e+06	3.86951e+06	3.8093e+06	3.14066e+06	4.92145e+06	4.31811e+06	6.54746e+06	3.38464e+06	1.50502e+07	4.44939e+06	3.45049e+06	3.77392e+06	3.36936e+06	9.57472e+06	4.20547e+06	7.65044e+06	2.42384e+06	2.44464e+06	2.57622e+06	3.42993e+06	7.8668e+06	9.66589	8.88521	8.21765	6.91019	9.03834	7.65527	8.84187	8.92179	11.9393	9.96657	6.34986	7.86879	9.3859	13.2726	9.57844	11.0911	7.37508	8.39882	0
LPS(22:6)+H	570.283	C28 H45 O9 N1 P1	1.13657	1.13657	1.57818e+06	1	0	8.91501		1.39328e+06	1.606e+06	1.97675e+06	1.44243e+06	974962	3.3817e+06	3.08318e+06	3.27099e+06	720494	1.48804e+06	536193	1.59906e+06	1.50274e+06	755395	1.77512e+06	1.46131e+06	778637	1.95616e+06	968180	899600	1.57163e+06	0	0	0	0	0	8.91501	4.05126	6.3347	0	0	0	0	0	0	0	0	0	0	0
LPS(22:6)+H	570.283	C28 H45 O9 N1 P1	1.4359	1.4359	1.33777e+06	1	0	8.35915		1.16752e+06	1.48173e+06	1.23777e+06	1.29975e+06	1.50128e+06	1.64499e+06	2.14848e+06	1.22081e+06	2.87554e+06	860792	607196	859377	1.02068e+06	2.09e+06	1.29748e+06	1.90678e+06	750552	491317	817740	1.17951e+06	1.63383e+06	5.211	0	0	6.1158	8.1099	6.31523	6.63391	0	7.19712	0	0	0	0	8.35915	0	7.20786	0	0	0
LSM(d15:0)+H	425.314	C20 H46 O5 N2 P1	16.4235	16.4235	1.83104e+07	1	0	4.14065		2.04549e+07	1.80813e+07	1.88196e+07	2.0748e+07	2.16105e+07	2.00688e+07	1.2315e+07	1.93951e+07	2.70994e+07	1.25117e+07	1.3819e+07	1.9496e+07	1.73367e+07	1.95483e+07	1.61767e+07	1.85134e+07	1.78248e+07	1.74936e+07	1.67013e+07	1.65288e+07	1.99762e+07	3.55225	3.46944	3.62371	3.7516	3.97754	3.74107	3.38088	3.6708	3.69847	0	4.07157	3.76992	3.87542	3.21544	4.14065	4.05021	3.85436	3.0678	0
LSM(d19:1)+H	479.361	C24 H52 O5 N2 P1	1.15067	1.15067	2.68686e+07	1	0	9.50794		3.03345e+07	3.24906e+07	3.35288e+07	1.18355e+07	3.42274e+07	3.87178e+07	2.60691e+07	4.15098e+07	3.68769e+07	2.66798e+07	4.17615e+07	3.11978e+07	2.54263e+07	3.25964e+07	2.05889e+07	1.75432e+07	1.56135e+07	1.73979e+07	1.20301e+07	2.01419e+07	1.76739e+07	9.0556	9.20232	9.08871	8.5828	9.36891	9.14639	9.09664	9.36165	9.35694	8.54199	9.20501	9.50794	8.84881	9.09119	8.69	8.55894	8.28251	8.33911	0
MG(16:2e)+H	313.274	C19 H37 O3	5.58338	5.58338	1.29678e+06	1	0	5.56152		1.35572e+06	1.26747e+06	1.16396e+06	3.97796e+06	1.1111e+06	1.32603e+06	1.58663e+06	738715	1.50785e+06	1.27e+06	3.47104e+06	833508	793286	1.18744e+06	891401	1.02744e+06	87652.6	788261	774426	986365	1.08614e+06	0	0	0	5.38591	0	0	5.56152	0	0	0	0	0	0	0	0	0	0	0	0
MG(16:2e)+NH4	330.3	C19 H40 O3 N1	5.58557	5.58557	2.14536e+06	1	0	3.88105		1.61139e+06	1.47399e+06	1.61946e+06	5.04667e+06	1.38362e+06	1.73828e+06	2.4027e+06	3.91544e+06	1.83921e+06	1.706e+06	1.29364e+06	1.03953e+06	3.8651e+06	1.47271e+06	4.65643e+06	1.28847e+06	3.90114e+06	1.06422e+06	1.07724e+06	1.21681e+06	1.44051e+06	0	0	2.73427	3.88105	0	0	0	0	0	2.04758	0	0	0	0	0	0	0	0	0
MG(17:0)+NH4	362.326	C20 H44 O4 N1	3.8141	3.8141	1.54631e+06	1	0	4.72472		1.59035e+06	1.50583e+06	1.59521e+06	1.54509e+06	1.71981e+06	1.50431e+06	1.44778e+06	1.45088e+06	1.87735e+06	1.58788e+06	1.5444e+06	1.33427e+06	1.35888e+06	1.86145e+06	1.51001e+06	1.74386e+06	1.39003e+06	1.35214e+06	1.42443e+06	1.53513e+06	1.59331e+06	3.97101	4.72472	3.93855	2.95411	2.81882	3.76532	3.97469	3.97687	4.70444	3.73181	4.34258	3.49551	3.09213	3.25461	4.46693	3.9641	3.99051	3.99086	0
MG(17:0)+H	345.3	C20 H41 O4	3.8131	3.8131	1.17529e+06	1	0	4.29995		1.1613e+06	1.13829e+06	1.13569e+06	1.2499e+06	1.30494e+06	1.10559e+06	1.18305e+06	1.01335e+06	1.50681e+06	1.16125e+06	1.15475e+06	1.00295e+06	1.02438e+06	1.48052e+06	1.03793e+06	1.3643e+06	978247	1.06085e+06	1180606	1.18378e+06	1.25252e+06	3.59797	3.65602	3.84511	3.04044	3.89937	3.904	3.42266	4.02156	4.29995	3.34682	3.63764	2.50803	3.58915	3.76648	3.92003	3.42434	3.92623	3.78465	0
MG(17:0)+NH4	362.326	C20 H44 O4 N1	4.02229	4.02229	1.282e+06	1	0	5.38515		1.31081e+06	1.40082e+06	1.25758e+06	1.31831e+06	1.41867e+06	1.39677e+06	1.2136e+06	1.17153e+06	1.50532e+06	1.23262e+06	1.24795e+06	1.20255e+06	1.02682e+06	1.50436e+06	1.18574e+06	1.52911e+06	1.20716e+06	1.11694e+06	1.11642e+06	1.30745e+06	1.25138e+06	3.04111	2.81017	3.57187	4.10915	3.02351	2.78953	0	2.57638	5.38515	4.00596	4.02664	2.50654	2.32942	3.9811	0	3.01568	0	2.62982	0
MG(17:0)+H	345.3	C20 H41 O4	4.021	4.021	1.84985e+06	1	0	4.11738		1.91228e+06	1.83082e+06	1.75918e+06	1.87944e+06	2.19369e+06	1.84596e+06	1.73903e+06	1.66205e+06	2.37237e+06	1.67567e+06	1.94728e+06	1.53271e+06	1.57566e+06	2.31093e+06	1.74586e+06	1.99981e+06	1.63511e+06	1.59809e+06	1.79586e+06	1.97818e+06	1.8568e+06	3.80537	3.86342	3.8134	3.55863	3.77073	4.11738	3.67938	3.42968	3.62178	3.17708	3.91505	3.26039	3.34155	3.75123	3.65963	3.5418	3.96646	3.46937	0
MG(23:1)+NH4	444.405	C26 H54 O4 N1	30.5539	30.5539	2.9526e+07	1	0	2.1074		154006	328138	74416.3	544187	417872	123194	127043	2.87927e+08	449578	813225	328847	202739	639206	1.04363e+06	191128	3.25214e+08	216293	482405	94411	206764	468722	0	0	0	0	0	0	0	0	0	0	0	0	0	0	0	0	0	0	0
MG(34:1)+H	581.55	C37 H73 O4	19.1738	19.1738	4.84431e+06	1	0	16.8442		6.132e+06	5.18237e+06	5.0066e+06	3.41824e+06	2.29666e+06	3.17349e+06	4.84061e+06	4.7891e+06	3.79531e+06	1.01567e+07	1.22446e+07	1.17321e+07	2.74195e+06	4.21619e+06	3.56134e+06	4.66378e+06	2.60862e+06	2.39563e+06	2.68565e+06	2.56038e+06	3.52917e+06	5.71727	0	0	0	0	0	0	5.0316	0	16.8442	16.2941	16.5642	0	0	0	0	0	0	0
MG(34:1)+NH4	598.577	C37 H76 O4 N1	19.176	19.176	5.72522e+06	1	0	3.33294		7.12689e+06	5.90475e+06	6.05023e+06	4.35524e+06	2.84326e+06	3.66697e+06	6.22499e+06	5.99344e+06	4.42744e+06	1.2312e+07	1.36508e+07	1.34276e+07	3.22112e+06	5.16693e+06	4.24565e+06	5.57416e+06	2.87157e+06	2.96142e+06	3.20808e+06	2.99833e+06	3.99875e+06	2.16575	0	0	0	0	0	2.36612	0	0	3.33294	0	2.718	0	0	0	0	0	0	0
MG(34:1)+NH4	598.577	C37 H76 O4 N1	19.4432	19.4432	2.60932e+06	1	0	9.1196		3.59294e+06	148777	3.35717e+06	212534	183115	500490	178795	458260	33331.8	7.76343e+06	1.39521e+07	7.09552e+06	809049	2.9463e+06	2.85342e+06	4.74738e+06	1.53735e+06	1.90382e+06	913428	1.09886e+06	509624	0	0	0	0	0	0	0	0	0	3.69453	9.1196	3.19625	0	0	0	0	0	0	0
MG(36:1)+NH4	626.608	C39 H80 O4 N1	21.0057	21.0057	3.03901e+06	1	0	9.54406		3.72772e+06	3.6147e+06	2.96226e+06	1.35662e+06	1.24306e+06	1.27498e+06	901984	1.04643e+06	892613	8.38921e+06	1.06433e+07	9.90922e+06	1.78766e+06	3.04297e+06	2.02741e+06	3.14888e+06	1.57793e+06	1.60815e+06	1.33124e+06	1.81883e+06	1.51405e+06	0	0	0	0	0	0	0	0	0	9.11507	9.54406	4.63106	0	0	0	0	0	0	0
MePC(14:0e)+NH4	499.351	C23 H52 O7 N2 P1	2.78924	2.78924	7.66794e+06	1	0	6.41095		7.85783e+06	7.72482e+06	7.81452e+06	5.94906e+06	5.54471e+06	7.42084e+06	5.28155e+06	5.67036e+06	8.36504e+06	1.12332e+07	6.52969e+06	6.08633e+06	7.31502e+06	1.10606e+07	9.12138e+06	9.50491e+06	5.80667e+06	7.56971e+06	5.4139e+06	8.90513e+06	1.08515e+07	0	0	0	0	0	0	0	0	0	6.41095	6.39541	0	0	0	6.24392	0	0	0	0
MePC(27:2)+NH4	691.502	C36 H72 O8 N2 P1	11.3632	11.3632	1.701e+07	1	0	7.00611		1.82729e+07	1.87508e+07	1.78931e+07	7.55578e+06	1.77974e+07	9.3483e+06	1.21369e+07	1.85281e+07	1.57919e+07	9.71376e+06	7.81061e+06	1.55502e+07	1.58221e+07	1.72614e+07	1.75133e+07	2.37843e+07	5.26557e+07	8.67762e+06	1.72993e+07	1.94489e+07	1.55978e+07	5.64018	4.71165	5.25925	0	3.37803	0	0	3.0543	0	0	6.06126	7.00611	0	2.90061	0	5.96815	3.33976	0	0
MePC(28:2e)+NH4	691.538	C37 H76 O7 N2 P1	11.1678	11.1678	872442	1	0	8.67551		871453	951077	1.06726e+06	576890	543609	848345	592359	592223	633567	1.71342e+06	1.37532e+06	882350	937936	1.1673e+06	749643	1.17268e+06	633887	683340	674043	868646	785920	0	0	0	0	0	0	0	0	0	0	8.67551	0	0	0	0	0	0	0	0
MePC(32:1)+NH4	763.596	C41 H84 O8 N2 P1	14.8978	14.8978	3.28119e+08	1	0	12.8709		3.40713e+08	3.21835e+08	3.46891e+08	2.891e+08	2.8244e+08	3.0374e+08	2.6617e+08	2.93844e+08	3.37934e+08	4.13526e+08	3.74424e+08	3.27233e+08	3.46158e+08	3.52807e+08	3.39706e+08	3.53687e+08	3.0991e+08	3.08211e+08	3.10294e+08	3.41696e+08	3.30179e+08	0	12.1888	0	11.1944	11.2195	11.6181	5.4906	0	5.89358	0	7.574	0	12.0865	12.8709	12.7161	12.6486	6.76357	12.4107	0
MePC(32:3)+NH4	759.565	C41 H80 O8 N2 P1	13.773	13.773	6.38289e+09	1	0	13.3446		6.27762e+09	6.77799e+09	6.40924e+09	5.79031e+09	6.60732e+09	7.06851e+09	5.76653e+09	5.9191e+09	6.32035e+09	5.59853e+09	5.30301e+09	5.5511e+09	5.98822e+09	8.02373e+09	7.05903e+09	6.63007e+09	5.39671e+09	5.93536e+09	5.22938e+09	7.26849e+09	9.12016e+09	0	0	0	13.3446	0	0	0	12.9572	0	0	0	0	0	0	0	0	0	0	0
MePC(32:4)+NH4	757.549	C41 H78 O8 N2 P1	14.7754	14.7754	5.34541e+07	1	0	11.6434		4.45785e+07	5.69966e+07	6.73104e+07	5.26559e+07	6.17287e+07	5.17404e+07	5.9796e+07	5.29848e+07	5.3897e+07	4.34997e+07	5.37265e+07	4.97431e+07	5.04886e+07	5.20957e+07	4.93985e+07	6.0675e+07	5.53471e+07	5.7457e+07	5.29919e+07	4.90889e+07	4.63355e+07	0	0	0	0	11.6434	0	0	0	0	0	11.0398	0	0	0	0	0	0	0	0
MePC(33:2)+NH4	775.596	C42 H84 O8 N2 P1	15.6019	15.6019	1.58541e+08	1	0	18.1768		1.60293e+08	1.55788e+08	1.59466e+08	1.2481e+08	1.30008e+08	1.74437e+08	1.29431e+08	1.50481e+08	1.62847e+08	1.85593e+08	1.62328e+08	1.33739e+08	1.67976e+08	2.05718e+08	1.80232e+08	1.83177e+08	1.48568e+08	1.23108e+08	1.24531e+08	1.84907e+08	1.81922e+08	18.1768	0	0	0	0	0	0	0	16.3931	0	0	0	17.9329	17.829	0	18.0551	0	0	0
MePC(33:3)+NH4	773.58	C42 H82 O8 N2 P1	15.3103	15.3103	1.29294e+06	1	0	14.1353		3.10203e+06	125027	679861	1.61841e+06	1.91923e+06	167528	295159	1.7555e+06	136850	1.80511e+06	1.87242e+06	507646	1.1038e+06	1.77604e+06	1.23889e+06	1.30853e+06	366010	2.78854e+06	1.24525e+06	1.2881e+06	2.05171e+06	0	0	0	0	0	0	0	0	14.1353	0	0	0	0	0	0	0	0	0	0
MePC(33:4)+NH4	771.565	C42 H80 O8 N2 P1	15.3072	15.3072	3.65472e+08	1	0	14.1901		3.90491e+08	3.49555e+08	3.83319e+08	3.72156e+08	3.57122e+08	3.87507e+08	3.38226e+08	3.56735e+08	3.62071e+08	3.76635e+08	3.21905e+08	3.63169e+08	3.99163e+08	4.04904e+08	3.60424e+08	3.77482e+08	3.29318e+08	3.20991e+08	3.48528e+08	3.62828e+08	4.1239e+08	7.68354	0	0	0	12.0732	0	0	0	0	0	14.1901	9.49635	10.4513	0	10.611	0	0	8.5348	0
MePC(33:5)+NH4	769.549	C42 H78 O8 N2 P1	13.7691	13.7691	1.96789e+07	1	0	8.84998		2.03087e+07	1.51376e+07	2.20407e+07	2.14811e+07	2.24321e+07	1.5742e+07	1.71157e+07	1.59361e+07	1.96542e+07	1.41862e+07	1.67855e+07	2.00784e+07	1.62261e+07	2.53535e+07	2.28985e+07	2.13219e+07	2.06538e+07	1.75318e+07	1.8438e+07	2.37571e+07	2.61776e+07	0	3.87366	0	0	0	0	0	0	0	0	0	0	0	0	0	0	0	0	0
MePC(33:5)+NH4	769.549	C42 H78 O8 N2 P1	13.997	13.997	7.13145e+07	1	0	14.8235		7.2704e+07	7.04568e+07	6.84122e+07	6.90435e+07	6.72864e+07	8.19311e+07	5.92967e+07	7.4275e+07	7.351e+07	7.56214e+07	5.60099e+07	5.64722e+07	7.90875e+07	7.79543e+07	7.77372e+07	7.73598e+07	7.18109e+07	6.16493e+07	6.9862e+07	8.26998e+07	7.44255e+07	0	0	0	0	0	0	0	0	0	0	0	0	0	0	0	0	0	0	0
MePC(33:8)+NH4	763.502	C42 H72 O8 N2 P1	12.538	12.538	3.29855e+06	1	0	2.21764		3.53895e+06	4.2774e+06	3.39919e+06	6.02091e+06	3.98234e+06	4.12835e+06	6.74306e+06	5.21973e+06	7.58953e+06	1.83426e+06	644075	2.33045e+06	4.54974e+06	3.77533e+06	1.33639e+06	1.6416e+06	1.23717e+06	2.0185e+06	1.51815e+06	1.01408e+06	2.47041e+06	0	0	0	0	0	2.21764	0	0	0	0	0	0	0	0	0	0	0	0	0
MePC(34:1)+NH4	791.627	C43 H88 O8 N2 P1	16.2714	16.2714	2.18826e+08	1	0	9.01655		2.20357e+08	2.16086e+08	2.2667e+08	1.72074e+08	1.67478e+08	2.14974e+08	1.54647e+08	1.93292e+08	2.12356e+08	3.20637e+08	2.6592e+08	2.1577e+08	2.35687e+08	2.55827e+08	2.43363e+08	2.16275e+08	1.89912e+08	1.97719e+08	2.02475e+08	2.49878e+08	2.23949e+08	0	0	0	0	0	0	0	0	0	9.01655	0	0	0	0	0	0	6.91781	0	0
MePC(34:2)+NH4	789.612	C43 H86 O8 N2 P1	15.028	15.028	7.05189e+07	1	0	6.87703		7.15356e+07	7.40871e+07	7.207e+07	5.47727e+07	5.75161e+07	5.96529e+07	4.38672e+07	5.82396e+07	6.45262e+07	9.62515e+07	9.01092e+07	7.03246e+07	6.92656e+07	8.63128e+07	8.22683e+07	7.72575e+07	6.65915e+07	6.4052e+07	6.44416e+07	7.83326e+07	7.9423e+07	0	0	0	0	0	0	0	0	0	6.87703	0	0	0	0	0	0	0	0	0
MePC(34:2)+NH4	789.612	C43 H86 O8 N2 P1	15.1858	15.1858	4.36529e+08	1	0	12.2567		4.94168e+08	3.82484e+08	4.94601e+08	4.25049e+08	3.81271e+08	4.92525e+08	2.9191e+08	3.05402e+08	3.83872e+08	3.73084e+08	3.68269e+08	3.44435e+08	3.48738e+08	6.42193e+08	5.75173e+08	5.53757e+08	3.33618e+08	4.28989e+08	2.86739e+08	5.87033e+08	6.73805e+08	0	0	0	9.36101	0	0	0	0	0	0	7.86643	0	0	12.2567	0	0	0	0	0
MePC(34:3)+NH4	787.596	C43 H84 O8 N2 P1	13.873	13.873	1.0084e+08	1	0	3.90118		1.02539e+08	9.89092e+07	1.02301e+08	8.76033e+07	9.78893e+07	9.32232e+07	7.63407e+07	9.23783e+07	9.63168e+07	9.43889e+07	9.86026e+07	9.20397e+07	9.41556e+07	1.34817e+08	1.23613e+08	1.1184e+08	9.68034e+07	8.8348e+07	8.41869e+07	1.21125e+08	1.3021e+08	0	2.80557	2.84629	3.7902	3.90118	3.66486	3.18562	0	3.08552	2.82134	2.28255	0	3.80039	3.06428	2.64102	2.40174	2.69013	0	0
MePC(34:4)+NH4	785.58	C43 H82 O8 N2 P1	13.5117	13.5117	2.76064e+08	1	0	4.51572		2.79572e+08	2.76671e+08	2.8608e+08	2.39599e+08	2.0907e+08	2.68385e+08	2.54115e+08	2.70581e+08	3.04129e+08	3.5585e+08	2.71335e+08	2.43426e+08	3.28894e+08	2.87119e+08	2.61026e+08	2.90915e+08	2.60933e+08	2.45782e+08	2.64119e+08	2.9206e+08	3.07691e+08	3.92749	3.18691	0	0	0	3.48713	4.51572	0	0	4.19578	3.39562	3.49818	3.41889	0	2.2838	0	0	2.33509	0
MePC(34:5)+NH4	783.565	C43 H80 O8 N2 P1	12.5045	12.5045	1.03444e+07	1	0	2.65849		9.74159e+06	1.0263e+07	9.12181e+06	1.05281e+07	1.30626e+07	1.43244e+07	1.04389e+07	1.07771e+07	1.33059e+07	7.56305e+06	2.50777e+06	2.9259e+06	1.61833e+07	1.1618e+07	8.95289e+06	9.17781e+06	6.82363e+06	1.03209e+07	8.58998e+06	1.10219e+07	1.99838e+07	0	0	2.65849	0	0	0	0	0	0	0	0	0	0	0	0	0	0	0	0
MePC(34:5)+NH4	783.565	C43 H80 O8 N2 P1	12.6905	12.6905	9.0466e+08	1	0	3.04831		1.05202e+09	7.56728e+08	1.07994e+09	9.29879e+08	1.16097e+09	6.13662e+08	6.14353e+08	6.23509e+08	8.56045e+08	3.7713e+08	4.85586e+08	7.13249e+08	6.27524e+08	1.88616e+09	9.70542e+08	1.31997e+09	6.14764e+08	6.08909e+08	4.86596e+08	1.24076e+09	1.97956e+09	0	0	0	0	0	0	0	0	0	0	0	0	0	0	0	0	0	0	0
MePC(34:8e)+NH4	763.538	C43 H76 O7 N2 P1	12.4087	12.4087	1.70822e+07	1	0	6.11141		1.48994e+07	1.58343e+07	1.67613e+07	1.67716e+07	1.45879e+07	1.88719e+07	1.19459e+07	1.79682e+07	1.81046e+07	2.94044e+07	1.99583e+07	1.2022e+07	1.73152e+07	1.89963e+07	2.01071e+07	1.68369e+07	1.20925e+07	1.3643e+07	1.51019e+07	1.86246e+07	1.88796e+07	0	0	3.87626	0	0	0	0	0	0	0	0	0	0	6.11141	0	0	0	0	0
MePC(35:0)+NH4	807.659	C44 H92 O8 N2 P1	18.2163	18.2163	2.22687e+07	1	0	2.44775		2.33836e+07	2.31264e+07	2.46582e+07	1.20893e+07	1.51417e+07	1.32131e+07	1.20367e+07	1.52544e+07	1.42802e+07	3.29887e+07	3.8075e+07	2.41779e+07	2.33637e+07	2.30002e+07	2.33296e+07	2.43824e+07	2.22153e+07	2.13267e+07	2.39102e+07	2.90396e+07	2.86494e+07	0	0	2.0846	0	0	0	0	0	0	2.44775	0	0	0	0	0	0	0	0	0
MePC(35:2)+NH4	803.627	C44 H88 O8 N2 P1	22.9115	22.9115	3.03929e+06	1	0	13.4538		2.97285e+06	2.82937e+06	2.94286e+06	1.70946e+06	3.12935e+06	2.88399e+06	2.60446e+06	3.2908e+06	3.48248e+06	2.44452e+06	2.92658e+06	2.94026e+06	3.35153e+06	3.30744e+06	3.13981e+06	3.36109e+06	3.26104e+06	2.88991e+06	2.99119e+06	3.3401e+06	4.02589e+06	0	0	0	0	0	0	0	0	0	0	0	0	13.4538	0	0	0	0	0	0
MePC(35:4)+NH4	799.596	C44 H84 O8 N2 P1	16.2624	16.2624	3.32436e+07	1	0	4.01578		3.30225e+07	3.5179e+07	3.19104e+07	2.33837e+07	2.57553e+07	2.89606e+07	2.35106e+07	2.48723e+07	2.68498e+07	4.44453e+07	4.51492e+07	3.44405e+07	3.81421e+07	3.50809e+07	3.62143e+07	3.77479e+07	3.20065e+07	3.0829e+07	3.76414e+07	3.86967e+07	3.42767e+07	0	0	0	0	0	3.81167	0	0	0	0	0	0	0	4.01578	0	0	0	0	0
MePC(35:5)+NH4	797.58	C44 H82 O8 N2 P1	14.9978	14.9978	7.45205e+06	1	0	4.60755		1.6311e+07	6.17032e+06	2.1725e+06	1.36174e+06	1.33265e+07	2.1928e+06	1.36154e+07	1.42149e+07	1.35362e+07	3.57548e+06	4.36985e+06	1.48314e+07	3.80014e+06	1.19197e+07	3.28453e+06	4.09748e+06	5.78886e+06	4.66026e+06	3.31778e+06	2.57483e+06	1.13714e+07	4.60755	0	0	0	0	0	0	0	0	0	0	0	0	0	0	0	0	0	0
MePC(35:6)+NH4	795.565	C44 H80 O8 N2 P1	14.8661	14.8661	6.5044e+07	1	0	3.57507		6.32389e+07	6.44939e+07	6.85764e+07	7.9461e+07	8.08907e+07	8.1972e+07	7.63978e+07	6.47785e+07	6.93679e+07	5.97422e+07	5.85391e+07	6.01275e+07	6.81023e+07	7.01167e+07	5.95376e+07	5.99106e+07	4.90784e+07	5.15226e+07	5.36639e+07	5.71903e+07	6.92164e+07	0	0	3.57507	0	0	3.27448	3.42831	0	3.21092	0	0	0	0	0	0	0	0	0	0
MePC(36:0)+NH4	821.674	C45 H94 O8 N2 P1	16.7629	16.7629	2.14006e+07	1	0	18.1589		2.17714e+07	2.09233e+07	2.46064e+07	2.18025e+07	2.02542e+07	2.38259e+07	1.8463e+07	2.03119e+07	2.40001e+07	2.3149e+07	1.28854e+07	1.61051e+07	3.26281e+07	2.29702e+07	2.07466e+07	1.95626e+07	1.53028e+07	1.89164e+07	2.04372e+07	1.96408e+07	3.11106e+07	17.7905	17.7067	18.1388	17.5425	17.8159	17.818	17.8653	17.7988	17.7674	17.4942	17.8093	16.7705	18.0451	17.6677	17.862	17.8947	18.1589	17.8666	0
MePC(36:0e)+NH4	807.695	C45 H96 O7 N2 P1	17.7144	17.7144	1.66228e+06	1	0	13.3064		1.19695e+06	377740	436164	409737	98056.1	592446	517733	1.43848e+06	3.49012e+06	668813	934275	3.58836e+06	787774	4.99905e+06	2.69864e+06	1.86249e+06	1.27974e+06	2.41681e+06	1.26578e+06	5.2122e+06	636483	0	0	0	0	0	0	0	0	0	0	0	13.0735	0	0	13.3064	0	0	0	0
MePC(36:1)+NH4	819.659	C45 H92 O8 N2 P1	17.9392	17.9392	1.37692e+07	1	0	16.5593		2.59648e+06	1.85501e+07	1.68336e+07	9.04679e+06	445687	1.77497e+07	1.18729e+06	2.91245e+06	3.90946e+06	2.47898e+07	1.51694e+07	1.86094e+07	2.7348e+07	2.05493e+07	2.33589e+07	1.98736e+07	464701	1.8178e+07	2.24602e+07	3.49562e+06	2.1625e+07	0	0	0	0	0	0	0	0	0	0	0	0	0	0	0	0	16.5593	0	0
MePC(36:3)+NH4	815.627	C45 H88 O8 N2 P1	15.519	15.519	6.05315e+07	1	0	13.6202		6.27217e+07	6.14991e+07	6.2787e+07	6.44271e+07	6.16288e+07	8.04238e+07	7.06552e+07	7.48282e+07	9.09558e+07	4.96766e+07	5.53114e+07	4.51805e+07	5.12349e+07	5.6701e+07	5.5676e+07	5.35773e+07	5.29129e+07	4.3292e+07	4.86002e+07	6.26543e+07	6.64174e+07	0	11.6249	0	0	0	0	0	13.6202	0	0	0	0	0	0	11.4806	0	0	0	0
MePC(36:6)+NH4	809.58	C45 H82 O8 N2 P1	12.407	12.407	8.94206e+07	1	0	3.41601		9.23861e+07	9.72607e+07	6.28349e+07	6.62996e+07	6.35912e+07	8.44536e+07	6.07468e+07	7.45758e+07	7.82994e+07	9.43969e+07	8.30453e+07	6.36758e+07	9.40858e+07	1.28951e+08	1.05258e+08	9.98541e+07	9.68409e+07	8.93228e+07	7.30373e+07	1.35028e+08	1.33888e+08	0	0	0	3.41601	0	0	0	0	0	0	0	0	0	0	0	0	0	0	0
MePC(36:7)+NH4	807.565	C45 H80 O8 N2 P1	12.4067	12.4067	1.05418e+09	1	0	15.2414		1.06553e+09	1.11853e+09	1.06389e+09	9.14863e+08	9.6407e+08	1.17323e+09	9.72201e+08	1.04011e+09	1.0838e+09	1.0093e+09	8.23898e+08	8.79891e+08	1.10181e+09	1.33608e+09	1.22076e+09	1.13566e+09	9.48746e+08	7.98469e+08	8.42479e+08	1.32419e+09	1.32028e+09	0	0	0	0	0	0	0	0	15.2414	0	0	0	0	0	0	0	0	0	0
MePC(36:8)+NH4	805.549	C45 H78 O8 N2 P1	12.6961	12.6961	2.38805e+07	1	0	16.9712		2.51746e+07	2.65697e+07	2.5349e+07	2.86066e+07	3.19616e+07	2.84607e+07	2.40817e+07	2.55707e+07	2.57641e+07	1.16164e+07	1.05836e+07	1.72759e+07	2.36125e+07	3.03573e+07	3.12313e+07	2.75811e+07	1.93711e+07	1.69951e+07	1.43647e+07	2.63067e+07	3.06561e+07	0	0	0	0	0	0	0	0	0	0	0	0	16.9712	0	0	0	0	0	0
MePC(36:8)+NH4	805.549	C45 H78 O8 N2 P1	13.5176	13.5176	4.3161e+07	1	0	5.19416		4.10087e+07	4.46059e+07	4.16115e+07	3.77226e+07	3.73895e+07	4.20101e+07	4.351e+07	4.37707e+07	4.13769e+07	4.43947e+07	4.93946e+07	4.2553e+07	4.59758e+07	3.62331e+07	4.03226e+07	4.30245e+07	5.14813e+07	4.49625e+07	5.16083e+07	4.37567e+07	3.96686e+07	0	0	5.19416	0	0	0	0	0	0	0	0	0	0	0	0	0	0	0	0
MePC(37:0)+NH4	835.69	C46 H96 O8 N2 P1	17.5097	17.5097	1.0018e+07	1	0	17.6663		1.041e+07	9.56924e+06	1.08498e+07	1.1952e+07	1.11988e+07	1.19087e+07	1.01966e+07	1.07974e+07	1.21799e+07	9.4476e+06	5.54313e+06	7.0747e+06	1.5869e+07	1.02706e+07	7.46102e+06	8.78486e+06	7.19584e+06	8.09288e+06	8.67759e+06	9.27232e+06	1.36257e+07	16.6869	16.7623	0	0	0	0	0	17.3087	0	17.6663	0	16.5933	17.2496	17.1057	16.6211	16.4911	0	17.0893	0
MePC(37:0)+NH4	835.69	C46 H96 O8 N2 P1	17.7164	17.7164	3.0398e+07	1	0	17.6342		3.13516e+07	2.58653e+07	2.95645e+07	3.32496e+07	3.39289e+07	2.62688e+07	2.92894e+07	7.66332e+07	3.33097e+07	2.38776e+07	2.52852e+07	2.84499e+07	2.49035e+07	3.14604e+07	2.72404e+07	2.96328e+07	2.7144e+07	2.27143e+07	2.3276e+07	2.41656e+07	3.07473e+07	0	0	17.533	17.0941	17.6342	16.1824	16.6126	0	17.2438	0	15.8455	0	0	0	0	0	17.1235	0	0
MePC(38:0)+NH4	849.706	C47 H98 O8 N2 P1	17.633	17.633	1.13665e+07	1	0	15.3443		1.2842e+07	1.17036e+07	1.04774e+07	1.01313e+07	1.01301e+07	1.24234e+07	7.81342e+06	9.8452e+06	1.26438e+07	1.19368e+07	1.03082e+07	9.20187e+06	1.47759e+07	1.4464e+07	1.15146e+07	9.45327e+06	8.69165e+06	9.72566e+06	9.64168e+06	1.46446e+07	1.63274e+07	0	0	0	0	0	0	0	0	0	0	0	0	0	0	0	0	0	0	0
MePC(38:0)+NH4	849.706	C47 H98 O8 N2 P1	18.2394	18.2394	1.74768e+07	1	0	24.7319		1.7669e+07	1.73843e+07	1.73547e+07	1.99899e+07	1.85274e+07	2.11325e+07	1.63424e+07	1.65865e+07	2.03736e+07	1.66129e+07	9.9908e+06	1.1607e+07	2.34552e+07	1.81262e+07	1.62947e+07	1.51504e+07	1.41466e+07	1.39325e+07	1.51239e+07	1.9237e+07	2.7976e+07	18.0792	17.5233	17.8821	17.2453	17.8735	17.7837	17.9632	17.4317	18.1073	18.0447	17.7906	17.3654	17.797	17.8236	24.7319	18.0676	17.6429	17.2562	0
MePC(38:1)+NH4	847.69	C47 H96 O8 N2 P1	16.6397	16.6397	1.30067e+07	1	0	16.1896		1.20109e+07	1.09133e+07	1.27184e+07	1.68996e+07	1.63383e+07	1.66881e+07	1.47268e+07	1.52255e+07	1.5426e+07	1.13e+07	8.38973e+06	8.91685e+06	1.40749e+07	1.6958e+07	1.11904e+07	9.68818e+06	1.0824e+07	7.10265e+06	9.3749e+06	1.35233e+07	2.08513e+07	0	0	0	16.1896	0	0	0	0	0	0	0	0	0	0	0	0	0	0	0
MePC(38:5)+NH4	839.627	C47 H88 O8 N2 P1	15.5888	15.5888	3.34655e+07	1	0	3.03476		5.49579e+07	5.83495e+07	5.42155e+07	4.06814e+07	718786	1.42534e+07	322104	829022	1.65179e+07	6.01802e+07	5.16265e+07	2.43121e+07	5.60233e+07	2.91185e+07	2.80155e+07	3.48563e+07	2.83276e+07	2.1979e+07	4.66035e+07	3.98847e+07	4.10021e+07	0	0	2.51316	0	2.54907	2.97714	2.74871	2.81321	3.03476	2.57167	2.49279	2.47961	2.53592	0	0	2.80132	0	2.50936	0
MePC(38:7)+NH4	835.596	C47 H84 O8 N2 P1	12.329	12.329	1.03193e+07	1	0	6.27457		9.94545e+06	9.64402e+06	9.44175e+06	1.38723e+07	1.7864e+07	2.17358e+07	1.4301e+07	1.59049e+07	1.36047e+07	7.66153e+06	5.49963e+06	5.83967e+06	1.25566e+07	1.18868e+07	5.66674e+06	8.08682e+06	7.43568e+06	5.74774e+06	7.69304e+06	5.97357e+06	6.34307e+06	0	0	0	0	5.57828	0	0	0	6.27457	0	0	0	0	5.98063	0	0	0	0	0
MePC(38:7)+NH4	835.596	C47 H84 O8 N2 P1	12.6887	12.6887	2.98708e+07	1	0	12.6742		3.48841e+07	3.51925e+07	3.56065e+07	5.65274e+07	3.85006e+07	5.44206e+07	7.05461e+07	4.83913e+07	7.34098e+07	2.42149e+07	2.35801e+07	2.69078e+07	2.28314e+07	138897	4.07312e+06	1.27527e+07	1.85139e+07	1.63792e+07	1.99469e+07	6.70548e+06	3.76349e+06	11.267	11.976	12.6742	11.6988	11.5257	12.3942	11.9756	0	12.5597	10.8161	10.1153	10.6897	10.5236	0	11.1574	10.3432	0	0	0
MePC(38:7)+NH4	835.596	C47 H84 O8 N2 P1	12.8791	12.8791	6.46763e+06	1	0	6.39491		557037	1.94034e+06	181274	1.21676e+07	8.05977e+06	4.45822e+06	1.49683e+07	1.62779e+07	3.24042e+06	417634	6.91772e+06	3.54421e+06	1.45606e+06	1.99962e+07	1.37124e+06	6.04884e+06	4.02912e+06	568234	1.13571e+06	2.23507e+07	6.13365e+06	0	0	0	0	0	0	0	0	0	0	0	0	0	0	0	6.39491	0	0	0
MePC(38:7)+NH4	835.596	C47 H84 O8 N2 P1	13.1837	13.1837	6.62408e+07	1	0	12.5387		6.59186e+07	6.2507e+07	6.46949e+07	7.07175e+07	8.16992e+07	7.32878e+07	7.33238e+07	9.5262e+07	9.91938e+07	5.60442e+07	3.93926e+07	5.03923e+07	7.00014e+07	7.33797e+07	6.23249e+07	6.48335e+07	4.93824e+07	4.83019e+07	5.15362e+07	6.62696e+07	7.25937e+07	0	0	0	0	0	0	0	0	12.5387	0	0	0	0	0	0	0	0	0	0
MePC(38:7)+NH4	835.596	C47 H84 O8 N2 P1	19.9244	19.9244	2.09641e+07	1	0	9.14908		2.03878e+07	2.16703e+07	2.1761e+07	1.75612e+07	1.53432e+07	1.78028e+07	1.73163e+07	1.93481e+07	1.81819e+07	2.40021e+07	2.48267e+07	2.14143e+07	2.28316e+07	2.34169e+07	2.03284e+07	2.60699e+07	1.87746e+07	2.14827e+07	2.19925e+07	2.19132e+07	2.38211e+07	7.00945	6.68741	6.6729	7.04309	7.87248	0	9.14908	8.73501	6.15113	7.93694	5.3412	6.82109	7.12898	6.28698	8.39664	6.90648	6.98262	5.84928	0
MePC(38:8)+NH4	833.58	C47 H82 O8 N2 P1	11.9852	11.9852	5.5903e+07	1	0	7.59861		3.87634e+07	5.42659e+07	5.63547e+07	6.50397e+07	6.9232e+07	7.75015e+07	6.03209e+07	6.33683e+07	6.73378e+07	4.34551e+07	2.66468e+07	4.32806e+07	5.90561e+07	7.60026e+07	5.81262e+07	6.25013e+07	4.19658e+07	4.17738e+07	3.71878e+07	5.77614e+07	7.40213e+07	6.78405	5.7015	6.24762	6.34558	0	0	0	4.9317	0	0	0	0	0	0	0	7.13753	7.59861	6.32645	0
MePC(38:8)+NH4	833.58	C47 H82 O8 N2 P1	13.1824	13.1824	6.52837e+08	1	0	11.0373		6.40549e+08	6.84701e+08	6.64521e+08	7.03192e+08	6.97842e+08	8.61724e+08	7.31237e+08	8.93614e+08	8.86902e+08	5.62416e+08	3.62892e+08	4.68795e+08	6.98591e+08	7.31883e+08	5.99062e+08	6.30961e+08	5.27076e+08	5.10744e+08	5.2658e+08	6.56472e+08	6.69817e+08	0	0	10.6992	0	5.93617	0	0	11.0373	5.94499	0	0	0	0	0	0	0	0	0	0
MePC(38:8)+NH4	833.58	C47 H82 O8 N2 P1	14.9688	14.9688	6.18222e+07	1	0	13.8922		5.87534e+07	6.28844e+07	6.64127e+07	5.41946e+07	5.92789e+07	6.1949e+07	6.59088e+07	6.43712e+07	5.8869e+07	6.46777e+07	6.25329e+07	5.86577e+07	6.3944e+07	5.45569e+07	5.83053e+07	5.83427e+07	6.94115e+07	6.13262e+07	7.30921e+07	6.73417e+07	5.34552e+07	0	0	13.8922	0	0	0	0	0	0	0	0	0	0	0	0	0	13.1488	0	0
MePC(38:8)+NH4	833.58	C47 H82 O8 N2 P1	21.5905	21.5905	4.93565e+07	1	0	20		4.80591e+07	4.378e+07	5.34598e+07	4.53066e+07	5.9205e+07	5.40074e+07	5.26455e+07	5.29037e+07	6.04837e+07	4.82504e+07	4.40237e+07	4.29715e+07	4.80897e+07	5.01376e+07	4.59677e+07	5.19641e+07	5.07189e+07	4.37306e+07	4.45835e+07	4.89727e+07	4.72251e+07	8.49018	8.25946	6.5873	6.29854	12.5342	6.96332	20	12.0236	9.34777	5.89301	2.77761	7.78601	7.39433	14.4508	14.2701	7.7662	14.1684	17.4236	0
MePC(39:2e)+NH4	845.711	C48 H98 O7 N2 P1	17.8671	17.8671	1.92094e+08	1	0	15.8154		1.78492e+08	1.69991e+08	2.96902e+08	1.41455e+08	2.29686e+08	1.65964e+08	1.24915e+08	1.51904e+08	2.26302e+08	2.19161e+08	1.60278e+08	1.6075e+08	1.9774e+08	2.66131e+08	1.83343e+08	2.95761e+08	1.38355e+08	1.60014e+08	1.45713e+08	1.94345e+08	2.26773e+08	0	0	0	0	15.6425	0	15.7081	15.1498	15.8154	0	0	0	0	0	0	0	0	0	0
MePC(40:2e)+NH4	859.726	C49 H100 O7 N2 P1	18.6758	18.6758	2.63677e+07	1	0	16.0667		2.57714e+07	2.49738e+07	2.48724e+07	1.88143e+07	2.52756e+07	3.00308e+07	2.14105e+07	3.88839e+07	3.23945e+07	2.78596e+07	1.57656e+07	2.02516e+07	3.23648e+07	3.97352e+07	2.92025e+07	2.31279e+07	1.69412e+07	1.89593e+07	1.7255e+07	2.98929e+07	3.99381e+07	0	0	0	0	16.0109	0	0	14.3555	0	0	0	0	16.0667	0	0	15.1748	0	0	0
MePC(40:2e)+NH4	859.726	C49 H100 O7 N2 P1	20.5921	20.5921	1.12717e+06	1	0	10.4498		421180	263474	720614	294794	215123	1.41537e+06	288828	149461	406649	428535	196202	384416	3.66852e+06	457394	582516	587298	1.07692e+07	1.25097e+06	234310	688811	246896	0	0	0	0	0	0	0	0	0	0	0	0	0	0	0	0	10.4498	0	0
MePC(40:4)+NH4	869.674	C49 H94 O8 N2 P1	20.9798	20.9798	1.54371e+07	1	0	13.5495		1.55057e+07	1.48433e+07	1.8548e+07	4.81582e+06	6.68305e+06	6.28828e+06	5.79348e+06	6.76607e+06	7.6538e+06	2.26244e+07	2.15554e+07	1.13516e+07	1.46899e+07	2.06398e+07	1.60878e+07	2.71037e+07	2.0864e+07	1.23717e+07	1.34393e+07	2.63021e+07	3.02524e+07	9.24878	9.03164	7.77547	3.7475	7.76667	4.94673	8.98183	11.0827	7.05522	7.88556	6.54175	9.37709	7.53963	10.0327	13.5495	9.1095	9.78656	8.67525	0
MePC(40:4e)+NH4	855.695	C49 H96 O7 N2 P1	18.6643	18.6643	6.04694e+07	1	0	4.791		6.14888e+07	6.04153e+07	6.27459e+07	5.9417e+07	5.71379e+07	5.78208e+07	5.49812e+07	5.91865e+07	6.57429e+07	5.32956e+07	3.80893e+07	5.6778e+07	8.3185e+07	6.60252e+07	5.5323e+07	5.3241e+07	5.45963e+07	5.82629e+07	5.78471e+07	6.08962e+07	9.33819e+07	3.81013	3.75664	3.75454	3.50815	4.10495	3.84031	3.56676	3.88555	4.12956	3.6578	4.12305	3.41016	3.61662	4.1172	3.95573	4.791	3.42517	3.7033	0
MePC(40:4e)+NH4	855.695	C49 H96 O7 N2 P1	19.9157	19.9157	4.2598e+07	1	0	2.24049		3.89684e+07	4.36674e+07	4.88135e+07	5.05342e+07	4.02562e+07	6.25878e+07	3.56571e+07	4.05907e+07	4.98092e+07	4.33797e+07	3.52835e+07	3.57342e+07	4.83379e+07	4.76299e+07	3.43332e+07	4.44677e+07	3.23507e+07	3.28072e+07	3.10794e+07	4.16799e+07	5.65905e+07	2.24049	0	0	0	0	0	0	0	0	0	0	0	0	0	0	0	0	0	0
MePC(40:5e)+NH4	853.679	C49 H94 O7 N2 P1	17.041	17.041	4.94246e+07	1	0	9.55083		4.7958e+07	5.01132e+07	4.9034e+07	6.43973e+07	6.41152e+07	6.50887e+07	5.5589e+07	5.95701e+07	5.7796e+07	3.57584e+07	2.81652e+07	4.3758e+07	4.98976e+07	5.55204e+07	4.23464e+07	4.33039e+07	4.1157e+07	4.39499e+07	3.93396e+07	4.66432e+07	5.44162e+07	8.26294	7.62931	7.40813	7.63476	7.01789	8.91228	7.72708	8.01097	4.72592	9.55083	8.06278	7.53206	8.27803	8.34359	8.25757	8.60744	8.62528	6.81306	0
MePC(40:5e)+NH4	853.679	C49 H94 O7 N2 P1	18.9997	18.9997	7.93498e+06	1	0	6.4001		7.77172e+06	7.02447e+06	9.709e+06	7.68307e+06	8.90968e+06	7.99483e+06	7.26387e+06	8.37619e+06	1.07292e+07	5.14945e+06	2.22383e+06	2.21725e+07	1.30649e+07	8.96982e+06	2.83461e+06	8.26218e+06	3.99356e+06	5.04654e+06	5.13951e+06	2.96121e+06	1.13544e+07	0	0	0	0	0	0	0	0	0	0	0	6.4001	0	0	0	0	0	0	0
MePC(40:5e)+NH4	853.679	C49 H94 O7 N2 P1	19.9237	19.9237	8.91493e+07	1	0	2.51229		8.60026e+07	8.94379e+07	1.23754e+08	7.37608e+07	9.82604e+07	1.04612e+08	6.64449e+07	9.42606e+07	1.00094e+08	1.13918e+08	6.98567e+07	8.05985e+07	1.01538e+08	1.36557e+08	7.53958e+07	1.19235e+08	6.33389e+07	4.80853e+07	4.82114e+07	9.99508e+07	7.8824e+07	0	0	0	0	0	0	0	0	0	0	2.06312	2.51229	0	0	0	0	0	0	0
MePC(40:7)+NH4	863.627	C49 H88 O8 N2 P1	11.5677	11.5677	1.5988e+06	1	0	3.7877		1.2127e+06	1.25408e+06	1.10105e+06	1.36807e+06	2.76821e+06	2.39187e+06	1.76144e+06	1.93871e+06	2.29749e+06	1.45046e+06	796023	1.08952e+06	1.06375e+06	3.08767e+06	1.92e+06	1.88773e+06	575669	914840	680443	1.88698e+06	2.12802e+06	0	0	0	0	0	0	0	0	0	0	0	0	0	0	0	0	0	3.7877	0
MePC(40:7)+NH4	863.627	C49 H88 O8 N2 P1	11.8131	11.8131	9.95043e+06	1	0	4.95538		1.31984e+07	1.31209e+07	2.4917e+06	212381	612055	6.27414e+06	5.53822e+06	8.35681e+06	1.27707e+06	2.15645e+07	1.17401e+07	1.70286e+07	1.36965e+07	1.75982e+07	1.00253e+07	1.56448e+07	748559	1.18863e+07	7.97066e+06	1.07085e+07	1.92653e+07	0	0	0	0	0	0	0	0	0	0	0	0	4.95538	0	0	0	0	0	0
MePC(40:8)+NH4	861.612	C49 H86 O8 N2 P1	11.7624	11.7624	5.8919e+07	1	0	11.7288		6.21252e+07	5.99712e+07	5.98774e+07	3.33567e+07	4.45143e+07	3.41158e+07	2.92508e+07	3.90715e+07	4.36104e+07	1.12252e+08	5.0503e+07	1.07548e+08	7.37557e+07	9.0328e+07	7.2002e+07	7.47217e+07	3.95282e+07	6.37011e+07	4.56278e+07	4.82224e+07	5.32156e+07	11.7288	0	0	0	0	0	0	0	0	0	0	0	0	0	11.2174	0	0	0	0
MePC(40:8e)+NH4	847.632	C49 H88 O7 N2 P1	15.3632	15.3632	7.54152e+06	1	0	16.3922		6.07273e+06	7.4742e+06	8.48019e+06	1.1294e+07	9.73602e+06	1.4307e+07	1.33913e+07	1.5638e+07	1.55675e+07	5.25668e+06	2.60797e+06	6.79554e+06	4.55946e+06	5.79258e+06	4.03843e+06	5.09124e+06	4.54454e+06	4.06188e+06	4.9822e+06	6.83227e+06	1.84814e+06	0	0	0	0	0	0	0	0	0	0	0	0	0	0	0	0	0	0	0
MePC(42:11)+NH4	883.596	C51 H84 O8 N2 P1	11.7643	11.7643	3.21539e+07	1	0	2.15526		3.53626e+07	3.44606e+07	3.42015e+07	2.05826e+07	2.73079e+07	2.12842e+07	1.84415e+07	2.31297e+07	2.51968e+07	4.69221e+07	3.07992e+07	5.03652e+07	4.06038e+07	3.95024e+07	3.81845e+07	3.92055e+07	2.55612e+07	3.65642e+07	2.76129e+07	2.92938e+07	3.06501e+07	0	0	0	0	2.15526	0	0	0	0	0	0	0	0	0	0	0	0	0	0
MePC(44:10)+NH4	913.643	C53 H90 O8 N2 P1	10.7177	10.7177	342110	1	0	2.58811		309608	366283	406972	168660	59658.8	91824.5	26554.2	35494.4	49482	1.68209e+06	842753	314939	251618	425904	263523	690108	40675	259156	164486	360233	374284	0	0	0	0	0	0	0	0	0	2.58811	0	0	0	0	0	0	0	0	0
PC(59:6)+H	1100.9	C67 H123 O8 N1 P1	24.208	24.2081	6.80499e+06	1	2.381e-06	2.00999		4.32813e+06	4.12976e+06	4.77519e+06	0	0	567198	531756	3.33633e+06	309522	3.63183e+06	6.65299e+06	7.76726e+06	1.24263e+07	7.28396e+06	8.3569e+06	1.19023e+07	1.06844e+07	4.78015e+06	1.10681e+07	1.23324e+07	2.80404e+07	0	0	0	0	0	0	0	0	0	0	0	2.00999	0	0	0	0	0	0	0
PC(44:3e)+H	882.731	C52 H101 O7 N1 P1	22.179	22.179	1.9768e+09	1	0	2.05126		2.04233e+09	2.05084e+09	2.09348e+09	1.67158e+09	1.38803e+09	2.13364e+09	1.60686e+09	1.65453e+09	1.85423e+09	2.74217e+09	2.11415e+09	1.92353e+09	2.36995e+09	2.44243e+09	1.70836e+09	2.12947e+09	1.40121e+09	1.68749e+09	1.73418e+09	2.07596e+09	2.68846e+09	0	0	0	0	0	0	0	0	0	0	0	0	0	0	2.05126	0	0	0	0
PC(44:3e)+H	882.731	C52 H101 O7 N1 P1	23.3041	23.3041	8.93797e+08	1	0	2.53405		9.15078e+08	8.68564e+08	6.31445e+08	7.09948e+08	8.66478e+08	1.02767e+09	7.55457e+08	1.05316e+09	9.11863e+08	9.54408e+08	7.71051e+08	8.27697e+08	1.08334e+09	1.00915e+09	9.72091e+08	6.21756e+08	9.30044e+08	7.90501e+08	9.18526e+08	1.02345e+09	1.12806e+09	0	0	0	0	0	0	0	0	0	0	0	0	0	0	0	0	0	0	0
PC(22:3_22:6)+H	884.616	C52 H87 O8 N1 P1	11.3203	11.3203	1.21384e+06	1	0	3.99471		141060	208491	173005	349868	2.63043e+06	4.69585e+06	753472	178118	1.64757e+06	1.45439e+06	166930	307455	436980	4.22028e+06	846708	1.48732e+06	324673	727222	1.0081e+06	1.03181e+06	2.70082e+06	0	0	0	0	0	0	0	0	0	0	0	0	0	3.99471	0	0	0	0	0
PC(38:0)+H	818.663	C46 H93 O8 N1 P1	17.2617	17.2617	3.79836e+08	1	0	4.09177		3.79569e+08	3.89871e+08	3.84288e+08	1.86213e+08	1.93301e+08	2.46986e+08	1.59357e+08	1.90426e+08	1.9599e+08	6.7641e+08	5.85674e+08	4.53628e+08	3.42308e+08	4.70906e+08	5.3591e+08	5.29263e+08	3.58861e+08	3.9804e+08	2.92689e+08	5.99499e+08	4.07367e+08	0	0	0	0	0	0	0	0	0	0	0	0	4.09177	0	0	0	0	0	0
PC(36:4)+H	782.569	C44 H81 O8 N1 P1	11.6089	11.6089	1.35021e+07	1	0	5.12784		1.61581e+07	1.03248e+07	1.39874e+07	1.22493e+07	1.45716e+07	1.24371e+07	8.91372e+06	7.33647e+06	9.78914e+06	8.43859e+06	6.10642e+06	1.30587e+07	1.23698e+07	1.96985e+07	1.13256e+07	1.96568e+07	9.51231e+06	1.01044e+07	7.53017e+06	2.07326e+07	3.92421e+07	0	0	0	0	0	0	0	0	0	0	0	0	0	0	0	0	0	0	0
PC(39:3e)+H	812.653	C47 H91 O7 N1 P1	22.8696	22.8696	1.25841e+08	1	0	6.02912		997604	924898	1.08026e+06	4.74345e+06	1.11291e+06	396536	1.07784e+06	1.29156e+06	9.06713e+08	1.69754e+06	340495	916984	1.53192e+06	2.36052e+06	519384	5.7282e+08	1.4862e+06	4.27518e+08	1.05491e+06	1.67234e+06	7.12408e+08	0	0	0	0	0	0	0	0	0	0	0	0	0	0	0	6.02912	0	0	0
PC(41:3e)+H	840.684	C49 H95 O7 N1 P1	18.8431	18.8431	6.26114e+06	1	0	6.23979		6.41723e+06	6.03286e+06	6.27314e+06	2.27836e+06	1.26113e+06	1.80869e+06	2.16963e+06	2.13878e+06	2.74192e+06	9.54139e+06	4.75529e+06	9.44847e+06	9.01679e+06	1.31833e+07	6.83592e+06	8.21765e+06	5.66211e+06	7.89407e+06	5.25299e+06	6.65046e+06	1.39038e+07	2.71269	0	0	0	0	0	0	0	0	3.03608	6.23979	2.74257	2.93421	0	2.40583	0	0	0	0
PC(36:7e)+H	762.543	C44 H77 O7 N1 P1	12.9596	12.9596	3.46841e+06	1	0	6.50029		2.97203e+06	3.34401e+06	3.11638e+06	2.23027e+06	2.55888e+06	1.9294e+06	2.0807e+06	1.90268e+06	2.15886e+06	7.69198e+06	6.34066e+06	4.30813e+06	3.249e+06	3.77937e+06	3.2557e+06	4.14657e+06	3.06446e+06	3.38023e+06	3.09104e+06	3.45493e+06	4.78139e+06	0	0	0	0	0	0	0	0	0	0	6.50029	0	0	0	0	0	0	0	0
PC(39:3e)+H	812.653	C47 H91 O7 N1 P1	22.7422	22.7422	2.19566e+08	1	0	6.73543		550817	1.56578e+06	4.94572e+08	300884	6.54381e+08	459507	4.17308e+06	1.74508e+06	8.92656e+08	795178	635497	1.68781e+06	1.85214e+06	8.2966e+08	970629	5.78766e+08	3.13156e+06	4.23076e+08	622878	1.97924e+06	7.17299e+08	0	0	0	0	6.73543	6.527	0	0	0	0	0	0	0	0	0	0	0	0	0
PC(40:1)+H	844.679	C48 H95 O8 N1 P1	19.8344	19.8344	7.62178e+06	1	0	6.79007		7.90364e+06	1.09944e+07	6.57073e+06	5.46009e+06	5.72963e+06	8.10014e+06	6.15249e+06	8.60391e+06	7.68246e+06	1.0382e+07	9.79549e+06	6.06279e+06	1.05176e+07	9.77839e+06	1.05588e+07	7.24255e+06	2.6236e+06	4.09179e+06	5.59705e+06	9.42355e+06	6.78628e+06	0	0	0	0	0	0	0	6.79007	0	0	0	0	0	0	0	0	0	0	0
PC(32:3)+H	728.522	C40 H75 O8 N1 P1	13.3217	13.3217	3.20784e+07	1	0	6.80271		3.03299e+07	3.37701e+07	2.8592e+07	1.89729e+07	2.01007e+07	2.07065e+07	2.66726e+07	2.07003e+07	1.74221e+07	5.70452e+07	8.07291e+07	3.08644e+07	3.06049e+07	2.23819e+07	2.37067e+07	2.65931e+07	3.76069e+07	3.66517e+07	5.00226e+07	3.09938e+07	2.91798e+07	6.37796	6.48749	6.35992	6.22187	6.24263	6.55104	4.11014	6.44456	6.42282	6.4616	6.4837	6.80271	6.376	6.49282	6.71017	6.66463	6.46354	6.62107	0
PC(41:3)+H	854.663	C49 H93 O8 N1 P1	17.5633	17.5633	1.83522e+06	1	0	7.352		1.92552e+06	1.53582e+06	2.06997e+06	946314	1.65726e+06	1.42745e+06	1.06434e+06	2.27455e+06	1.60222e+06	1.05766e+06	1.56082e+06	1.51135e+06	1.78574e+06	1.79644e+06	2.2615e+06	1.70697e+06	5.56782e+06	1.10604e+06	1.93019e+06	2.01798e+06	1.73363e+06	0	0	0	0	0	0	0	0	0	0	0	0	0	0	0	0	7.352	0	0
PC(16:1e_18:2)+H	742.575	C42 H81 O7 N1 P1	15.7655	15.7655	7.7297e+07	1	0	8.76641		8.07728e+07	7.64435e+07	7.8366e+07	8.79215e+07	7.01416e+07	7.82742e+07	8.46071e+07	7.79093e+07	7.82031e+07	9.46646e+07	9.24846e+07	9.90452e+07	7.83352e+07	7.35822e+07	7.17552e+07	7.35523e+07	5.63053e+07	6.89358e+07	6.26701e+07	6.05477e+07	7.87191e+07	6.55172	3.59467	6.50178	6.62636	6.41249	6.56967	6.40214	6.65502	6.83567	6.73	6.3009	6.8425	6.75932	6.87949	6.70941	6.87294	8.76641	6.5701	0
PC(18:3e_18:0)+H	770.606	C44 H85 O7 N1 P1	17.235	17.235	2.0793e+07	1	0	8.94799		2.18876e+07	2.22982e+07	2.2241e+07	2.00315e+07	1.87563e+07	2.05742e+07	1.79506e+07	1.53498e+07	1.74521e+07	3.05991e+07	3.15169e+07	2.67469e+07	2.21613e+07	2.22415e+07	1.82795e+07	1.74665e+07	1.54541e+07	2.04785e+07	1.85823e+07	1.71398e+07	1.94457e+07	0	0	0	0	6.7414	0	0	7.76475	0	8.72503	8.94799	0	0	0	0	0	0	5.08695	0
PC(16:2e_22:0)+H	800.653	C46 H91 O7 N1 P1	13.0521	13.0521	3.62261e+06	1	0	10.2289		2.6319e+06	6.02661e+06	4.25942e+06	3.16175e+06	2.15526e+06	3.01348e+06	3.67914e+06	7.99646e+06	1.90859e+06	2.47254e+06	9.02603e+06	2.47267e+06	1.27476e+06	3.27286e+06	875684	1.07949e+06	3.2836e+06	2.48242e+06	8.51602e+06	3.78204e+06	2.70408e+06	0	0	0	0	0	0	3.97097	0	0	0	10.2289	0	0	5.78697	0	0	5.05876	2.93605	0
PC(40:9e)+H	814.575	C48 H81 O7 N1 P1	14.2974	14.2974	3.76603e+07	1	0	10.5151		4.04711e+07	3.73312e+07	3.91317e+07	4.17323e+07	3.212e+07	3.29877e+07	4.29015e+07	3.45893e+07	3.13597e+07	4.64691e+07	4.70863e+07	4.96537e+07	3.51713e+07	3.94546e+07	3.47552e+07	3.97312e+07	3.32605e+07	3.59704e+07	3.15884e+07	3.36122e+07	3.1489e+07	0	10.5151	7.86639	10.3571	10.0982	10.1883	10.1995	10.0952	10.4225	10.201	10.3777	10.3089	9.34657	10.4121	10.4177	0	8.45818	4.30384	0
PC(38:7e)+H	790.575	C46 H81 O7 N1 P1	14.4319	14.4319	1.11407e+08	1	0	11.1389		1.3228e+08	1.14258e+08	8.91218e+07	7.36402e+07	5.31957e+07	7.4901e+07	7.67233e+07	9.73126e+07	1.13291e+08	1.42134e+08	1.18116e+08	9.50751e+07	1.20964e+08	1.15544e+08	1.12295e+08	1.02088e+08	1.39631e+08	1.15257e+08	1.51153e+08	1.20673e+08	1.81891e+08	7.29517	8.70544	9.17303	11.1389	0	6.54766	7.38464	7.19427	9.35659	6.94066	7.08502	9.26006	6.84061	6.76076	6.32558	7.11795	7.16496	6.77734	0
PC(42:10e)+H	840.59	C50 H83 O7 N1 P1	14.0647	14.0647	2.85154e+07	1	0	11.8888		2.55102e+07	3.22268e+07	3.07854e+07	2.72983e+07	3.16597e+07	2.48448e+07	2.91396e+07	3.08364e+07	2.18178e+07	2.537e+07	3.19291e+07	3.74046e+07	2.5383e+07	3.19303e+07	2.86523e+07	2.8135e+07	3.06751e+07	2.5814e+07	2.94867e+07	3.27067e+07	1.7217e+07	11.6145	0	11.661	0	0	0	0	0	0	8.42996	11.4017	11.3714	11.7366	11.1143	8.23801	11.8888	8.76706	11.6885	0
PC(40:2)+H	842.663	C48 H93 O8 N1 P1	19.9237	19.9237	1.47166e+07	1	0	11.8961		1.52959e+07	1.60465e+07	1.14208e+07	1.4493e+07	1.21125e+07	1.60229e+07	1.51414e+07	1.67845e+07	1.83153e+07	2.01005e+07	1.33372e+07	1.45568e+07	1.66666e+07	2.1534e+07	1.29991e+07	1.45246e+07	9.13849e+06	9.7903e+06	1.01536e+07	1.15647e+07	1.90506e+07	11.806	7.47819	9.27494	9.05122	9.27992	8.50462	7.09627	7.93923	8.47561	7.02468	6.66638	8.27928	7.75209	9.81746	9.72268	11.8961	8.66108	7.44673	0
PC(40:4e)+H	824.653	C48 H91 O7 N1 P1	17.5585	17.5585	1.89697e+07	1	0	12.1483		1.71898e+07	2.37147e+07	2.18738e+07	1.25383e+07	2.28556e+07	1.33776e+07	1.80575e+07	1.27826e+07	1.30587e+07	2.18912e+07	2.0674e+07	1.47239e+07	2.89716e+07	1.95048e+07	1.69889e+07	1.58188e+07	1.96384e+07	1.91096e+07	1.66102e+07	2.57254e+07	2.32585e+07	0	4.96152	3.97094	0	0	0	5.04106	12.1483	0	9.8484	4.26233	4.39388	0	10.3599	4.09356	9.65753	4.007	0	0
PC(16:1e_20:4)+H	766.575	C44 H81 O7 N1 P1	16.6061	16.6061	7.1022e+07	1	0	12.583		7.19849e+07	7.35233e+07	7.4439e+07	6.45482e+07	6.59103e+07	8.83941e+07	5.83241e+07	7.96818e+07	6.5239e+07	8.99128e+07	7.95572e+07	5.66865e+07	6.27474e+07	7.22353e+07	6.45428e+07	7.9163e+07	6.01345e+07	5.46422e+07	6.34996e+07	8.18787e+07	8.44177e+07	0	0	0	0	11.6113	9.22261	0	0	11.5152	11.9504	9.76724	12.583	0	12.541	9.61809	0	0	0	0
PC(38:9)+H	800.522	C46 H75 O8 N1 P1	10.8342	10.8342	1.39627e+06	1	0	12.948		1.59397e+06	1.36986e+06	1.87765e+06	952808	1.38074e+06	1.53936e+06	1.06881e+06	925402	1.47736e+06	2.58964e+06	2.93284e+06	1.18214e+06	994214	1.27614e+06	929094	1.69444e+06	855765	1.26117e+06	1.1989e+06	1.22117e+06	1.00014e+06	6.42714	6.40636	7.67672	0	5.03215	8.15167	0	8.54571	12.948	6.80679	0	6.19892	6.47923	7.05701	0	9.61625	0	0	0
PC(44:12)+H	878.569	C52 H81 O8 N1 P1	11.0563	11.0563	4.83938e+07	1	0	12.9574		4.94324e+07	4.92288e+07	4.7508e+07	4.61384e+07	4.06309e+07	5.23748e+07	4.21214e+07	4.31119e+07	5.20026e+07	6.73806e+07	4.90329e+07	4.87268e+07	5.73367e+07	5.28047e+07	4.66523e+07	5.02351e+07	3.65152e+07	4.52293e+07	4.10811e+07	4.54215e+07	5.33033e+07	6.29309	7.79161	5.78845	0	11.7599	0	7.13618	11.9313	12.5535	6.7927	0	6.10923	0	9.43335	10.06	12.9574	6.17841	5.73219	0
PC(40:5e)+H	822.637	C48 H89 O7 N1 P1	17.7985	17.7985	1.53423e+07	1	0	13.0279		1.46837e+07	1.58817e+07	1.56189e+07	9.9741e+06	1.01471e+07	1.18649e+07	1.23649e+07	1.12203e+07	1.1981e+07	2.20625e+07	2.64349e+07	1.64466e+07	1.31144e+07	1.44073e+07	1.7139e+07	1.61206e+07	1.73393e+07	1.56361e+07	1.65595e+07	2.12498e+07	1.19421e+07	9.81023	5.41297	13.0279	0	0	5.63142	0	5.00291	0	12.527	0	10.8238	0	7.02522	0	0	0	0	0
PC(44:12)+H	878.569	C52 H81 O8 N1 P1	11.5864	11.5864	4.18518e+07	1	0	13.4376		4.51711e+07	3.91136e+07	5.13547e+07	6.0391e+07	5.21991e+07	5.13245e+07	4.70996e+07	5.12482e+07	8.07643e+07	3.70923e+07	3.75125e+07	3.21002e+07	2.65716e+07	3.97819e+07	2.94026e+07	4.72257e+07	2.15224e+07	2.87284e+07	2.35351e+07	2.78142e+07	4.89343e+07	0	0	0	0	0	0	0	0	13.0628	0	0	0	0	0	0	0	0	0	0
PC(42:4e)+H	852.684	C50 H95 O7 N1 P1	18.7569	18.7569	3.86779e+06	1	0	13.9979		3.82873e+06	3.14437e+06	4.20254e+06	3.33066e+06	3.46472e+06	5.17526e+06	3.40854e+06	4.11692e+06	3.93224e+06	3.42441e+06	4.10195e+06	3.22314e+06	4.06678e+06	4.46489e+06	3.97445e+06	4.61524e+06	2.96335e+06	2.78083e+06	3.29527e+06	4.71266e+06	4.99662e+06	0	13.9979	0	0	0	0	0	0	0	0	0	0	0	0	0	0	0	0	0
PC(44:12)+H	878.569	C52 H81 O8 N1 P1	11.8814	11.8814	4.99804e+06	1	0	14.6677		6.39408e+06	5.24897e+06	6.50448e+06	7.97738e+06	7.96619e+06	7.6638e+06	5.39758e+06	2.92261e+06	3.89124e+06	4.29911e+06	4.48707e+06	3.70668e+06	4.5562e+06	5.34902e+06	3.57289e+06	5.89819e+06	3.00309e+06	3.39792e+06	2.05643e+06	4.64193e+06	6.02406e+06	0	0	0	0	0	0	0	12.2199	14.6677	0	0	0	0	0	0	0	0	0	0
PC(31:0)+H	720.554	C39 H79 O8 N1 P1	8.67519	8.67519	653942	1	0	14.9663		668928	602259	607886	471943	611792	746166	338075	326384	311857	159714	96671.8	498672	690025	1.86405e+06	1.21763e+06	1.07029e+06	549811	585043	244807	911150	1.15963e+06	0	0	0	0	0	0	0	0	0	0	0	0	0	14.9663	0	0	0	0	0
PC(40:9)+H	828.554	C48 H79 O8 N1 P1	12.1414	12.1414	4.04183e+07	1	0	15.5916		4.28504e+07	4.12094e+07	4.03388e+07	3.85477e+07	3.28627e+07	4.03472e+07	3.74833e+07	3.43872e+07	4.02024e+07	5.14771e+07	5.60597e+07	3.95277e+07	4.20977e+07	3.66572e+07	3.89475e+07	3.9582e+07	3.35202e+07	4.37444e+07	4.31734e+07	4.19356e+07	3.38337e+07	0	0	5.95549	0	0	0	0	0	6.98956	0	6.32084	6.01166	0	15.5916	0	0	0	0	0
PC(42:6)+H	862.632	C50 H89 O8 N1 P1	13.2125	13.2125	1.11361e+08	1	0	16.4026		1.12447e+08	1.09724e+08	1.17789e+08	7.88194e+07	9.5166e+07	7.64547e+07	7.46364e+07	8.60087e+07	1.12792e+08	1.69367e+08	8.31982e+07	2.06097e+08	1.48544e+08	1.49072e+08	1.27441e+08	1.41784e+08	7.39162e+07	1.19687e+08	8.39586e+07	7.90335e+07	9.26535e+07	0	0	0	0	0	15.9665	15.0653	0	15.3889	0	0	0	0	0	0	0	16.4026	0	0
PC(33:2)+H	744.554	C41 H79 O8 N1 P1	16.3674	16.3674	2.28956e+07	1	0	16.4596		409470	5.75814e+07	5.55209e+07	764340	409545	871648	340372	1.30157e+06	5.66894e+07	6.17347e+07	753042	4.56251e+07	620794	464897	291990	2.75263e+06	557052	4.97722e+07	4.44913e+07	332999	9.95229e+07	0	0	0	0	0	0	0	0	0	0	0	0	0	16.4596	0	0	0	0	0
PC(40:10)+H	826.538	C48 H77 O8 N1 P1	11.3799	11.3799	2.25412e+06	1	0	16.5023		2.18288e+06	1.75482e+06	1.66236e+06	3.36213e+06	2.67913e+06	2.9343e+06	2.49206e+06	3.06149e+06	2.31293e+06	988757	660795	2.07002e+06	2.89591e+06	2.39542e+06	2.2208e+06	1.99665e+06	2.17179e+06	1.5893e+06	1.13017e+06	2.64747e+06	4.12728e+06	0	0	0	0	0	0	0	10.7146	0	0	0	0	0	0	0	0	0	0	0
PC(42:9e)+H	842.606	C50 H85 O7 N1 P1	15.4184	15.4184	2.47468e+07	1	0	16.6121		2.47769e+07	2.67936e+07	2.32292e+07	2.7922e+07	2.86483e+07	2.32426e+07	2.66465e+07	2.10424e+07	1.9617e+07	2.34338e+07	2.51557e+07	3.86009e+07	2.8195e+07	2.52583e+07	2.30866e+07	2.32058e+07	1.97913e+07	2.80262e+07	2.61858e+07	1.99733e+07	1.68526e+07	14.2806	13.2008	12.3718	16.6121	13.8299	12.6928	6.74408	13.9808	0	0	0	6.38041	13.306	6.53098	7.04703	12.5581	7.3455	13.7373	0
PC(20:2)+H	562.35	C28 H53 O8 N1 P1	2.33829	2.33829	503111	1	0	16.9155		23265.9	515106	511157	112209	101945	213176	86048.2	78046.1	133448	732436	1.49405e+06	652407	494130	904942	632682	791726	400964	417493	3870.94	499512	1.7667e+06	0	0	0	0	0	0	0	0	0	0	0	0	0	0	0	0	0	0	0
PC(30:2)+H	702.507	C38 H73 O8 N1 P1	10.6926	10.6926	1.06881e+06	1	0	17.1409		1.09431e+06	947703	1.06099e+06	527780	1.10506e+06	1.605e+06	1.05453e+06	1.11417e+06	907765	1.42666e+06	1.15532e+06	726829	937092	2.19583e+06	744669	991523	504975	453805	563665	1.11928e+06	2.20797e+06	0	0	0	0	0	0	0	0	0	0	0	0	0	0	0	0	0	0	0
PC(38:7)+H	804.554	C46 H79 O8 N1 P1	10.4734	10.4734	1.25001e+06	1	0	17.2329		1.22728e+06	1.9202e+06	2.00325e+06	2.1928e+06	2.45331e+06	2.69305e+06	1.7833e+06	2.25754e+06	3.00154e+06	9254.57	330659	12648.2	1.82967e+06	1.3512e+06	4061.26	9764.83	586964	17092.4	936465	840829	789310	0	0	0	16.5508	15.693	17.2329	0	16.3104	0	0	0	0	0	0	0	0	0	0	0
PC(38:9)+H	800.522	C46 H75 O8 N1 P1	11.5385	11.5385	1.2676e+06	1	0	17.4638		1.35037e+06	1.33115e+06	1.23019e+06	988639	1.39497e+06	1.46425e+06	1.84348e+06	2.23429e+06	1.30977e+06	2.13752e+06	1.5745e+06	1.09362e+06	1.31523e+06	1.20923e+06	694040	991928	604690	990315	1.21262e+06	608285	1.04054e+06	0	0	0	0	0	0	0	17.4638	0	13.7458	12.1498	0	11.3282	0	0	0	0	0	0
PC(35:1e)+H	760.621	C43 H87 O7 N1 P1	19.0262	19.0262	9.69682e+06	1	0	17.7913		1.04244e+07	9.20102e+06	1.04577e+07	1.09902e+07	1.56644e+07	1.63498e+07	7.71532e+06	1.19359e+07	8.67441e+06	1.44996e+07	1.2378e+07	9.77116e+06	8.55141e+06	7.23376e+06	6.99671e+06	9.11165e+06	6.00882e+06	6.27252e+06	6.63591e+06	7.43999e+06	7.32047e+06	13.7038	12.1304	12.7587	0	15.473	17.7913	0	12.316	0	0	14.8669	13.0416	13.5688	0	0	13.9536	0	0	0
PC(38:6e)+H	792.59	C46 H83 O7 N1 P1	31.5542	31.5542	2.0744e+06	1	0	18.3822		2.51101e+06	2.23181e+06	2.20155e+06	3.28807e+06	2.52722e+06	3.38349e+06	1.78985e+06	1.73974e+06	2.86321e+06	2.73425e+06	1.36906e+06	3.07033e+06	2.46122e+06	2.74467e+06	2.17466e+06	1.27616e+06	739649	1.17481e+06	988857	1.11917e+06	1.17359e+06	0	0	0	0	0	0	0	0	0	0	0	18.3822	0	0	0	0	0	0	0
PC(37:2)+H	800.616	C45 H87 O8 N1 P1	17.909	17.909	9.49357e+06	1	0	18.4483		8.08041e+06	8.20939e+06	9.83351e+06	1.23877e+07	9.82549e+06	1.10149e+07	1.50055e+07	1.0817e+07	1.16604e+07	4.80844e+06	8.17393e+06	7.08569e+06	8.40819e+06	8.37523e+06	8.13089e+06	8.56001e+06	1.01022e+07	6.82094e+06	7.27155e+06	1.27501e+07	1.20436e+07	0	8.57299	8.63597	18.4483	17.5432	0	14.6398	0	0	0	0	0	0	0	0	0	11.4795	10.8838	0
PC(38:8)+H	802.538	C46 H77 O8 N1 P1	11.6145	11.6145	5.07038e+06	1	0	18.9316		5.4057e+06	4.92257e+06	4.5695e+06	3.92964e+06	5.37853e+06	4.33614e+06	2.00878e+06	2.40058e+06	2.19351e+06	1.66665e+06	1.3106e+06	4.37166e+06	4.66896e+06	1.08832e+07	6.60368e+06	6.75393e+06	3.23768e+06	4.4489e+06	3.31427e+06	9.05756e+06	1.50159e+07	13.7356	18.0014	12.4436	13.9402	18.8278	10.6243	0	0	0	0	0	14.3423	0	18.9316	13.3347	11.6608	13.5466	10.0224	0
PC(35:5)+H	766.538	C43 H77 O8 N1 P1	11.7761	11.7761	3.20751e+06	1	0	19.0506		3.17729e+06	3.10801e+06	3.18227e+06	3.14222e+06	3.74665e+06	4.35797e+06	3.25086e+06	3.48677e+06	3.83911e+06	2.03693e+06	1.3089e+06	3.08334e+06	4.23735e+06	3.30832e+06	2.47515e+06	3.25239e+06	3.02546e+06	2.4271e+06	2.03745e+06	3.7007e+06	5.1734e+06	0	0	0	0	0	0	0	0	0	0	0	0	0	0	0	0	0	0	0
PC(39:7)+H	818.569	C47 H81 O8 N1 P1	16.159	16.159	2.19744e+07	1	0	19.0823		2.33298e+07	2.39181e+07	2.29178e+07	1.488e+07	1.41719e+07	1.40902e+07	1.44012e+07	1.45766e+07	1.333e+07	2.5718e+07	3.39039e+07	2.58504e+07	2.54997e+07	2.27539e+07	2.27177e+07	2.54378e+07	2.4903e+07	2.32533e+07	2.78029e+07	2.28298e+07	2.51762e+07	12.629	11.3083	0	0	0	18.1854	0	19.0823	0	0	9.70932	13.3767	12.4478	0	11.8483	0	9.41038	0	0
PC(34:5)+H	752.522	C42 H75 O8 N1 P1	10.3272	10.3272	417249	1	0	19.1556		415179	443102	429610	392252	588886	307406	126502	37384.3	230290	98764.9	75124.9	321749	315410	1.20991e+06	407630	460424	181655	303851	192187	614812	1.6101e+06	0	0	0	0	0	0	0	0	0	0	0	0	0	9.65268	0	0	0	0	0
PC(40:10)+H	826.538	C48 H77 O8 N1 P1	10.983	10.983	2.84073e+06	1	0	19.2731		2.4798e+06	2.69598e+06	3.53193e+06	4.45876e+06	2.78849e+06	5.45978e+06	3.64398e+06	3.42797e+06	6.40549e+06	3.09975e+06	3.03425e+06	1.58599e+06	2.11665e+06	2.0879e+06	1.53839e+06	2.38264e+06	1.74263e+06	1.61031e+06	2.18686e+06	1.8029e+06	1.57485e+06	7.42987	7.8322	8.68333	7.98779	8.4184	4.3671	5.95028	12.1989	19.2731	0	0	5.84369	8.22038	8.88302	10.16	8.73846	0	8.31489	0
PC(37:5)+H	794.569	C45 H81 O8 N1 P1	10.7163	10.7163	585195	1	0	19.6645		510416	574703	658933	645937	914904	1.17358e+06	759380	629147	683648	445358	179409	577588	801800	807530	453218	453999	266169	374463	292471	414798	671652	0	0	0	0	19.6645	18.1635	0	0	0	0	0	0	0	0	0	0	0	0	0
PC(16:0_21:1)+H	802.632	C45 H89 O8 N1 P1	13.5985	13.5985	3.00597e+06	1	0	19.6949		3.68672e+06	3.06426e+06	1.98603e+06	2.12184e+06	1.8603e+06	1.9834e+06	1.43478e+06	1.13406e+06	4.21012e+06	9.53946e+06	4.19939e+06	5.32952e+06	4.17947e+06	1.06813e+06	900744	4.1733e+06	4.66364e+06	3.05029e+06	771758	2.31452e+06	1.45373e+06	0	0	0	0	0	0	0	0	0	0	0	19.6949	0	0	0	0	16.1304	0	0
PC(16:0_22:1)+H	816.648	C46 H91 O8 N1 P1	14.9317	14.9317	6.29712e+06	1	0	19.89		6.22433e+06	6.14125e+06	6.42298e+06	4.96907e+06	5.77096e+06	7.73234e+06	6.86781e+06	8.02984e+06	3.8318e+06	9.27307e+06	6.4844e+06	6.33366e+06	9.25757e+06	8.25509e+06	4.45221e+06	5.56459e+06	4.03315e+06	2.53252e+06	9.22898e+06	9.18128e+06	1.65254e+06	0	14.9887	7.42292	0	17.2797	0	0	19.89	0	0	0	0	13.1049	0	0	13.4397	10.0391	0	0
PC(27:6e)+H	638.418	C35 H61 O7 N1 P1	2.82838	2.82838	899096	1	0	20.0155		736053	1.16909e+06	1.19232e+06	25443.7	1.32601e+06	895732	1.25579e+06	1.12055e+06	1.66486e+06	635857	373393	900798	1.13505e+06	895792	1.07884e+06	1.18677e+06	434481	314184	485334	657066	1.39761e+06	13.445	13.2269	13.124	11.1605	17.524	10.9705	13.1226	10.8189	20.0155	0	0	10.4284	10.1071	12.3839	10.0114	0	0	12.5845	0
PC(42:10e)+H	840.59	C50 H83 O7 N1 P1	15.1027	15.1027	1.34306e+07	1	0	20.8289		1.40153e+07	1.39673e+07	1.39673e+07	1.03798e+07	1.15816e+07	1.11577e+07	1.06378e+07	1.2302e+07	1.14941e+07	1.43923e+07	1.63704e+07	1.82439e+07	1.59239e+07	1.39944e+07	1.13247e+07	1.33735e+07	1.22463e+07	1.52367e+07	1.48852e+07	1.44867e+07	1.2062e+07	9.73492	10.137	10.3396	20.3853	20.8289	12.8268	20.7518	20.7281	20.3846	0	10.1489	8.00477	10.5538	9.56981	9.73113	0	10.0274	9.37094	0
PC(37:5)+H	794.569	C45 H81 O8 N1 P1	16.708	16.708	1.87435e+07	1	0	21.1457		2.61611e+07	1.59392e+07	2.17398e+07	4.65402e+06	5.85822e+06	5.05963e+06	1.73052e+07	1.84143e+07	3.2574e+06	1.92614e+07	1.41314e+07	1.82734e+07	2.3156e+07	3.09756e+07	2.76877e+07	2.29711e+07	1.73706e+07	1.51492e+07	1.51195e+07	2.73183e+07	4.38114e+07	19.5504	15.2366	18.2804	0	0	0	0	0	0	0	21.1457	0	0	18.6887	13.6614	0	0	13.5917	0
PC(19:1)+H	550.35	C27 H53 O8 N1 P1	3.02652	3.02652	2.21065e+06	1	0	21.3131		2.41611e+06	2.30451e+06	2.40937e+06	2.06525e+06	2.43377e+06	1.38141e+06	1.48327e+06	1.74862e+06	1.98175e+06	2.46582e+06	2.5028e+06	2.16593e+06	1.83748e+06	2.29992e+06	2.70199e+06	3.20566e+06	2.97335e+06	1.77126e+06	1.91457e+06	2.69044e+06	1.67037e+06	16.1696	16.4067	16.6727	16.7989	0	0	0	0	0	21.3131	16.9485	20.0801	0	18.8969	17.6756	8.30708	15.1069	0	0
PC(39:2)+H	828.648	C47 H91 O8 N1 P1	14.7209	14.7209	2.02275e+07	1	0	21.3482		2.10104e+07	1.80797e+07	3.38601e+07	1.45704e+07	1.97381e+07	1.37411e+07	1.23445e+07	1.60466e+07	1.89435e+07	2.98871e+07	2.87183e+07	2.69656e+07	1.32653e+07	1.9184e+07	2.04509e+07	3.7157e+07	1.73683e+07	1.37475e+07	1.23113e+07	2.24992e+07	1.48887e+07	0	0	0	0	21.3482	0	0	0	0	0	0	0	0	0	0	0	0	0	0
PC(39:1e)+H	816.684	C47 H95 O7 N1 P1	19.9115	19.9115	7.46515e+08	1	0	21.3604		8.04922e+08	7.3849e+08	7.77467e+08	7.07212e+08	5.62237e+08	7.8353e+08	6.36927e+08	6.71934e+08	7.92988e+08	9.38976e+08	7.3844e+08	7.58922e+08	8.74021e+08	9.22089e+08	6.65775e+08	7.89493e+08	5.35545e+08	6.14423e+08	6.51218e+08	7.5107e+08	9.61144e+08	0	0	0	0	0	0	0	0	0	21.3604	0	0	21.2268	0	0	0	0	0	0
PC(44:11)+H	880.585	C52 H83 O8 N1 P1	12.5404	12.5404	1.7576e+08	1	0	21.6466		1.73351e+08	1.79761e+08	2.07469e+08	1.59851e+08	1.84295e+08	1.83534e+08	1.15938e+08	1.27234e+08	1.22845e+08	1.46863e+08	1.40302e+08	1.58025e+08	1.53554e+08	2.60758e+08	2.23208e+08	2.09122e+08	1.37912e+08	1.61556e+08	1.22495e+08	2.16763e+08	3.06117e+08	0	0	0	0	0	0	0	0	0	0	0	0	0	0	19.6244	0	0	0	0
PC(36:3)+H	784.585	C44 H83 O8 N1 P1	15.0258	15.0258	2.79051e+07	1	0	21.6542		5.30181e+07	4.21072e+07	3.9636e+07	2.04048e+07	1.84118e+07	1.65331e+07	1.94349e+07	2.28938e+07	1.50928e+07	3.8834e+07	5.31463e+07	3.68283e+07	4.55063e+07	1.14632e+07	4.90399e+07	3.12204e+07	3.84202e+06	4.0607e+07	1.12175e+07	3.59936e+06	1.3171e+07	0	0	0	0	0	0	0	0	0	0	0	0	0	0	21.6542	0	0	0	0
PC(36:6)+H	778.538	C44 H77 O8 N1 P1	10.8023	10.8023	1.20122e+06	1	0	22.5527		264148	1.21984e+06	1.40459e+06	2.25761e+06	2.70882e+06	1.92073e+06	324744	705958	609250	349889	401317	1.26024e+06	1.19115e+06	2.87004e+06	1.41561e+06	203584	251371	273706	106994	1.76496e+06	3.72103e+06	0	0	0	20.3392	18.6792	16.431	0	0	0	0	0	0	0	22.1896	0	19.1094	0	0	0
PC(40:9)+H	828.554	C48 H79 O8 N1 P1	12.403	12.403	1.82859e+07	1	0	23.1972		2.18674e+07	1.96211e+07	1.94066e+07	1.62911e+07	2.09839e+07	2.00067e+07	2.28464e+07	2.0193e+07	2.26853e+07	1.3348e+07	1.22595e+07	1.67525e+07	1.47311e+07	1.61408e+07	2.05503e+07	1.71638e+07	2.05429e+07	1.25743e+07	1.7316e+07	1.77626e+07	2.09606e+07	15.9204	21.165	22.2645	22.4167	20.7944	22.7543	22.3093	23.1972	22.9791	20.4126	20.2705	20.768	21.6218	23.0581	15.7409	16.9002	7.76572	15.7735	0
PC(37:6)+H	792.554	C45 H79 O8 N1 P1	31.5711	31.5711	2.09406e+06	1	0	23.3924		2.10008e+06	2.04182e+06	1.91573e+06	2.72759e+06	2.95165e+06	2.90298e+06	2.16282e+06	2.10866e+06	2.53616e+06	1.86208e+06	1.46534e+06	1.62878e+06	2.12056e+06	2.78358e+06	1.99061e+06	1.91566e+06	1.45126e+06	1.69424e+06	1.45821e+06	1.76238e+06	2.39518e+06	20.1285	16.9075	0	17.6827	17.1798	18.3429	16.84	23.3924	15.0817	16.6256	0	19.6472	16.9296	19.5421	16.2761	0	0	16.0181	0
PC(38:8)+H	802.538	C46 H77 O8 N1 P1	10.3656	10.3656	568930	1	0	23.4091		509936	572005	540404	562610	708050	655324	418766	433549	582552	20624.7	48600.7	515475	727493	1.45872e+06	491880	145684	325760	398864	250885	779951	1.8004e+06	0	0	0	0	0	0	0	0	0	0	0	0	0	19.1394	0	0	0	0	0
PC(30:0)+H	706.538	C38 H77 O8 N1 P1	14.3579	14.3579	2.27923e+07	1	0	23.4241		2.51999e+07	2.20719e+07	2.37774e+07	1.56007e+07	1.73216e+07	2.05757e+07	1.61486e+07	1.8144e+07	2.08534e+07	2.54176e+07	1.94449e+07	2.3788e+07	2.90098e+07	3.54131e+07	2.85946e+07	2.34084e+07	2.13194e+07	2.23187e+07	2.15687e+07	1.85665e+07	3.00944e+07	19.2868	19.8325	0	0	19.7729	0	0	0	0	0	21.5768	21.183	22.0176	0	0	20.1305	0	0	0
PC(40:7)+H	832.585	C48 H83 O8 N1 P1	14.9713	14.9713	1.68409e+08	1	0	23.4604		1.72713e+08	1.67734e+08	1.75345e+08	1.53411e+08	1.57063e+08	1.69429e+08	1.73204e+08	1.72868e+08	1.59102e+08	1.75456e+08	1.49558e+08	1.5923e+08	1.81548e+08	1.53542e+08	1.6067e+08	1.70234e+08	1.87073e+08	1.63034e+08	2.00347e+08	1.78839e+08	1.562e+08	11.1911	8.31469	20.8582	23.4604	10.9821	11.199	11.6623	11.0346	16.6152	10.9717	10.8935	11.1912	10.9844	8.51951	18.4925	11.1805	20.2954	21.6808	0
PC(42:5e)+H	850.668	C50 H93 O7 N1 P1	19.2733	19.2733	3.38442e+07	1	0	23.5735		3.45992e+07	3.42583e+07	3.42455e+07	2.85064e+07	2.53438e+07	3.73816e+07	3.24762e+07	3.41657e+07	3.4055e+07	4.28959e+07	4.32808e+07	2.75591e+07	2.35197e+07	3.54654e+07	4.07248e+07	3.33009e+07	3.4452e+07	2.75835e+07	2.96434e+07	4.85095e+07	2.87614e+07	11.0966	12.7002	20.58	4.72241	13.7282	0	0	0	0	10.8671	0	22.458	0	0	0	23.5735	11.4785	0	0
PC(39:7)+H	818.569	C47 H81 O8 N1 P1	16.5912	16.5912	1.46036e+07	1	0	23.6158		1.52414e+07	1.44631e+07	1.47989e+07	1.71916e+07	1.85584e+07	1.90863e+07	1.67734e+07	1.83375e+07	1.8627e+07	1.07447e+07	1.03597e+07	1.06668e+07	1.36195e+07	1.27493e+07	1.30414e+07	1.17034e+07	1.43822e+07	1.25087e+07	1.43023e+07	1.43229e+07	1.51975e+07	21.3289	21.0701	20.7802	19.7978	20.0583	22.5566	20.7828	23.6158	21.8852	18.9482	14.9195	0	22.7803	20.0675	19.6213	19.8458	19.0865	18.6603	0
PC(40:4)+H	838.632	C48 H89 O8 N1 P1	17.641	17.641	2.31728e+07	1	0	23.8676		2.28012e+07	2.34333e+07	2.36791e+07	2.16516e+07	2.23746e+07	2.62914e+07	2.22993e+07	2.45401e+07	2.60024e+07	2.48071e+07	2.45401e+07	1.84168e+07	2.2177e+07	2.23568e+07	2.18473e+07	2.43165e+07	2.2022e+07	1.87572e+07	2.11979e+07	2.91991e+07	2.3919e+07	22.359	18.9875	13.0938	16.624	17.6165	23.8676	15.4774	19.6248	19.4204	14.4384	17.828	12.2197	8.37442	19.015	19.1051	12.9696	12.3933	13.3087	0
PC(42:9)+H	856.585	C50 H83 O8 N1 P1	14.5093	14.5093	1.00351e+08	1	0	24.1146		9.49914e+07	9.64269e+07	8.89123e+07	1.37629e+08	1.38775e+08	1.53649e+08	1.39452e+08	1.32184e+08	1.28216e+08	5.99915e+07	4.96454e+07	6.73169e+07	1.08562e+08	8.83872e+07	8.85983e+07	7.39513e+07	8.62653e+07	9.59729e+07	9.997e+07	8.55979e+07	9.2886e+07	24.1146	24.0967	23.14	22.8308	22.2916	23.6032	8.32315	22.8819	22.5908	21.0169	8.06638	17.5741	17.2167	8.26133	22.7379	24.0924	23.6011	23.1994	0
PC(40:7e)+H	818.606	C48 H85 O7 N1 P1	19.9428	19.9428	1.30157e+07	1	0	24.1236		1.22486e+07	1.4194e+07	1.87102e+07	1.26174e+07	1.16554e+07	1.26266e+07	1.17175e+07	8.90835e+06	1.41691e+07	1.34033e+07	1.53014e+07	8.72057e+06	1.27596e+07	1.92182e+07	1.02876e+07	2.0985e+07	1.02672e+07	1.0093e+07	1.07166e+07	1.43276e+07	1.0402e+07	0	0	0	0	24.1236	0	0	0	0	0	0	0	0	0	0	0	0	0	0
PC(39:1)+H	830.663	C47 H93 O8 N1 P1	17.586	17.586	9.22467e+06	1	0	24.1415		9.92761e+06	9.18597e+06	9.54657e+06	4.95145e+06	4.76649e+06	7.26675e+06	5.53794e+06	5.19244e+06	6.65757e+06	1.28504e+07	9.93509e+06	9.0557e+06	1.00443e+07	1.2833e+07	8.54944e+06	1.1354e+07	9.65341e+06	8.06634e+06	9.11417e+06	1.29251e+07	1.63044e+07	0	0	16.5836	0	0	0	0	15.9585	0	0	9.54763	16.1146	23.272	24.1415	21.9765	21.4376	23.0276	20.6902	0
PC(40:10)+H	826.538	C48 H77 O8 N1 P1	12.16	12.16	4.20779e+06	1	0	24.1911		3.94025e+06	4.35273e+06	5.33401e+06	4.81052e+06	4.92109e+06	5.84701e+06	6.15875e+06	5.80694e+06	6.84197e+06	3.42236e+06	2.39726e+06	4.84119e+06	4.18128e+06	4.63636e+06	2.39309e+06	2.32478e+06	2.76353e+06	4.00605e+06	4.17856e+06	2.46832e+06	2.73755e+06	20.6429	24.1911	0	23.2638	15.4895	16.9322	18.2414	19.7135	21.0517	23.6653	0	19.5788	20.0751	0	17.891	0	19.9912	19.8613	0
[truncated: 1,630 more rows]
[truncated: 2 more columns]
